# Supplementary material for: The genome sequence and effector complement of the flax rust pathogen Melampsora lini
Source: Front Plant Sci. 2014 Mar 24;5:98. doi: 10.3389/fpls.2014.00098 (PMC3970004; doi:10.3389/fpls.2014.00098)
Supplement: Additional file 1 — (.zip) Fasta files of M. lini genomic scaffolds and proteome including Blast2go annotations as sequence descriptors where available. [file DataSheet1.ZIP]

Archive with 2 entries (2 files):
- CH5_v5_genome_edit.fa
- MELLI_proteome_edit.faa
