# Supplementary material for: The genome sequence and effector complement of the flax rust pathogen Melampsora lini
Source: Front Plant Sci. 2014 Mar 24;5:98. doi: 10.3389/fpls.2014.00098 (PMC3970004; doi:10.3389/fpls.2014.00098)
Supplement: Additional file 2 — (.xlsx) Microsoft Excel workbook containing tables with [1] Complete list of tribes with members from four rust species, [2] in silico characterization of the 940 tribes of candidate effectors containing at least one member from Melampsora lini (gray lines correspond to tribes removed from the top 200), [3] top 200 Melampsora lini tribes with PFAM information where available and [4] transporters found in Melampsora lini genome with putative substrate where available. [file DataSheet1.XLSX]

## Sheet: Complete_list_of_tribes
															Expression data		Expression data				Motifs																		RCP analysis
Gene ID	Sequence	Tribe	lookup	SignalP2	SignalP4	Cleavage site	Cysteine content (%)	Protein Length	SCR?	Blast vs Swissport			PFAM mapping?	PFAM mapping?	Hit to HESPS	Hit to HESTS?	Hit to HESPs or fungal AVRs?			Hit to HESTs	NLS?	[YFW]xC presence	GIFYALSTR presence	LIAR presence	RKCxxCx12H presence	RKVYLIR presence	RXLR presence	YxSL[RK]presence	Has repeats?	NLStradamus score	NLStradamus position	[YFW]xC position	GIFYALSTR position	LIAR position	RKCxxCx12H position	RKVYLIR position	RXLR position	YxSL[RK]position	Total num of repeats in protein	Repeat score
PGTT_06481	MLATASYIGFGVVALSLGSSDLSFNSLLLSPPQNSFGPPTGFNITLPNACPGATKSQLDQSSISNSLAYKYDKVASAGTGVPFAHGFFQHSCHPDLSEEGEEEVEEEPFCIFLNPTINQGSGMVIVSKASTLLDSLETQLILSSHPEKNDAFNVVEMPHKGGMGALASRRLESGELVINSRATLLVSVEEATYDRSDWRNIRKLAVDLLPLETRGRFARLFGAGDSEEEWISSAIDMNAFEINLGNDSDVPFFAVFLTPSRLNHDCRPNTAFHVNSESLEIHMHALRTINPGEEMTISYRDMAQIREQRQEDISNYGFQCTCAHCRMNEAQANESDRRLIRIEELSSKLVDWSEPANEVMLDEADELLELYLIERLDNNIADGYTVASVTYNSFGHTGR…	Tribe1	49321	0.888	0.324	19	1.57658	444	0	1.55771e-12	1	set5_schpo set domain-containing protein 5 os=schizosaccharomyces pombe (strain 972 atcc 24843) gn=set5 pe=1 sv=1	1	1.8e-08	0	0					0	0	0	0	0	0	0	0	0	0	0	0	0	0	0	0	0	0	0	0
PST130_06465	MLATTFLVSFGIVAPSLGISDLSFSSLLLSPLSHNPFGPSTSANVSSINSCPGAIHHSQPSVNSSASDSLVYKYDKVAPAGPGVPFGHGFFQHSCHPDPEIEEDESFCIFLNPSINQGSGMVVVAKPTTFNESLESQLHLSTHPEKNDAFNVVEMPHKGGMGAIASRRLESGELVINSRATLLVSVEEATYDRPDWFHIRKLAADLLPLETRGGLARLFGTGDSEEDWISSAIDMNSFEISLGKDSDVPFFAVFLTPSRLNHDCRPNTAFHVDSESLEIHMHALRVISPGEEMTISYRDMTQTREKRQADIAHYGFQCTCAHCRMNDAQASESDRRLTRLEELSNKLVDWNEAANQVMLDEAEELLELYLLERLDNNIADGYTVAAVTYNSFGLTTRAR…	Tribe1	69805	0.981	0.556	19	1.58371	442	0	5.59305e-10	1	set5_schpo set domain-containing protein 5 os=schizosaccharomyces pombe (strain 972 atcc 24843) gn=set5 pe=1 sv=1	1	8e-09	0	0					0	0	0	0	0	0	0	0	0	0	0	0	0	0	0	0	0	0	0	0
MELLI_sc867.6	MRLDGPIPSFWLALAFIRSGYCYLDHSQDVSLNRHNGFSLVEPLCVAPNLTNHSLSSLGHKTHPMNGTNEFTEISRHQNLNSDGLIYKFDKIKHQSTREDHEESSRLDGFVRQECYPHESDINNESFCIYLNSRFAQGRGMVFLSRPSVFMEALKSITIFKPNSKVLTDEQRNLRRFEVIDMPEKGGKGMIAKSRCHLGDLVITDHSIIAISVESLVWDRKDWGMIRKKMVDYLPIQTRASFATMHAIGETEETWIESAISRNGFEFSIGEDEVPFFAVIPEPARLNHDCRANAAFHLDESTLQVYMYAIRDIAPGEEVTISYRDMKLTREERRKELKHYGFECQCSLCSLPSHAVEVSDSRIQQIDELTAHLIDWSPTSKATPTMAEHVLELYKLERL…	Tribe1	24789	0.909	0.437	23	1.93133	466	0	2.23887e-13	1	set5_schpo set domain-containing protein 5 os=schizosaccharomyces pombe (strain 972 atcc 24843) gn=set5 pe=1 sv=1	1	2.4e-09	0	0					0	0	0	0	0	0	0	0	0	0	0	0	0	0	0	0	0	0	0	0
Mellp1_110526	MPDPNSFESMEHKILGRNKIKGIKMISPNILLQVLQAVCVLSQQVAGIHRPHISTRPLVQDIFRSSLQEKTGRQEKPLPNWRSFCVVLQLRRSLEWSCYCHLVHSKDDSLNRLNGFSLVEPLCMAPNLTNHSLASLGPKTPLMNGTNGFTGISLHQNLNSDGLIYKFDKIKHQSIREDHEESSRLDGFVQQECYPHESDINNESFCIYLNSRFAQGRGVVFLSRPSVFMEALKSITIFKPNSKVLTDEKRNLRKFEVIDMPEKGGKGMIAKSRYNLGDLVITDHSIIAISVESLVWDRKDWGMIRKKMVDYLPIQTRAAFATMHAIGETEEIWIESAISRNGFEFSIGEDEVPFFAVIPEPARLNHDCRANAAFHFDESTLQVYMYAIRDIAPGEEVTI…	Tribe1	29321	0.005	0.215	48	2.02206	544	0	1.34631e-14	1	set5_schpo set domain-containing protein 5 os=schizosaccharomyces pombe (strain 972 atcc 24843) gn=set5 pe=1 sv=1	1	9.8e-10	0	0					0	0	0	0	0	0	0	0	0	0	0	0	0	0	0	0	0	0	0	0
MELLI_sc867.5	MISIYFASAMLVHTLLMITSNFESSVAFHSDNTSPYDQVCQAHPTVFQDILKYNNSPKKSSKNSPNFFVLSYNSDHELKPDSAYPIQSERYGFHRDSCYPHPTDQKREPVCIYLNPNFDRGQGIVFITRIPDFEEGSEQFTPFRSTSGFRRDHRHELPFKVIDMVHKGGKGAISNRKLHLGDSVITSHPVVVIAAEPESLNRSDWFKIRKRGINLLPSRTRDEIFKLHGVGENEEDLAGSIIERNSFETRFGNQSTLHFALVLTPSRLNHDCRPNVAFYFDDHALQVSMHAIRDLSPGEELNISYRDMKLPRLERQQELEHYGFNCTCSLCSLPDLPARLSDDRIYEMGELDSILQDWSIDSSATPATSERLITLFKLERMDNGIEEAYTLASLMYNSV…	Tribe1	24788	0.753	0.598	28	1.566	447	0	5.45824e-18	1	set5_schpo set domain-containing protein 5 os=schizosaccharomyces pombe (strain 972 atcc 24843) gn=set5 pe=1 sv=1	1	6.8e-08	0	0					0	0	0	0	0	0	0	0	0	0	0	0	0	0	0	0	0	0	0	0
MELLI_sc96.3	MSFRKSMPMEHTIVSGHPSFHDIDWIRTYEISRACFNMRRKPPAIIDPSWMSCNPADIYNLVTEATKAEDSKLKSPIPIQIAKNLRLALEECLDDGMESSELHRKIEYNLIVNIEGAKKKKLVIELCPPKFCKDNALYRTYGAEKFLVVTLTEKVLRELQSELVENSPHASFFTQPWRIAKHIQERICMVHIDQSDSPWSPLAKFMNGILDISRNKNLPEAKWVSRGALFLSSTQPTIDFHPETIRRVPDVMSNSLLVSPEFMNAIADALGLTYLPSAIRGHVKPSKEEFVWRLGEIPHTKEQGSPLIQIWEDHPTIERTVCFRFKAYCYNKLDREFKLEEESMQLRLGLCQVVPGKVGKGEIMTDGAAALSRAAALRISSADGRGPEILPSVYQGRIG…	Tribe1	25967	0	0.104	17	1.85308	1511	0	6.01957e-11	1	set5_schpo set domain-containing protein 5 os=schizosaccharomyces pombe (strain 972 atcc 24843) gn=set5 pe=1 sv=1	1	4.5e-84	0	0					0	0	0	0	0	0	0	0	0	0	0	0	0	0	0	0	0	0	0	0
Mellp1_68699	MQIGAFFLTHFLVFEFVQHCRCNNQLQSTSLSIFIKPETSIYTQQACISSSSEKTLLKKVPDAGRHNTPLNATRLGSSDARSSRALKSSVGLVYKFDQVDVEPILESSELNDLDGFVKQQCYSHEDDDAQEPICIYLNYKFDHGRGMVFLSYPSIFKEILTTFTIFKTDKAHTGQEKTSEQKFEVVDMPQKGGKGSVASRRFYPGDPVVSEHLVFIMLSEPEVFARKDINKIMKRAVDYLPFETRATFATLHGEGDTQEDWIRSTFKRNNFYIPLKANDREYRFGAIVFQPTRLNHDCRPNTAYYVDGVTLTLHMHALRDIAPGEELTDSYIDTSTYRDERKQNLQKNYGFDCTCSICSLPSHMIKLSDYHIEKIQKLNAALDNYTPTSIATPGMAEQL…	Tribe1	36315	0.864	0.572	23	1.87891	479	0	1.32389e-12	1	set5_schpo set domain-containing protein 5 os=schizosaccharomyces pombe (strain 972 atcc 24843) gn=set5 pe=1 sv=1	1	3.4e-06	0	0					0	0	0	0	0	0	0	0	0	0	0	0	0	0	0	0	0	0	0	0
Mellp1_66658	MISLYFASAMLVHTLFMIASHSPSSLAFHSDITSPYDQVCQAHSTVFQDILEYDNSTKKLSKNSLNFSNLSYNSDHELKPDSAYPIQSERYGFHRDSCYPHPTDQKQEPVCIYLNPNFDQGQGIVFITRIPVFEEGLEQFTSFRSTSGSKRHNRHELPFKVIDMAHKGGKGAISNRKLHLGDSVITSHPVVVMAAEPESLNRSDWVKIRKRGINLLPSRTRDEIFKLHGVGENEEDLAGSILERNSFETRFGNQSNLHFALVLTPSVAFYFDDHALQVSMHAIRDISPGEELTISYRDMKLPRLERQQELEDYGFNCTCSLCSLPDLPARLSDDRIYEMGELDGILQDWSIHSSATPATSERLITLFKLVSLSTRSFWFSTLYHFDSNFLLVWFSLDKE…	Tribe1	35897	0.979	0.64	28	1.2848	467	0	4.01791e-09	1	set5_schpo set domain-containing protein 5 os=schizosaccharomyces pombe (strain 972 atcc 24843) gn=set5 pe=1 sv=1	0		0	0					0	0	0	0	0	0	0	0	0	0	0	0	0	0	0	0	0	0	0	0
PGTT_14972	MWKYLLALASIYPHILLASYDSNLRLLGLSVAQTGQRSDEWANSTDLICKPSESPFFSSSQNLVYKYDKIIPPTTLIPFRDGFSKSTCFANPIDNKPEEYCIFINPTINGGQGMVVVTPTELFEDSLNDGLKLSDDPPNPESLKVVPMPEKGGMGALAARNLRRGDPVQRTRPVALVAAAQPIWSTRLGRSIRRQAIDHLPLHTRAAIASLHGQGQTEDEFISSVIEANMFATKLFGDEATHFGALVLQGSRLNHACRPNVVYYVDHETQLLHMTAFESISMGEELTISYRSLEMDRASRQDDLQESYGFRCTCSHCQMSAELGRLSDQRLLRIAALKKKYFSEDPKFSADDVNELVNLCQTEKIPWCITLSNLIAAEFFNSLGKIQEVKEHAEEAKSM…	Tribe1	57810	0.96	0.505	19	2.08817	431	0	1.22924e-11	1	set5_schpo set domain-containing protein 5 os=schizosaccharomyces pombe (strain 972 atcc 24843) gn=set5 pe=1 sv=1	0		0	0					0	0	0	0	0	0	0	0	0	0	0	0	0	0	0	0	0	0	0	0
PGTT_14989	MSIKYMLVLAPAYATILLASYGSDTDFVRLSTSEIQQTSYYWLNDTSLICKRDDSPSLEVVLPSSEDLVYKFDQVTPTGKLEPFRNGFYKSTCFHNPTDDGPKELCIFVNPSINQGQGMVIVTPTELFERKLNNGIDLSDDPPNPDTVQVVDMPEKGGKGALATRDLKTGDYIAMSRPVALLPGSTPLWETPLGRSIRRKAIDHLPLLTRAEVATYHGVGDTEDEYISSLVDMNVFGSEFSEDESLEFGALVLEPARLNHACRPNVVYYLDEGTQILYMRALEPVAKGEELTINYREYELPRQERRDILEEAYGFNCTCSHCQMSEELGKLSDNRVARISELLSIGFFDLSVDEAEEMVNLCETEKIPPCIAEASFAAAKIYRVLGNLEKVREHAEVAR…	Tribe1	57827	0.942	0.473	23	2.11765	425	0	3.1922e-10	1	yl678_mimiv set domain-containing protein l678 os=acanthamoeba polyphaga mimivirus gn=mimi_l678 pe=4 sv=1	1	1.3e-07	0	0					0	0	0	0	0	0	0	0	0	0	0	0	0	0	0	0	0	0	0	0
Mellp1_66419	MVASLNAQLTYITVGCVLSQVYCGYPSHQPRLDTLRSPVPPLNTFDTSPAPRICNARQARLDSFQSPVPPLNIFGISPAPQPYVCNAIQPRLDSLRSPVHSLDVFGTTVLSLDLYGSTSSPQSCMCDATQSRPESLRSPVVPFMDVLGTTPGQQSYMCNATDLIAPTTPTKSISESRQLPKIGNFAQHECFENSFPGEEEHCLYVDTDFSDGRGISIFTRPSILRDEISQLPVFNSNSNVVTKADRASVPFAITPLPGKGNGALATRVISKGELIISDHAATVIDMETSAYNRQNFDDICVLAFDLLPYSTQSRLRKLDSVGHTRAALVQSAIERNAFESHHGGDERVLHYAVVPEPSIFNHECRPNSAFYFDNKTMRVYISAVRDIALGEEITIAYRD…	Tribe1	35854	0.764	0.355	24	2.5641	546	0	2.21634e-10	1	set5_schpo set domain-containing protein 5 os=schizosaccharomyces pombe (strain 972 atcc 24843) gn=set5 pe=1 sv=1	1	8.1e-10	0	0					0	0	0	0	0	0	0	0	1	0	0	0	0	0	0	0	0	0	2	0.7
PGTT_14140	MSGYLLVALACIYAPILLASDGPGPEILAFSSFAVQQDHDHWANSTNLICESSDSPFLPPSSEDLIYKFDQVDLKSTPQPFRDGFFKSTCFVNPIDNDPADFCIFVNPTVNRGQGIVILAPEKEFEQSLAEGLELSDDLPDLDTIEVVDMPEKGGKGAVAARNIQVGEDVALMRPVALVPLGHAVWSTSFGQSVRRQTIDHLPLRTRAEVARLHGEGKNEDQFISNLIDVNTFNSEISKFNPLGAVMVDASRLNHACRPNVVYTLDSRTQTLRMRAFKPIAKGEELTISYRSLEMTGKTRRESLKDDYGFDCTCSHCQMSSDLQEKSDERVLRILELRYKAYSHSDDDRFSAEEVQEFLSLCETENIPSCLVTANLLAAGFYNSEGQYQKVKEHAEAAG…	Tribe1	56978	0.996	0.704	20	2.30947	433	0	2.88222e-11	1	yl678_mimiv set domain-containing protein l678 os=acanthamoeba polyphaga mimivirus gn=mimi_l678 pe=4 sv=1	1	1.5e-09	0	0					0	0	0	0	0	0	0	0	0	0	0	0	0	0	0	0	0	0	0	0
MELLI_sc1919.1	RGISIFTRPSILRDEISQLPVFKSNSDVVTKAARDSVPFNVTPISGKGNGALATRVISKGELIISDHATSVINMETSAYNRHNFDDICVTAFDLLPYSTQSHLRKLDSVGHTRVARVQSAIERNAFETHHGGDERVIHYAVVPEPSIFNHECRPNSAFYFDNKNMRVYISAVRDIALGEEITIAYRDMKVSKAERQAAIAHYGFKCTCSHCRMSDKQSRVSDSHIYEIDTIMGHLTDFNEESKANLDMADRLIQLYREEQFDDRIAEAYTLATMTYNSFGEIAKVKEYANLARSAGLIAAGLTWSELPAIEEMQEDPKAHWTYNARYGMRSRQTLNE	Tribe1	7791	0	0.114	15	1.48368	337	0	3.35858e-10	1	smyd3_human histone-lysine n-methyltransferase smyd3 os=homo sapiens gn=smyd3 pe=1 sv=4	1	2.8e-10	0	0					0	0	0	0	0	0	0	0	0	0	0	0	0	0	0	0	0	0	0	0
MELLI_sc2407.1	MLACFNFHLSYITLGFVLSQVYCGSQLDHPRLASLRTPVPSTDAFGSIRDLQSYMCDAGHPHIDSLRSLDPFPGVSMCNATQVRIDSLQSPVPLLDIFGTTPSRQSYMCNVTNLIAQTTFIKPASKSHDLPKIGSFTQHECFENILGQEEHCLYVDTNFSAGRGMSIFTRPSILKEDFSQLPIFKSDSFVLTQAERQSVPFNVTPIAGKGIGALATRQISKDEVIISDHATTVIIVELSAIRHPSFGDICVSAFDLLPSPTESLLRKLDAVGHTRVDRVHTAIARNAFETPHGSEEVLHYAVVPEPSVFNHECRPNSAFYFDRKTLRVYVNAVRDIAMGEEITIAYRDMKASRAERQASIAHYGFQCTCSHCSMADEESRASDQRIQEIDTILDHLADY…	Tribe1	10436	0.83	0.618	24	2.40964	498	0	2.719e-12	1	set5_schpo set domain-containing protein 5 os=schizosaccharomyces pombe (strain 972 atcc 24843) gn=set5 pe=1 sv=1	1	6.9e-09	0	0					0	0	0	0	0	0	0	0	0	0	0	0	0	0	0	0	0	0	0	0
Mellp1_68704	MLLHHSPIPLVFIALIQHHNSSLAQGSTQPKLVEQPRGSSFELTCISERSLTNVMRDTNRSCPINDEFQSFSGQGPQFRSDGLVYKFDAVTVKPIRKSPDDEKSDDLHGFVQQRCYRDEIETTNEPVCVYLNSGFNHGRGMVIVSRRSVLEGIVERIFKPESMLAKDFNRNPGSFNVIDMPEKGGKGIIASQKSHVGDLVLTTYPVLIITFEAGLWNHPQAFDLEKTMVDYLPLETRAEIATLHGEGDTEASWMVSAIQRNSFQLMLEGEPYVALFLDASRANHDCRPNVVYHTDGATLKLNMYAVREIEVGEELVAAYLNIQQPTETRRAYLRQHYGFECQCSVCSLPEHLIELSDSRLKQIGELSEALSDWTSTSIADTSMAENLLELYKLERLEIY…	Tribe1	36318	0.937	0.384	25	1.92719	467	0	7.40243e-18	1	set5_schpo set domain-containing protein 5 os=schizosaccharomyces pombe (strain 972 atcc 24843) gn=set5 pe=1 sv=1	0		0	0					0	0	0	0	0	0	0	0	0	0	0	0	0	0	0	0	0	0	0	0
Mellp1_68703	MLLQHSSIPLVLIALVNRYHAAVAQESTLSDLVEQPLGSIYQAATCMSQRSSNRSCPIHNEFQNSSSQSPSFRSDGLVYKFDEVTVKPILQSTDESKELYGFVQQRCYDHQTEPTEDPFCIYLNYGFNQGRGMVILCRRSALQGIIEQTFKPESSLLKEMNRSSGKFNVVDMPEKGGKGMIASQKYLIGDLILTSYPVLILTLEDELWEVSESFDLEKTLVDYLPLETRAEIATLHGEGETEVSWMMSVIWRNSFALTLEDEPYMALFLDPSGSLMRANFARRANHDCRPNTIYHTDQTTLKLNMYAAREIEVGQELVTTYLNIRQPTETRRAHLREHYGFECQCSVCSLPEHLIKFSDSRLNQIKKLLDELIDWSSTSNANTYTSRAEDLLELYKLEG…	Tribe1	36317	0.981	0.571	25	2.32558	516	0	1.46642e-16	1	set5_schpo set domain-containing protein 5 os=schizosaccharomyces pombe (strain 972 atcc 24843) gn=set5 pe=1 sv=1	1	1.9e-06	0	0					0	0	0	0	0	0	0	0	0	0	0	0	0	0	0	0	0	0	0	0
Mellp1_91461	MVYCGGQSNHPRLAPLWSPVPSTDAFSSTKDSQSYMCDATHPPIDSLRSPVPLLGDSMCNATQARLDSLQSPVPSLDMFGIPPSPQSHMCNVTDSISQTKWIKPTSKSHDLPKIGSFTQHECFENILGQEEHCLYVNSNFSSGRGMSIFTRPSILKEDFSQLPIFKSDSFVVTQAERRSVPFNVTPIAGKGIGALATRQISKGEVIISDHAATVIIVEFSAIHHPSFGDICVSAFDLLPSPTGSLLMKLDAAGHTRVERVHTAIARNAFETPHGSEEVLHYAVVPEPSVFNHECRPNSAFFFDKKTLRVYINAVRDIAMGEEITIAYRDMKASRAERQASIAHYGFQCKCSHCSMSAEESKASDERIQEIDTILDHLADYSDKSKANLDMADRLIQLYR…	Tribe1	41150	0.045	0.147	26	2.29645	479	0	3.02707e-11	1	yl678_mimiv set domain-containing protein l678 os=acanthamoeba polyphaga mimivirus gn=mimi_l678 pe=4 sv=1	1	1.7e-09	0	0					0	0	0	0	0	0	0	0	0	0	0	0	0	0	0	0	0	0	0	0
Mellp1_112840	MRIRACFLTHFLIHGFVEKCCCNNDLHSNSLPIFIKPESSPYTQQTCVPPSSDQLLPNKVSIDSRHGSSLNSCIPSPDSESSRALKSSVGLVYKFDQVDVKPILESVELDDDLDGFVKQECYPGQDNNNREPVCIYLNYAFDHGRGMVYLATPSVFKAILPNFTVFKPKKDPKAQENLSGKRFEVVDMPHKGGKGTVSLQRFYPGDLIVSDHTVFVSMTEPDVWRREDIGDIMKTAVDYLPFETRATFATLHGEGETQGEWIKSAFERNNFYHVLKVGEYERPFGAVVFEPTRLNHDCRPNAGYHFDTETLQIHVHALRDISLGEELTVAYIGGELLSDYRIEKIQELTTVLDDWKSTSVATPSMAERLVNLYKLERLDVSIHKAYLKASLAYNAIGEW…	Tribe1	30023	0.78	0.485	23	2.00445	449	0		0		1	1.3e-06	0	0					0	0	0	0	0	0	0	0	0	0	0	0	0	0	0	0	0	0	0	0
PST130_04126	MAILQSIFKLWLVSGALASVDFYGSFPPAGFQLSTLTSQISTSFLSLVQKFEGPSSEDEIASPFKSRTYVYDYKNPTARPIPSTAENPSRDGFTKQRCYPGSDPSEEEFCVFVNPTFGGDRGMVLYIRPSYFLEKLDSFKIFKEDSALITETEREEYPYTLVHMPTKGGLGAVADRKLNIGELVIKDYSLVVITCDISEIDLDQWGIRLKYMVDLLPFKGRELFAKQHGVGEIDTAWIVSAFQRNVFASPQDNDESGGCAFAPEPAVSLLPLSLLSWRVQVMSSSFPKHNTAATYISKTSSPVTFRELEDLNHDCRPNVAYKFNNETMQVEMRAMREIAPGEELTISYIKLVQSREKRQKKLHGTYGFHCGCSLCSLSDAESDASDGRLDRIYELWETV…	Tribe1	67478	0.939	0.842	19	1.56556	511	0	1.76441e-11	1	set5_schpo set domain-containing protein 5 os=schizosaccharomyces pombe (strain 972 atcc 24843) gn=set5 pe=1 sv=1	1	6e-11	0	0					0	0	0	0	0	0	0	0	0	0	0	0	0	0	0	0	0	0	0	0
Mellp1_94773	MYTQQACTSSSCDKALLNKVSDPSRHNTAFNSTRLGSSDARSSRTPKSSVGLVYKFDQVDVRPILESSEVDDVLDGFVKQRCYPRKDRHDWEPICIYLNHAFDHGRGIVFVAYPSVFKEILSTFTVFKPKKDLTDEEKPSGKKFDVVDMPHKGGKDVWRREDLGDFMKTAVDYLPFETRATFATLHGEGETQGEWIKSAFERNNFYHRVEVKGQERPFGAVVFEPTRLNHDCRPNSAYHFDTNTLKLNVHALRDISPGEELTVSYIQVDVSKETRQGLLSRDYGFECGCSLCSSPLHVAMLSDYRIERLKKLNAILDDWTSASEATPTMAEYAITLHMLERLDVIMFNAYLRASLAYNAVGNLEKAKMHASLALASGLVSSGPKWIDWADTLKLEQNPE…	Tribe1	42244	0	0.1	13	1.92771	415	0	2.51465e-13	1	set5_schpo set domain-containing protein 5 os=schizosaccharomyces pombe (strain 972 atcc 24843) gn=set5 pe=1 sv=1	1	4.9e-08	0	0					0	0	0	0	0	0	0	0	0	0	0	0	0	0	0	0	0	0	0	0
PGTT_06290	MAPKVQESQEAEACPFKSRSYVYDYTKVTELPIAPTDENPSRDGFTKQRCYPGSDPEAEEYCVYANPSFGGDRGMVLYIRPSYLLQKLDLFTEFKPDSALITDKERAEFPFKLVHMPSKGGLGAVADRKINVGQLVIVDYSLVYLSADITEIDLSEWAPRLKYMVDLLPLKGRELFAKQHGVGEIDTAWIVSAFQRNVFAAPQDNDSQGGCAFAPEPAVSFLFFGGGGIKAQDDSKHFFTDMLSRSCLMLYMQYLNHDCRPNVGYRFNNVTIQVEMHALREIAPGEELSISYITLVQSREKRRKSLHGTYGFHCGCSQCSLSDAESEASDQRVEKIRELWDVISDWDSSPPSTPAMADEILELFKAERMDVVMEEPYTMASLVYNSWGLTHQARQFSAL…	Tribe1	49130	0	0.103	14	2.12314	471	0	1.42633e-12	1	set5_schpo set domain-containing protein 5 os=schizosaccharomyces pombe (strain 972 atcc 24843) gn=set5 pe=1 sv=1	1	1.3e-08	0	0					0	0	0	0	0	0	0	0	0	0	0	0	0	0	0	0	0	0	0	0
Mellp1_110239	MRSGINRVMSNLPPLSPDGKWVKRPMIGCIGASLPCASFQQICSDFFDARTTAVLSEYVTSGYRLEIRSRPQSTLRLAKCPCTNRTGPSLYTMAAYILSQVYCGHQLDQRRLDSLRSSVPSLDVFGTTPRSQSYTCNATQARLDSLQSPVPPPDVFGTTSSPQSYMCNATDLIAQSTPHKSLSEPDDLPKIGSFTQHKCFENIFEGEEEHCLYVDTDFSDGRGMSILTRPSILKEDISELPIFKSKAFVVTQAERESVAYNVTPIVAKGNGALATRQILKGELINSDHAAAVIIMEFAAFRRRDFDDICVSAFDLLPAPTESSLRKLHGVGHNKTDRVRTAIQRNAFGSHRGREEVLHYAVVPEPSVFNHECRPNSAFYFDDKTLRVYAHAVRDIALGE…	Tribe1	29227	0.135	0.116	41	2.6738	561	0	5.18243e-11	1	set5_schpo set domain-containing protein 5 os=schizosaccharomyces pombe (strain 972 atcc 24843) gn=set5 pe=1 sv=1	1	5e-07	0	0					0	0	0	0	0	0	0	0	0	0	0	0	0	0	0	0	0	0	0	0
PGTT_00497	MQKYKLQLFVWISIILASLNYKVLVTALNIELPASIEQQASKEHSLQFKNEGEGNLKELISSDFPSKPDELKSSDFVPRKKHPEGLENHLEASSAPRSEKSVNIEKEDGQSDGLLGANGKREASKEAEELYSHVENPKPSGLIHEVETERNTITEEKDQGLENLSGTQRKPEDSDTDVKVKNAEPYESPAKKKSVYNYDKITPTTTLEPFRNGFYKSTCFPSPMPADDPDEFCIFVNPTINNGQGMVIVIPEKLFGEMLDKDLSLSDDPPDPESMKIVEMPEKGGRGVVAARNLQTGDDVVRMRPVGIFPNYEPTWRSNPLACSIRRQAIDHLPRQTRAAVARLATADDAETEDEFIWNVIDTNNFGTRLDNEEDSMIFGAIYLNASLFNHACRPNLFG…	Tribe1	43339	0.83	0.388	28	1.32325	529	0	2.03119e-08	1	smyd1_mouse set and mynd domain-containing protein 1 os=mus musculus gn=smyd1 pe=1 sv=3	1	1e-08	0	0					0	0	0	0	0	0	0	0	0	0	0	0	0	0	0	0	0	0	0	0
PST130_17836	MPSEFRRQSLKEYYGFDCNCHHCKMSSELRQQSDERMKQILVFRYEAHSDNPRFRAEDVEEFLNICDMEQIPSCMVTANQVAAEFYNSRGEKQKVKEYAEVARKIGLINYGSSWDELEELELLIIDVEPWTNSTNICEPRGGFAFSSSSVYKYDQVVLRSTPQPFRDGFFKSTCFLDPTDKSSEEFCIFFNPTISNGQGMVIVAPEEVLVESLEDGLDLSDDPPEPDTIEVVAMPEKGGMGAVAAHDIDAGDHVAFLRPVGLFPISTPLWSTSLGRSIRRQAIDHLPIRTRAAIARLHGEGKTEDEFISSLIDVNTFTSFLKTTMNFGAVVLVGSRLNHACRPNVFYRMDPRAQVLYLKAFKPIFKGEELTISYLIYAHEMYEKTKQIVPWNQPAKIDA…	Tribe1	81086	0	0.1	12	2.27273	528	0	1.4166e-06	1	set5_schpo set domain-containing protein 5 os=schizosaccharomyces pombe (strain 972 atcc 24843) gn=set5 pe=1 sv=1	1	4.7e-09	0	0					0	0	0	0	0	0	0	0	0	0	0	0	0	0	0	0	0	0	0	0
PGTT_10316	MLIKHLLAFTSLHPYILQASCSNSEPLITPSISEVQQNNFDRANSTSIDLICKPHESPFLSWAQKSVYTYIDQVHPPPTLIPFRDGFYKSSCFVDPIDTEPEQYCIFVNPTINHGQGMVIVTPTELFETSLGNGLKLADDPAHPDSIKIVQMPEKGGLGAVAARQFRRGDVIQQSRPVALFANDRPIWATRFGHNIRRQAVRHLPLETQAAIASLHGQGQTEDEVFESVFEANMLSTKLYGDEHRHFGALVLQGSVVQRNFYSRFNHACRPNVVYFIDHETQLMNLRAFESISSGEELTISYRPLEMDRESRRKELQETYGFRCTCPHCQMSAELGKLSDQRLARIIELRIKFFSEDPMFTAEDAEELVNLCETEKIPRCIALSNLIAAEFYNSVGQVE…	Tribe1	53155	0.87	0.472	19	2.64766	491	0	1.24997e-07	1	smyd3_mouse histone-lysine n-methyltransferase smyd3 os=mus musculus gn=smyd3 pe=2 sv=1	1	4.1e-10	0	1			1.38543e-14	dod045_p916_m13f	0	0	0	0	0	0	0	0	0	0	0	0	0	0	0	0	0	0	0	0
MELLI_sc96.2	MVEPISYTLIFPFINRMLEDMKVSPDSKQIGYYAGVIESLFAIAQMCTAVFWGRLSDHVGRKPVMLFGLFGMAISVISFGLQSTYTGLIISRFVAGMMNGNIGIIQSIVAEITDETNYADAVAYLPLCYAIGSILGPIIGGFLALPAEKYPALFGSSDLMIKHPYFLPCFMGGLLNLLAIGLGISFLEETLPSKRKLVSRVQRQGLQRDEMSATLADRSQDKPPKIASLCTYPIMITMLTFIIMHLQNVAWNAVIPLYAYTDIVNGGLGMSLEQIGSVLSVGGFGIIIVQLLIFPPLQRRIGVVSVLKCTITCFTLSYLCVPLVTWSTHLESSTAGKRIAYMVMIMILRSPGSMCYVSIMMITKLLSPSAAALGTLNGMQQTCSALAQVIGPILGSSLF…	Tribe1	25966	0.001	0.14	62	2.22222	945	0	2.11612e-52	1	ptr36_arath probable peptide nitrate transporter at3g43790 os=arabidopsis thaliana gn=zifl2 pe=2 sv=2	1	2.7e-33	0	0					0	0	0	0	0	0	0	0	0	0	0	0	0	0	0	0	0	0	0	0
PST130_13855	MSWYKYNALVRIPIFLALLNDSIWTIALDAELPAGLGRRASKGSSLLLDDEVSEMPKEVFSTSTSRRRTGEFKASDLKQKLDSSDSDPSSNEAGHLTARLEVATTPKVVDGSETAKDVDDIAGEGSGLSSDNASHVDEHHGSKGVSPDIENEPGKTTNQSMGTVRRNPEDSESTDLNQRRTENVKSSDVDQIENKDGDLNVHPGIPPTPKVIHEAKTGKDLELSEKEGGGLTLNEASKVDAFLGKAHIHLLGPSSDTKAAYDFHKITTTPKLQKFRKGFFKSTCFESLNEGEKTEEYCIFINPTINHGQGMVIVTPTQLFKEALNDELDLFGDPPKLESVSKVVEIPGKGRGLVASRDLQMGEYVGRERPVCLFPTSQPMWSTPLGVDICRQAIDHLPP…	Tribe1	77123	0.574	0.302	28	1.27796	626	0	8.50797e-09	1	set5_picst potential protein lysine methyltransferase set5 os=scheffersomyces stipitis (strain atcc 58785 cbs 6054 nbrc 10063 nrrl y-11545) gn=set5 pe=3 sv=2	1	1.7e-10	0	0					0	0	0	1	0	0	0	0	0	0	0	0	0	96	0	0	0	0	0	0
PGTT_03426	MRQDSLSANYGFQCSCSHCQMSSEEGKKSDGRVLRLLQLQNIHSTGVEWLSIEEVTELIKICERENLPYSMINANYIAAQVYNAHGRTQEASDFAKKAKRDGLMYISLAIYKELMYSCQKQFEHIVNWVTGLYKRFDSDGQIFKMSQFLLSLSSLLHALPLLVGCDIISRYNSIDLIPNSELHCKNWESPLPSPLKVADQKYDVSPTSPPMEPFKNGFLKSNCSRNPLDIDPEPFCIFLNPKVNQGMGIVIISKRSAFEASLEKLDFSTELPVPSTIKIVKMPEKGGAGAVASQDLKRGQSVAKVRAVGLFPNDQSLWGNEFGKRFYRQAIELLPRRTQNVIASLHTSEIQQTKEEFLASVLNQNTFGTNLNPELRMFYQALVLEPAVRFNHDCRPNVE…	Tribe1	46268	0.009	0.107	65	2.43902	615	0	9.67228e-09	1	set5_schpo set domain-containing protein 5 os=schizosaccharomyces pombe (strain 972 atcc 24843) gn=set5 pe=1 sv=1	1	5.3e-08	0	0					0	0	0	0	0	0	1	0	1	0	0	0	0	0	0	0	32	0	3	0.741497
MELLI_sc2217.2	MPFKMSTTPRLSSIVLHAILLYNVQTLCSSYAPLTSSSSFHALLDPSALLSNVSGSTDTCQSKAKPKATTSTSNDSSSPLYARKLIYDYEHVTVHTQGPTADNPSMDGFVKQSCHQRPKSAKDEPYCIFANPTFSNNRGMVLFIRPSFFTQKLEEFSVFKTEESVITDEDRAAFPYELVHMPHKGGLGSLATKKLQLGDKVVTDHALVTVFARSHHWPRSEWMLILKEMVDHLPIKGRELFARQHGVGDTELDWVSSAFDRNVFSASQDDEGEGGFAFIPEPAVSQLLQNYLPYALTDHTPLFNFQPVLNASPLLNFSVSLKLLLFANHMITLIEIYSPLLKTDLNHGCRPNVAFYFDDVTLQLEMYAVRDIAPGEELFDSYFQLDFSWEVRQATLQHH…	Tribe1	9439	0.96	0.541	27	1.51515	528	0	3.08413e-14	1	set5_schpo set domain-containing protein 5 os=schizosaccharomyces pombe (strain 972 atcc 24843) gn=set5 pe=1 sv=1	1	2.8e-07	0	0					0	0	0	1	0	0	0	0	0	0	0	0	0	80	0	0	0	0	0	0
PST130_10768	MLADKHKVLVCLSISSGVLGVNIRNTEFDVSASASRQGWSFDEPLPFHFENGVEGDGTRNSQRKTLNLRSDDPCHSGNQILKLSDAVIKDAEEADNTNPGGGQDNRHVVWEAGRANSNQEHTFRSEAVADVQDVTGKKNYSNFFGTLENCLYNYQKVTPTLHDDKLLRGGFYKSTCFRNPMKGEEPNEYCIFINPAINHGQGLVIVTSTRTFEDAFDKGLEILSNPPDHGSIRVVPMPDKGGAGAVAARKIQFGDYVEQTIPVALFPYEEPIWKTPVGQSIRRQAIDHLPPKTRAAVARLAGSGETEDEFISNLVNANTFDSYLHEDIPIVLGALYLKAPPNVDYYVDFKTQLMHMVAVDSIPVGEELTISYFYLESDLEARKKLQDFYGIHCTCSHCL…	Tribe1	74070	0.899	0.409	21	1.96078	510	0		0		0		0	0					0	0	0	0	0	0	0	0	0	0	0	0	0	0	0	0	0	0	0	0
PGTT_14130	MPEKGGKGAVASRDIQVGEDIALMRPVALVPLGHSVWSTSFGQSVRRHAIDHLPLRTRAEVARLHGEGRNEDEFISNLIDINTFTSKLSTFELLGAVVVNASRFNHDCRPNMVYNLDSRTQILRMRAFKPIAKGEELTISYRSLEMNGKERRESIKREYGFDCACSHCRMSSELQEQSDERVSRITQFRYKAYADSDDSRFSAEEVQEFLSLCETENIPSCLVTANLLAAGFYNSQGQYQKVKEHAEVAKRLGILTWGSTWDELQEVELLLHAPAQHPSHFSRG	Tribe1	56968	0.005	0.121	43	2.11268	284	0	3.84675e-11	1	yl678_mimiv set domain-containing protein l678 os=acanthamoeba polyphaga mimivirus gn=mimi_l678 pe=4 sv=1	1	6.7e-10	0	0					0	0	0	0	0	0	0	0	0	0	0	0	0	0	0	0	0	0	0	0
PST130_17837	MPKHLSVLGYIYALAIPLASGGPGHDLFASIYSTVQQKNNHWTNSTDLICQPSDSPFFIPSSENCPYKYDQVVLKSTPQPFRDGFFKSTCFMNPIDDDPDSFCIFINPALNGGKGMVIVAPEGDFEQYLGKDIDLSIEPRELDTMRTVDMPEKGGKGAVASRDIQAGEDIALMRPLALFPLGQTVWSTRFGQNVRRQAVDHLPLHSRAAVAGLHGEGKDGDEFISDLIHVNTFMTHIQTEMPIGAVVVEASRLNHACRPNVVYNLDPRTQLLNMKAIRPIEKGEELTISCKEISAFGSDL	Tribe1	81087	0.979	0.535	22	2	300	0		0		1	7.2e-09	0	0					0	0	0	0	0	0	0	0	0	0	0	0	0	0	0	0	0	0	0	0
Mellp1_87306	MVDHLPIKGRELFARQHGVGDTELEWVASAFDRNVFSASQDDEGEGGFAFIPEPAIYPNFPPVVDALQLQYLNHGCRPNVAFYFDDVTLQLEMYAVRDIAPGEELFDSFRQATLQHHYGFKCGCSQCSLPPWGARVSDDRILKIKELTEKLANWNMTQDPPTTAMAEHLVALYKMEHMYASMDQAYTFAALTHNSYGEVDKASMYATLAISYGMYIHGPDWPSYQAHALLESDPQSHWSHKSRLPGGQAFYVANDNKTAKALMQSTIFTALKEEL	Tribe1	39696	0	0.108	41	1.45455	275	0	1.63697e-11	1	set5_schpo set domain-containing protein 5 os=schizosaccharomyces pombe (strain 972 atcc 24843) gn=set5 pe=1 sv=1	1	1.5e-07	0	0					0	0	0	1	0	0	0	0	0	0	0	0	0	12	0	0	0	0	0	0
PGTT_07688	MQNPLHWKPLALKIERCENLIIKPNVSEFFSSSKNSVYKYDQEISKKKLTLLDHGFYKSTCFLYPNPHNEPDEYCILINTTINNGQGCVIVTPSKYLEGFFKNGLKISDDPSDLRTVDIVQMPEKGGMGAVAACKIQRGDLILQQSPVGLFPYLEKIWKTPFGHSIRRQAIDHLPLKTQEQISFLAGKGQNKDQFISNMIDVNLYDNYHYVSGTEISFGGIYLKVTRLNHSCKPNVFYYIDPMTQMVHLKAYETIEIGEELTVPYQQIARLVQLSKLSQGSNLSESEIKEFLKISKEERIPKFRAMANLNAAKFYNSKGEIHKSALVLCLQKN	Tribe1	50528	0	0.136	3	2.1021	333	0		0		1	2.3e-07	0	0					0	0	0	0	0	0	0	0	0	0	0	0	0	0	0	0	0	0	0	0
PST130_09488	MLTFLLTLSFSHFLLPLISVGCDSKIYDSLNPISNVDERQCERWESQLGAPQDPTRCQKEDDSWPPTSKMEPFKNGFFKSNCSQHPLDIEPGPYCIFLNPSLNEGMGMVIISKESFFEASLKNLDFSEEEVSIPSTIIKIAKMPEKGGHGAVASADLKRGQPIVRMRAVAIFPTDQTLWWTEFGTSFRRQAIELLPARTQNVIASLRGTGLEKSKDEFIASILKQNSFSTYLNPESQILHSALVLEPPRRQRRADYFLHSGQGAIQSRLSTKRWVPYGPCYPDVTHGSIQRNCGRGGANDKFSCGNNLIFPIADRSSELTRKVRQDSLEEDYGFRCTCSHCQMNEDQGRESGKRIQRLFELQDIHYAGEEWLAISEVKELIRICQKENLPYSLINSHFI…	Tribe1	72805	0.989	0.686	22	2.61438	459	0		0		0		0	0					0	0	0	0	0	0	0	0	0	0	0	0	0	0	0	0	0	0	0	0
PGTT_03425	MSQFLLALSSLPYILPLLVGIGCDRINHNVIDLLPSSELHCKKWDSPQMTPLKVSNRKYDVSPTIPQMEPFRNGFLKSNCSRNPLDIDPEPFCIFLDPNVNQGMGIVIISKKSVFEASLPKLDFSTELPVPSAIQIVKMPEKGGAGAVASQDLKRGQTLGTVRAVGLFPTNEAFWGNGFGIRFSRQAIELLPLRTRNVIASLHATGIEKTTEEFLASVLKHNTFATHLHPELRLFYNRALELPRQVRQDSLSETYGFQCSCSLCQLSAEEGRKSDRRVLRVLQLRRFHYTGDEWLSIEEVKELISICETENLPYSLINAHLIAAQVYNAHGRSQEASYFADKAKKDGLMYMGPTWKYLEEAQTLIDSPQKHDSYLNIVIEDEF	Tribe1	46267	0.98	0.644	21	2.08877	383	0		0		0		0	0					0	0	0	0	0	0	0	0	0	0	0	0	0	0	0	0	0	0	0	0
PST130_17584	MLRHLLALASIYCSLIPAQKTRYASDWTNSTGRICEAFESPFLTSSKTSVYKYDKVIPTPKLIPFRAGFYKSTCFQNPIDNQTEQYCIFINPTINHGQGMVIVAPTELFEQSIDAGLDLSDDPMDPGSLKVVQMPEKGGMGAVATRQLQRGDAVQMTRPVALFPSLQPIWTTRFGRSIRRQAIDHLPLQTRAAVGRLHGEGENEDDFISSVIDRNMFASKLYGDGANYFGAVVLDGSLLRRP	Tribe1	80836	0.98	0.565	19	1.65289	242	0		0		0		0	0					0	0	0	0	0	0	0	0	0	0	0	0	0	0	0	0	0	0	0	0
PGTT_04202	MAWYPLLLTAVLCSIIHGTPWSVASDMKLPTLLEKRGLEKESLLHWGDKGKEIRGEEEKPGKTNAIRDKDTKDIALGAASIEDRAVSNEAGKDKKLSQNLVYKYDKETPTTNLEEFEQGFYKSTCFLDPDPKGEPEEFCIFINPTINNGQGMVIVAKEEDLKGFIESGLKISHEPPNPNNFKIVEIPEEGVVRPVATRKLEMGDYVQIMSPVALFSWSEDIWRTPFGDNRETRRKQLQESFGIDCTCSHCLMSAELGELSDKNLLQIRKLRYLFEINDPELSVSEVEELVNLSEKERIPDDIVQSNLIAAKFYNSRQEMQKVKEHAEKSKFYMQFLEPGTNDPCLADLDMLLSKPEQHSSRFLFNGMKGKDSGIFSSSENSRYKYDKEIPTPKLELFDH…	Tribe1	47043	1	0.801	19	1.5528	644	0		0		0		0	0					0	0	0	0	0	0	0	0	0	0	0	0	0	0	0	0	0	0	0	0
PGTT_03427	MSLALHLSSNLILNTQIFKMLHFLLALSSLPYILPMLVGCESINHHAIDLIPSSELHCKKWDSPLPSRLNVANPDYDVSPTIPQMEPFKNGFLKSNCSRNPLDIDPEPFCIFLNTKVNQGMGIVIISKKSVFEASLPKLDFSTELPVPSTIKIVKMPEKGGAGAVASQDLKRGQTVGKVRAVALFPHDQSLWGNEFGKRFYRQAIELLPHRTQDVIASLHATGMEETKEEFIANALKQNTFGTHLNPASPIVYTALVLEPA	Tribe1	46269	0.699	0.271	36	1.53257	261	0		0		0		0	0					0	0	0	0	0	0	0	0	0	0	0	0	0	0	0	0	0	0	0	0
MELLI_sc1344.1	GPRGPDVQSEARVVRSELSDDSNLYLQFFGSVLHLRGSSVTIQPMKGQTGSIFLWNGEIFEGLSVEAPMNDGERLFEKLECRDRNVNVHEVLQNIEGPYAFVYYDAARNQLWYGRDPLGRRSLMVAKSDVAGDPIVIASHLNGQDLSGSSEVLAESIFLVELSTKLDTFEIIPVARQIPKPVLCRNPPADKDRITLSDLSKDTLPRAMVDACKAFKETLGDSVGRRVASISQIYRNHDTEASVSILFSGGLDCTTLALLAHRHIPAHESIDLINVAFENPRSLSNLSQRTEGAIHDIFAVPDRKTGESSWMELCELAPNRLWRFVKVDVTISEYLTHKAQIIQLMKPNFTVMDLSIAAALYFAARGIGTCLLHLPDRPDGNDPSVCGEAYRSPARVFLS…	Tribe1	3543	0	0.102	48	2.01699	942	0	1.35468e-94	1	asnd1_mouse asparagine synthetase domain-containing protein 1 os=mus musculus gn=asnsd1 pe=2 sv=1	1	8.4e-49	0	0					0	0	0	0	0	0	0	0	0	0	0	0	0	0	0	0	0	0	0	0
Mellp1_108480	MSTSMTPTSSTSSTSSSQSTTKSKSNKPTPPKLNTNLKRKSSIKNRNEKFVESNAWTIGFIISFFVILFSKEISNIYNANNEDYQLLKTSMNSTPKLSSWKITKLDHQDRGYGLIATRQILPGELLLKEKPIFKLNSKIRSIEDYETNLNSILKKLDGEDRNRFLSLSNPWQNQSLSNISNYIRILQTNAISIGSNQLAIFPSLSRINHGCAGASNSVYNWREKEGVEVVHATKLIEVGEEILISYWDSKRSRSDRQDYLKSNYGFQCTCQTCSLTEEESIQSDQRFLKINQLKAKLSDWSNRLIGGFEAVRLIEEAVQLMKLQNMTFEFGQLYADAAHIASAHSDFQSVKHFANLAQDHFKIELGSDSIEVLISKKLIKNPTSLNWSNRQPERVKVL	Tribe1	28691	0.012	0.101	18	1.00503	398	0	8.22965e-22	1	set5_schpo set domain-containing protein 5 os=schizosaccharomyces pombe (strain 972 atcc 24843) gn=set5 pe=1 sv=1	1	2.6e-06	0	0					0	0	0	0	0	0	0	0	1	0	0	0	0	0	0	0	0	0	2	0.8
Mellp1_88909	MCGIGVIIQRTPKQSPSNFSHDDHGRPLELICECVRRAIGPRGPDVQSETRVVSELSDDFNLDLQFFGSVLHLRGSSVTVQPMKGQTGSIFLWNGEIFEGLSVDASMNDGEILFEKLECRDRNVNVPEVLQNIEGPYAFVYYDAARNQLWYGRDPLGRRSLMIAQSDIAGDPIVIASHLNGQDLPGSLEVLAESIFLVELSTKLDSLEIIPVARQIPKPILCRNPPADQDRISLSDLIKDTLPLSMTDACEAFKESLGDAVRRRVASISQIYRNYDTEASVSVLFSGGLDCTTLALLAHQHIPPHESIDLINVAFENPRSLSNLSQRTEGAIHDVFAVPDRKTGESSWIELCKLAPNRLWRFVKVDVTISEYFTHKAQIIQLMKPNFTVMDLSIAAALY…	Tribe1	40264	0	0.103	18	2.04082	980	0	2.2788e-93	1	asnd1_mouse asparagine synthetase domain-containing protein 1 os=mus musculus gn=asnsd1 pe=2 sv=1	1	7.6e-49	0	0					0	0	0	0	0	0	0	0	0	0	0	0	0	0	0	0	0	0	0	0
PST130_07053	MLTFLLTLSICYFLLQIPSVGCDSKIYESLNPISNVDERQCERWESPSMGAPSNPTRCQKEDDSWPPTSKMEPFKNGFFKSNCSRHPLDNEPGPYCIFLNPSLNEGMGMVIISKESFFVASLKNLDFSEEEVSYIPPTTIKIVKMPEKGGHGAAASEDLKRGQPIVRMRAVATFPTDQTLWWTEFGTSFRR	Tribe1	70388	0.997	0.739	23	3.14136	191	0		0		0		0	0					0	0	0	0	0	0	0	0	0	0	0	0	0	0	0	0	0	0	0	0
PGTT_06388	MILVFILRLHNTGRAMCTDGKKLYYQCKWCNRQPYKTSTRTRSNLFKHRDGDVLRKPCESRDEAIKNGANLPVTIKEKIEREKNASVLTNLADSNFDNRTLNQILVMWLMQSALPWMRIEDTLLAISFNYAQKGIKLYSRTWAAEEAQRLYVNLQEKVISNLKSLKSKITLIHDVWTTKGNHHAFLGIATAYITEDWAFEICHLGLKYISWTHKAQTTDSGSNNRTMTAEVNHIITKKTGINPDLSSNHIRCVCHKIALIVASGLKAIDTNTSGLTKCKKKTLGHVPFLDTIPENNNTQGAAFLSGDEDLDAPVLDQSDEDCEDETDELAGSPGNSETMAGILSKVDFVIQRITSSSSKRSEFELWRTKLDDPGPNLIAGYGIRWNIKWQSQDRAYQSR…	Tribe1	49228	0.293	0.446	16	2.34742	639	0		0		1	1.9e-10	0	1			1.87126e-21	dod045_p916_m13f	0	0	0	0	0	0	0	0	0	0	0	0	0	0	0	0	0	0	0	0
PGTT_15542	MAQPPPSASRPPSRQSTRLSTPLRSHPNYVRTDTDTRRSLRVQPATREASVSSQPTSITKSRKRVSSASTKSAAPKKSQKKSKKSTNNRETTSESDEDVQFLNLPQDSDEDNSKLTKQTKKTRGPNKNDYDDIGLYFEAPQYGEGNTDGKKLYYQCKWCNRRPYKTSTRTRSNLFKHRDGDGSRKPCESRDEAIKNGANLPVTIKEKIEQEKNASVLTNLADSKFDNRTLNQILVMWLMRSALPWMRIEDTLLAISFNYAREGIKLYSRTWAAEEAHRLYVNLQEKVISNLKSLKSKITLIHDVWTTKGNHHAFLGIAAAYITEDWAFEICHLGLKYISWTHKAQTTDSGSNNRTMTAEVDRIITKKTGINPDLSSNHIQCVCHKIALIVASGLKVIDT…	Tribe1	58380	0.001	0.134	19	2.14646	792	0	7.94741e-07	1	tra1_maize ac transposase os=zea mays pe=2 sv=2	1	1.5e-13	0	1			1.31668e-35	dod045_p1533	1	0	0	0	0	0	1	0	1	0.913	62	0	0	0	0	0	38	0	3	0.761905
PGTT_01113	MAQPPPSASWPPSRQSTRLSTPLRSHPNYVRTDTDTRRSLRVQPATREASVSSQPTSITKSRKRVSTASTKSAAPKKSQKKSKKSTNNRETTSESDEDVQFLNLPQDSDEDNSKLTKQTKKPRGPNKNDYDDIGLYFEAPQYGEGNTDGKKLYYQCKWCNRRPYKASTRTRSNLFKHRDGDVSRKPCESRDEAIKNGANLPVTIKEKIEREKNASVLKNLADSNFDNRTLNQILVMWLMRSALPWMRIEDTLCETPSHCGFHKICKHLRLHKRNVRLLALNPLPVAVRSVKRLNSYTLLAISFNYARKGIKLYSRTWAAEEAQRLYVNLQEKVISNLKSLKSKITLIHDVWTTKGNHHAFEIFHLGLKYISDISPGSQFFCSQTTDSGSNNRTMTAEVD…	Tribe1	43955	0.002	0.144	19	2.45161	775	0		0		1	1.3e-13	0	1			5.22369e-35	433_AMC749	1	0	0	0	0	0	1	0	1	0.891	63	0	0	0	0	0	38	0	3	0.761905
PGTT_17429	MYSNAATSPIRVFLVASFPSTPDPYKQATLSKRSSRLQWILTGRIDQISLGPPSSTGPLQAKLRLTRIQAKGFVAALRSSRSPEQLINTSTQPGPAEENADRPFLCPLSTGPLQATIRLTRIQAKGFVAALRSSRSPEQLINASTQPGPAEERIFLNPSSINQHIAIDQHSAINQHSEIDQRSAIDQHSAIVDLHLNPSAIDQRIATVNLLKNQAKGIGSETDFALLFYLFSCNLHLILGPDGPTSPFGLSAPLTTIYPSHTNYVQTDTDTRWSLRVQPATREASVSSQPTSITKSRKRVSSASTKSAAPKKSQKKSKKSTNNRETTSESDEDVQFLNLPQDSDEDNSKLTKQTKKTRGPNKNDYDDIGLYFEAPQYGEGNTDGKKLYYQCKWCNRRPY…	Tribe1	60267	0.085	0.227	23	1.84825	1028	0	1.06251e-08	1	tra1_maize ac transposase os=zea mays pe=2 sv=2	1	2e-13	0	1			3.74049e-40	dod045_p1533	1	0	0	0	0	0	0	0	1	0.913	297	0	0	0	0	0	0	0	2	0.894737
PGTT_15730	MALLGQSYPPGGPVRSHRCRWQRCNESNTRISNSRCCVECIGWSGTTTTLEDQERIVPEARGDWNPVKILELGRIVSCVKSKNPTICTVCSGCHSCLNDLHDFFTAIKLSSVNNSELPIIDLQVDRLQNCDFLVISTHSCTYLFSCNLHLQRSLAHCVVTLGKAHLLWLPGSSALNNPQSSSLESHLQLHFGFDIKQFLALMAQPPLPASRPPSRQSTPLSTPLRSHPNYVRTDTDTCRSLRVQPATREASVSSQPTSITKSRKRVSSASTKSAAPKKSQKKSKKSTNNRETTSESDEDVQFLNLPQDSDEDNSKLTKQTKKTRGPNKNDYDDIGLYFEAPQYGEGNGIKLYSRTWAAEEAQRLYVNLQEKVISNLKSLKSKITLIHDVWTTKGNHHAF…	Tribe1	58568	0.003	0.125	16	3.30673	877	0		0		1	9.8e-13	0	1			1.23201e-36	433_AMC749	1	0	0	0	0	0	0	0	1	0.913	263	0	0	0	0	0	0	0	3	0.761905
PGTT_20030	MAQPPLPASRPPSRQSTRLSTPLRSHPNYVRTDTDTRRSLRVQPATREASVSSQPTSITKSRKRVSSASTKSAAPKKSQKKSKKSTNNRETTSESDEDVQFLNLPQDSDEDNSKLTKQTKKTRGPNKNDYDDIGLYFEAPQYGEGNTDGKKLYYQCKWCNRRPYKTSTRTRSNLFKHRDGDVSRKPCESRDEAIKNGANLPVTIKEKIEQEKNASVLTNLADSNFDNRTLNQILVMWLMRSALPWMRIEDTLLAISFNYARKGIKLYSRTWAAEEAQRLYVNLQEKVISNLKSLKSKITLIHDVWTTKGNHHAFLGIAAAYITEDWAFEICHLGLKYISWTHKAQTTDSGSNNRTMTAEVDRIITKKTGINPDLSSNHIRCVCHKIALIVASGLKAIDT…	Tribe1	62860	0.001	0.126	19	1.53846	520	0		0		0		0	0					1	0	0	0	0	0	1	0	1	0.913	62	0	0	0	0	0	38	0	3	0.761905
PGTT_14402	MAHSTPRHTPTRSRTPSVPPSRRSTRIVTPLRTNARYVRTNSDCRKSLSQDPRSSSDSESSISGIPKPSRSNANPRQHQKKKNQSNEQTNTNRTQSAMDLTQDSDNENFKVTKKQKKRARKDSEFGLDEIELYFHEPFYEEGETKEGPPMHYKCKWCGIPYKKGDGSRGNLVKHRDGATNRSACNQRAEAIRSGAKLPLTAKEIASKKRSEESGTTNLIHSGKFDPKILNQLIVLWIVQSSLPWSRIEDKLLGLAFRYARPGLKLNSRVWAASEAHSLYCNLQEKVVSMLQNLDSKISLIHDVWTTKGNRQAFMGISVAYVTDKWEYKILHLGLKYISWTHKGKFLAVPFVNILKKFSLHTKIAQTTDSGSNNHTMAVEVDRLIKQDTGFNLDLANNHI…	Tribe1	57240	0.001	0.117	41	1.8617	752	0	1.07965e-15	1	tra1_maize ac transposase os=zea mays pe=2 sv=2	1	1.6e-15	0	1			1.65086e-24	dod045_p916_m13f	1	0	0	0	0	0	0	0	0	0.782	113	0	0	0	0	0	0	0	0	0
PGTT_05371	MARSSVTPRGTPSRLPSRQSTCIITPTASSSYVRPSRDLRSLDSESEAESVVQIPSNQQSKKKRTRKPPSTKQRKRARSSITTNTDDDSDKVDGVIDHTQDSDKENSKVQGSSKKKTSNLDNILDYFEAPFHAKQTDKGDKLSFKCKWCSKPYKKGVGTNSNLLKHRDGTKKGPHCSGRSAAIEAGVFNQLLLIWRIRYSMPWSRFDDFLLCVTFNYVRQGISIYSRTWAATEAHRLYMNLQSKVITSLQKLSSKFTLIHDVWTTKGNHHAFLGISVAYITDDWIFKISHLGMKLMIKNTGINPHLSKNHIRCFCHKIALILNAGLKSTQLPTSGLLPSQVENLGFVPRLSPIIEESEEIEEAPQFTVEDIILGVDDNHQVEHEANDEDVIDGMDSADP…	Tribe1	48212	0.061	0.115	19	1.80807	719	0		0		1	3.4e-07	0	1			7.65766e-29	dod045_p916_m13f	1	0	0	0	0	0	1	0	0	0.978	61	0	0	0	0	0	37	0	0	0
PGTT_02299	MIGISWGDPIRAAWELGIGIAQADPRFPQSCIVPRPHYWGPEIARPPPLASGRTRNRSDTARPPPLVVPGPSFPAPALRFVAGYLIWRPPTLVASPFKRRVVLGLERTPPGLRHSSFPACPPISRCFAGQAAAAAAVVALGVVGSTWYPPPTTFISSQGLRLPFEVYFQVFVYCQCEDQQHCNFQKQRFHNLYSIMATSSTPASRSQPNTPPPGTPSASRPPSRHSTRITTPVRNDPNFVRPSNDSRKALPPSSATQTSARQTRKRPQRPSSASASTSTRAARKTKKAKASQTPKKHKSKRLRKSKAQPKDSEFDKIEEYFHPPVFEEGDTEPLSYKCKWCDNPYRKGVGTRANLVKHRDGRARAIAAGCKLPMTAKEKKAQKNEPEQVAMRKMVDGNN…	Tribe1	45141	0.021	0.175	24	2.22437	1034	0	2.32549e-08	1	tra1_maize ac transposase os=zea mays pe=2 sv=2	0		0	1			3.23395e-33	dod045_p1533	1	0	0	0	0	0	0	0	0	0.997	264	0	0	0	0	0	0	0	0	0
PGTT_00685	MARSSVTPCGTPSRLPSRQSTRIVTPTASSSFVRPSRDLQSLDSESEAKSVVQIPSNQQSKQKRTRKPPSTKQRKRARSSITTNTDDDSDEVDGVIDHTQDSDKENSKVQGSSKKKTSPYDNIRNYFEAPFHAKQTDEGDKLSFKCKWCNSTYKKGVGTNSNLLKHRDGTKKGPHCSGRSAAIEAGCKLPLSKKDIAEKDDDRHRTKVKGSLTHAAFDNRVFNQLLLIWLIQYSMPWSRFDDFLLRVTFNYVRQGISIYSRTWAATKAHRLYMNLQSKVITSLQKLSSKFTLIHDVWTTKGNHHAFLGISVAYITDDWIFKISHLGMKLMIKNTGINPHLSKNHIRCFCHKIALILNAGLKSTQLPTSGLLPSQVENLGFVPRLSPIIEESEEIEEAPQ…	Tribe1	43527	0.007	0.106	19	1.70524	821	0	1.0629e-10	1	tra1_maize ac transposase os=zea mays pe=2 sv=2	1	2.6e-14	0	1			7.18945e-45	dod045_p916_m13f	1	0	0	0	0	0	0	0	0	0.914	61	0	0	0	0	0	0	0	0	0
PGTT_11098	MATSSTPASRSQPNTPPPGTPSASRPPSRHSTRITTPVRNDPNFVMPSNDCRKALPPSSATQTSARQTRKRPQRPSSALASTSTRAARKTKKAKASQTPKKHKSKRVVVSSGDSNSESDSEASSQSEPETHGTAKIIDFTQDSDDANRQFKLHKSKAQPKDSEFDKIEEYFHPPTEPLSYKCKWCDNPYRKGVGTRANLVKHRDGNENREPCPGRARAIAAGCKLPMTVKEKKAQKNEPEQVAMRKMVDGNNFDNNTFNQILVLWIIRHSLLWLRIEDFILGIAFRYLRHVAKPYTRVWAATEAHWLYCHLQSKVLDTLQSNTSKLSLIHDVWTTKGNRNAFLGITVAYIDDSWTFKVCHLSVKYIAWTHKGKYLAIPLANILLKSLLNNKITQTTDSG…	Tribe1	53937	0	0.105	12	1.71625	874	0	2.05863e-07	1	tra1_maize ac transposase os=zea mays pe=2 sv=2	1	1.9e-06	0	1			1.89016e-33	dod045_p1533	1	0	0	0	0	0	0	0	0	0.629	70	0	0	0	0	0	0	0	0	0
PGTT_05234	MSTSSVPQTPSRGHSRESTNLNTPARHSTRLNTPARHSTRITTPVRNPNFVQTSGDLRKSVPQAPTSAHRQGVSESQGTRSSRPRRKSQPSAGSQPQKRKRRPEVDDSQADSDQPQTIMDMTQDSDEENSRVVKRRKARGRKDVDADVDAVEDYFHPPVFADGEDSSGTPLHYECRWCGGSYKKAEGSRGNLVLHRDGNKTRNPCPKRGEAILAGAKLPTTQMEKNQGECHQGSSPKVMMTQKFDQKTLNQILVLWLIRHSLPWCRMEDELLEIAFNYVKQGIKLFSRVWAAIEAHKIYLNLQATVISRLQNIKSKITLIHDVWTTKGNRHAFMGMAAAYVTDDWEFVITHLGLKFIAWTHKAQTTDSGSNNGTMVTEVDRMIEIKTGVKLKLSENHIR…	Tribe1	48075	0	0.101	17	1.63551	856	0	4.10138e-14	1	tra1_maize ac transposase os=zea mays pe=2 sv=2	1	4.8e-13	0	1			1.4222e-43	dod045_p916_m13f	1	0	0	0	0	0	0	0	1	0.867	82	0	0	0	0	0	0	0	3	0.833333
PGTT_09648	MWSNSGVRCCSMRCLRVKCMEALKRHPGQNIRNCEEALGPVLSLSKRKLLDQYCLCPRTEPLSYKCKWCDKPYRKGVGTRANLVKPRDGNANREPCPGRARAIAAGCKLPMTAKEKKAQKNEPEQVAMRKMVDGNNFDNNTFNQLLVLWIIRHSLPWLRIEDFILGIAFRYLRHVAKPYTRVWVATEAHWLYCHLQSKVLDTLQSNTSKLSLIHDVWTTKGNRNVFLGITVAYIDDSWTFKGKYLAIPLANILLKSLLNNKITQTTDSGSNNLTMAVEVDRLLKKDANHNQAISIAKNHIRCFCHKLALILNAGLKAISVPRRDQIPTGPVLGFVPGLCAISEESSDSGQVDPLANPFDTNGFVDDSDSNCSDDEGPELREANVIEKVLKKVDYVIQRI…	Tribe1	52488	0.004	0.251	23	2.81124	747	0		0		1	1.1e-06	0	1			4.09191e-35	dod045_p1533	0	0	0	0	0	0	1	0	0	0	0	0	0	0	0	0	13	0	0	0
PGTT_15785	MSTSSVPQTPSRGHSRESTNLNTPARHSTRLNTPARHSTRITTPVRNPNFVQTSGDLRKSVPQAPTSAHRQGVSESQGTRSSRPRRKSQPSAGSQPQKRKRRPEVDDSQADSDQPQTIMDMTQDSDEENSRVVKRRKAWGRKDVDADVDAVEDYFHPPVFADGEDSSGTPLHYECRWCGGSYKKAEGSRGNLVLHRDGNKTRNPCPKRGEAILAGAKLPTTQMEKNQGECHQGSSPKVMMTQKFDQKTLNQILVLWLIRHSLPWCRMEDELLEIAFNYVKQGIKLFSRVWAAIEAHKIYLNLQATVISRLQNIKSKITLIHDVWTTKGNRHAFMGMAAAYVTDDWEFVITHLGLKFIAWTHKAQTTDSGSNNGTMVTEVDRMIEIKTGVKLKLSENHIR…	Tribe1	58623	0	0.101	17	1.63551	856	0	4.63998e-13	1	tra1_maize ac transposase os=zea mays pe=2 sv=2	1	3.7e-10	0	1			1.30169e-41	dod045_p916_m13f	1	0	0	0	0	0	0	0	1	0.867	82	0	0	0	0	0	0	0	3	0.833333
PGTT_16065	MDKGDKLSFKCKWCIKTYKKGVGTNSNLLKHRGGTKKSAPCSGRSAAIEAGCKLPLSKKDIAKKDNDRHQTKVKGSLTHAAFDNRVFNQLVLIWLIQYSMPWNRFDDFLLHVTFNYVRHGVYIYCPTWAATKAHRLYMNLQSKVITSLQKLSSKFTLIHNVWTTKGNHHAFLGISVAYITDDWIFKILHLGMKLMFKNTGINPHLSKNHIRCFCHKIALILNAGLKSTQLPTSGLLPSQVKNLGFVPRLAPIIEKSEEIEEVPQFTVEDVILGVDDNCQVEHEANDKDVIDGMDSADLKSWEKAEEGKNPLDKILKNVDFVIQRITSSAVKRSEYNTWSQKLEINGPSLIAGYGIRWNIKFESRNRAYQARRIIKKLIENEKDQQEQEGGKNYYNDTEI…	Tribe1	58903	0	0.103	9	2.47453	687	0		0		1	6.6e-14	0	1			3.39551e-39	dod045_p916_m13f	0	0	0	0	0	0	0	0	0	0	0	0	0	0	0	0	0	0	0	0
PGTT_01815	MSTSSVPQTPSRGHSRESTNLNTPARHSTRLNTPARHSTRITTPVRNPNFVQTSGDLRKSVPQAPTSAHRQGVSESQGTRSSRPRRKSQPSAASQPQKRKRRLEVDDSQADSDQPQTIMDMTQDSDEENSRVVKRRKARGRKDVDADVDAVEDYFHPPVFADGEDSSGTPMHYKCRWCGGTYKKAEGTRGNLVLHRDGNKSRNPCPKRGEAILAGAKLPTTQMEKNQGECHQGSSPKVMMTQKFDQKTLNQILVLWLIRHSLPWCRMEDELLEIAFNYVKQGIKLFSRVWAAIEALKIYLNLQATVISRLQNIKSKITLIHNVWTTKGNRHAFMGMAAAYVTDNWEFVITHLGLKFIAWTHKAQTTDSGSNNGTMVTEVDRMIEIKTGVKLKLSENHIR…	Tribe1	44657	0	0.101	17	1.73053	809	0	1.48202e-07	1	tra1_maize ac transposase os=zea mays pe=2 sv=2	1	1.7e-11	0	1			1.42869e-36	433_AMC749	1	0	0	0	0	0	0	0	1	0.787	83	0	0	0	0	0	0	0	3	0.833333
PGTT_08289	MGATSDPQQQPAAALERAEQNKRARLNDSSRPADRSVPAALLLSSPKKVRAPAHLAANWLPTSDPQQQPAAALERAERNKRARLNDSSCPADCSVPAALLLSSPKKCRPQASVPSSLIDWTFCLIGSATSVENWTVSLMARSSVTPRGTPSRLPSRQSTRIVTPTASSSFVRPSRDLRSLDSESEAESVVQIPSNQQSKQKRTRKPPSTKQRKRARSSITTNTDDDSDEVNGVIDHTQDSDKENSKVQGSSKKKTSPYDNIRNYFEAPFHAKQTDEGDKLSFKCKWCSITYKKGVGTNSNLLKHRDGTKKGPHCSGRSAAIEAGCKLPLSKKDIAEKDNDRHRTKVKGSLTHAAFDNRVFNQLLLIWLIRYSMPWSRFGDFLLRVTFNYVRQGISIYSR…	Tribe1	51129	0	0.109	66	1.77268	959	0	2.62401e-09	1	tra1_maize ac transposase os=zea mays pe=2 sv=2	1	7.3e-14	0	1			8.95583e-45	dod045_p916_m13f	1	0	0	0	0	0	0	0	0	0.913	199	0	0	0	0	0	0	0	0	0
PGTT_13837	MSTSSVPQTPSRGHSRDGDLRKSVPQAPTSAHRQGVSESQGTRSSRPRSRPRRKSQPSAASQPQKRKRRLEVDDSQADSDQPQTIMDMTQDSDRKLKGVKRRKARGRKTWMPMSTLWRTTFIPRSLQMVNYKKAEGSRGNLVLHRNGNKTRNPCPKRGEAILAGAKLPTTQMEKNQGKCHQGSSPKVMMTQKFDQKTLNQILVLWLIRHSLPWCRMEDELLEIAFNYVKQGIKLFSRVWAAIEAHKIHLNLQATVISRLQNIKSKITLIHDVWTTKGNRHAFMGMAAAYVTDDWEFVITHLGLKFIAWTHKAQTTDSGSNNGTMVTEVDRMIEIKTGVKLKLSENHIRCFCHKIGLILTAGLKAISIDTDGLTKTKASTLGFVPGLEPVLEEPKDPVHP…	Tribe1	56675	0	0.103	17	1.56863	765	0	9.00835e-09	1	tra1_maize ac transposase os=zea mays pe=2 sv=2	1	1.1e-10	0	1			1.04999e-37	433_AMC749	1	0	0	0	0	0	0	0	0	0.958	44	0	0	0	0	0	0	0	0	0
PGTT_17138	MSTSSVPQTPSRGHSRKSTNLNTPARHSTRLNTPARHSTRITTPVRNPNFVQTSGDLRKSVPQAPTSAHRQGVSESQGTRSSRPRRKSQPSAGSQPQKRKRRPEVDDSQADSDQPQTIMDMTQDSDEENSRVVKRRKARGRKDVDADVNAVEDYFHPPVFADGEDSSGTPLHYECRWCGGSYKKAEGSRGNLVLHRDGNKTRNPCPKRGEAILAGAKLPTTQMEKNQGECHQGSSPKVMMTQKFDQKTLNQILVLWLIRHSLPWCRMEDELLEIAFNYVKQGIKLFSRVWAAIEAHKIYLNLQATVISRLQNIKSKITLIHDVWTTKGNRHAFMGMAAAYVTDDWEFVITHLGLKFIAWTHKAQTTDSGSNNGTMVTEVDRMIEIKTGVKLKLSENHIR…	Tribe1	59976	0	0.101	17	1.96802	813	0	4.10327e-06	1	tra1_maize ac transposase os=zea mays pe=2 sv=2	1	5.6e-12	0	1			3.03573e-34	dod045_p916_m13f	1	0	0	0	0	0	0	0	1	0.867	82	0	0	0	0	0	0	0	3	0.833333
PGTT_06408	MDMTQDSDEENSRVVKRRKARGRKDVDADVDAVEDYFHPPVFADGEDSSGTPLHYECRWCGVSYKKAEGSRGNLVLHRDGNKTQNPCPKRGEAILAGAKLPTTQMEKNQGKCHQGSSPKVMMTQKFDQKTLNQILVLWLIRHSLPWCRMEDELLKIAFNYVKQGIKLFSHVWAAIEAHKIYMNLQATVISRLQNIKSKITLIHNVWTTKGNRHAFMGIAAAYVTDDWEFVITHLGLKFIAWTHKAQTTDSGSNNGTMVTEVDRMIEIKTGVKLKLSENHIQCFCHKIGLILTAGLKAISIDTDGLTKTKASTLGFVPGLEPVLEEPEDPVHPDTFEEHVVFGPNPNDNDTDDEDNEVPEDSQNIQTPSAQLSFNKVDFVIQKITSSAARRSEFNTWAKK…	Tribe1	49248	0	0.108	10	1.56495	639	0		0		0		0	1			2.34123e-21	433_AMC749	1	0	0	0	0	0	0	0	0	0.808	16	0	0	0	0	0	0	0	0	0
PGTT_00046	MVLAEPRKTGPTTIQRTDQKLSGPTRGIRFQISLGSWIPPCWTRLIIDPSLRLRNRIPPRWTRLVGSSIGLDPLSSVPCSGLKFQVSTHDYEGRYRSASEKTSRQPEEAESDRWLQSQLDSDRTTGPYLELDCTEYNLIWDRSEVSVPPPAARITLGTASNTITRLHQLPPQLCFTTTHNNGATDTRHVFVSDCIVFILSLIPVSVFPCPFWHTPSRGHSRASTNLNTPARHSTRITTPVRNPNFVQTSGDLRKSVPQAPTSAHRQGVSESQGTRSSRPRRKSQPSAASQPQKRKRCLEVDDSQADSDQPQTIMDMTQDSDEENSRVVKRRKARGRKDVDADVDAVEDYFHPPVFADGEDSSGTPLHSECRWCGVSYKKAEGSRGNLVLHRDGNKTRNP…	Tribe1	42888	0.001	0.147	44	2.14286	980	0	1.38732e-12	1	tra1_maize ac transposase os=zea mays pe=2 sv=2	1	9.2e-10	0	1			3.51142e-32	dod045_p916_m13f	1	0	0	0	0	0	0	0	0	0.612	280	0	0	0	0	0	0	0	0	0
PGTT_20322	MCCIKIELCHAFKLCDVMKLITPSQISSSFPYPSTTPGLRYLAVGASAMAKQWPLHSAEGIQPQYIEYMAQDGIMVASSLPLSALCQRCHRYETSIGIRGYLDLIHPDISDRRIEKEMQTDESESPTMVAGGGASAVYSLLSLSPRRSTVSNLSRSSIDFQSSPQERALVSQLLNKIGLYPEESSPEAKSPIVNGAAYHPVKKYGSLDQLGPPPPKRIVQASYTELQRAVAETPLMWADENPFSSSGTNERKRDSTVWLYSSATSYQLESWSATSSATLKLYVRLRAEAAPQLAPPSTAAAAHPGTTRCSRRHLPSARRQPFVHPLQFDDCWRALALGPDDDFEVGEVVLKPGPPSNESTCSYTNEYDSERGLVGLRGRRRRRRPAGSGGRMGLHRCDG…	Tribe1	63144	0	0.217	12	2.29794	1262	0	4.67335e-10	1	tra1_maize ac transposase os=zea mays pe=2 sv=2	1	6.7e-10	0	1			2.33253e-18	dod045_p916_m13f	1	0	0	0	0	0	0	0	0	0.956	377	0	0	0	0	0	0	0	0	0
PGTT_17264	MTKKRQLQRCNRSDPRIGIYWGSDRNVPQYCVSGSDRFSDPIPIYQMIGISWGDPIRAAWELGIGIAQADPIFSRSWIVARRHYLAIARPPPLVVEVPGLPSASSLSNLTTPPLVASLFTKSPVGLGLDRTPPGLPHSSLNSRPAPALRLASVKSEDPPPLSLHYSDSIGHRPASIPPLVASPIKRRVALGLERTPPALPHSSFPVCCPPLCRCFAGRSAAAAAVVALGVVGSRGFDVWSRTNTIVEGYRLPISGLITAATDIAWSWSPPPTTFFSFSRCARQLCTVRFLSVIRVVSSVRHRIVIQTLHQGPTTLPLPETYNLYSIMATSSTPASRSQPNTPPPGTPSASRPPSRHSTRITTPVRNDPNFVRPINDSRKALPPSSATQTSARQSRKRPQ…	Tribe1	60102	0	0.103	70	1.91805	1147	0	2.71561e-07	1	tra1_maize ac transposase os=zea mays pe=2 sv=2	1	1.9e-06	0	1			6.62657e-35	dod045_p1533	1	0	0	1	0	0	0	0	0	0.656	395	0	0	78	0	0	0	0	0	0
PGTT_10188	MARSSVSPRGTPSQTPSQRRALEYFSYFSAPQRVLPRFVIRGNLLDGLVVISPPLSPLFCLEVHSSSVSHTPVPSCFPRCHPLSPPRTPHVTPPTPVGPGTPPAAPEQVSHRRFRLWSAPSPASAPRCSPLLVAPPQYTLNPRSAVGRDPRRPPMPGFPARREHSACPKQTGQSFGQGALPPPQRSHGNFVRSNRDSRRSLQPQTSRQIQTPNPESETESVSQTKSTQPFQKQSRKRHRTQISSSTDQSHASAAKSKQKKKKKKKNVVRTNNEDDSDQVGGAIDITQDSDHNNSKVKKVSKKDSEFDDILEYFEPPYHANKGDTGDKSSHRCKWCSAPYKKSKGTNSNLTKHRDGTKERHACSGRSDAIAFGAKLPLTAMEIEFNKQNHDEDKIHNYAQ…	Tribe1	53027	0.007	0.105	61	1.56775	893	0	2.74776e-09	1	tra1_maize ac transposase os=zea mays pe=2 sv=2	1	3.1e-06	0	1			2.0185e-13	433_AMC749	1	0	0	0	0	0	0	0	0	0.989	254	0	0	0	0	0	0	0	0	0
PGTT_16352	MARSSVTPRGTPSRLPSRQSTRIVTPTTSSSYVRPSRDLRSSVGPTSQSQQKGNSLDSKSKAESVVQIPSNQQSKKKHTRKPPSTKQGKRARSSITTNTDDDSDKVYGVIDHTQDSDKENSKVQGSSKKKTSNLDNIRDYFEAPFHAQQRDKAWCLHLFPGEGAATEAHRLYLNLQSKVITSLKKLSSKFTLIHDVWTTKGNHHTFLGISVAYITDDWVFKILHLGMKLMIKNTGINPHLSKNHIRCFCHKIALIINAGLKSTQLPTSGLLPSQVKNLGFVPILAPIIEESEEIEEVPHFTVEDVILGVDENHQVEHEANDEDVIDGMESADLESWEKAEEGKNPLDKILKKVDFFIQRITSSAVKLSEYKTWSQKLEIDGPSLIAGYGICWNIKFESR…	Tribe1	59190	0.003	0.11	19	1.75182	685	0		0		1	2.2e-11	0	1			2.66906e-40	dod045_p916_m13f	1	0	0	0	0	0	1	0	0	0.896	75	0	0	0	0	0	37	0	0	0
PST130_12504	MARSSTSPFPTPSQPPSRRSTRIRTPVNVNLSSTRPSQDSCHSSSTSDNHDPGSEVQSRASSVLRQAGSSQLSPADKRKRPQKRPPPKPTSVKQTSKPRKQKKRTPSASNGESHLITIDIVQDSGEENSKVEDPKKTKSPFDHIKKYFEEPAYANEGDTGEKLMYKCRWCRSIYKKSVGTTCNLKLHRDGNRTRQPCSGRSDAIAAGCKLPITAKQRDSLDVTHHQDTMTEYLKKKPFELKVFNQLLVMWLVRFSLPWSRIEDFILWVAFNYVRRGVHLYTRTWAATEAHRLYMNLQAKVVTTLQDLSSKFTLIHDVWTTKGNRHAFMGISVAYITADWKFPRRLIPDQTILLWPPKSTGLFSTRPECICHKIALILNAGLHALQVSSDELLESPKSTL…	Tribe1	75788	0.001	0.114	20	1.82529	767	0	8.63443e-11	1	tra1_maize ac transposase os=zea mays pe=2 sv=2	1	1.5e-09	0	1			9.83507e-33	433_AMC749	1	0	0	0	0	0	0	0	0	0.992	77	0	0	0	0	0	0	0	0	0
PGTT_10023	MFIYPGPPHRPPPLVVPGLPSDSSVFRRTSRSRCRCCCSWSRGLDLVSAPDHFHLFLSLCKTASQGLRLPFEVYCQVFVYCQCEDQQHCNFHKQRFHNLYSIMATSSTPASRSQPNTPPPGTPSASRPPSRHSTRITTPVRNDPNFVRPINDSRKALPPSSATQTSARQSRKRPQRPSSASASTSTRAARKTKKAKASRTHKKHKSKRVVLSSGDSDSESDSEASSQSEPETHGMAKMIDFTQDSDDANRRFKLCKSKAQPKESEFDKIEEYFHPPVFEEGDTEPLSYKCKWCDNPDRKGDFILGIAFRYLRHVAKPYTRVWAATEAHRLYCHLQSKVLDTLQSNTSKLSLIHDVWTTKGNRNAFLGITVAYIDDSWTFKVCHLSVKYIAWTHKGKYLA…	Tribe1	52862	0.005	0.126	69	2.53165	869	0	1.73682e-07	1	tra1_maize ac transposase os=zea mays pe=2 sv=2	0		0	1			2.93579e-33	dod045_p1533	1	0	0	0	0	0	0	0	0	0.994	171	0	0	0	0	0	0	0	0	0
PGTT_19593	MAHSTPRHTPTRSRTPSVPPSQRSTRIVTPLRTNARYVQTNSDCHEIELYFLEPFYEEGETKEGPPMHYKCKWCGIPYKKGDGSRGNLVKHRDGATNQSACNKRAKAIRSGAKLPLTAKEIASKKRSKESGTANFIHSAKFDPKILNQLIVLWIDSSSILVSGLQVKHTRCTVIYRKRLSRCSSLIHDVWTTKGNQQAFMGISVAYVTNKWEYKILHLGLKYISWNHKGKFLAVPFVNILKKFSLHTKIAQTTDSGSNNHTMAVEVDRLIKRDTGFNLDIANNHIHCFCHKVALILNAGLKALDVGTVGLTKSKKATLGFTPGLACIVEANKEDSDRSSLLDEAAHSPAEDRNSASESEMSEDGNESTDCATQLQGNHVGPILKKIDSVIQKITASAAI…	Tribe1	62426	0	0.115	41	2.48834	643	0	9.26544e-12	1	tra1_maize ac transposase os=zea mays pe=2 sv=2	1	1.8e-13	0	1			5.26598e-22	dod045_p916_m13f	1	0	0	0	0	0	0	0	0	0.635	123	0	0	0	0	0	0	0	0	0
PGTT_01760	MYAEANLSEIQQPTETFKSGQPTEVIRSNRDSQRSLQPQTSRQIQTPNPESETESVSQTKSTQPFQKLSRKRHQPQILSSTDQSHASAAKSKQKKKKKKKNVVRTNNEDDSDQVGGAIDITQDSDHNNSKVKKVSKKDSEFDNILEYFEPPFHTNEGDTGEKSSHRCKWCSVPYKKSKGTNSNLTKHRDGTKERPACSGQSDAIAFGAKLPLTAMEIEFNKQHHEEDLIHNYAQNTVFEMRVLNQLLVMCRMQDFLLHVAFNYARRNITIYGRSWVANEAHNLYLNLKSKVIASLHALESKFTLIHDVWTTKGNHHAFLGISVAYVTKDWCFKISHLGMKYIDSNHQGRLLAIPFANILTKAKLQHKITQTTDSGSNNFTMASEVDRLISKKTGVNPNL…	Tribe1	44602	0	0.1	17	1.45889	754	0	2.21449e-10	1	tra1_maize ac transposase os=zea mays pe=2 sv=2	1	1.5e-06	0	1			1.14019e-12	433_AMC749	1	0	0	0	0	0	0	0	0	0.988	89	0	0	0	0	0	0	0	0	0
PST130_01311	MPESTAPPSDGITDPNTVRPSADPREWPSDEQDTITPEKTPAQRTQSGTRTHTKAQTKKRQRDSLGLAHSHDHNQESNQENFKAKKSKSDRSKKPNEFGIDDIDDYFYPPIYGEGEVGIPSGLVLTEADGDPMYYECRWCRKVYKKGEGTRGNLVKHRDGDKHRTPCPRRTDAILAGANLPLTAKEIAAKKPEEENGVTLKSAAQDGKFDPKVFKQLILIWLIRNSLSWTHIDNPLLLSAFGYARADFKLYNSGAWAASETNKLHINLQGQIIRKLNVRSTPFIIAPFNLVSKITLIHDVWSTKGIPHAFMGVSAAFVTADWKFEITHLGFKFIPRIQKRKSLATFDFDSHSAKLAAEVDELILQKTGTHFNSSDNHIQCFCRNISLILTAGLKAISIG…	Tribe1	64683	0	0.105	12	1.30641	842	0		0		1	8.7e-09	0	1			1.7594e-33	433_AMC749	1	0	0	0	0	0	0	0	0	0.602	86	0	0	0	0	0	0	0	0	0
PGTT_14302	MARSSVSPRGTPSQTPSHPTETLGDLCNHRLAGKSKLQTPRVKPIGGAIDITQDSDHNNSKVKKVSKNDSEFDNILAYFEPPYHANEGDTGDKSTHRCKWCSAPYKKSKGTNSNLTKHRDGTKERPACSGRSDAIAFGAKLPLTAMEIEFNKQNHDEDKIHNYAQNTVFEMRVLNQLLVMWLIRYSLPWSRMQDFLLRVAFNYARRNILIYGRSWAANEAHNLYLNLQSKVIASLHALESKFTLIHDVWTTKGNHHAFLGISVAYVTKDWCFKISHLGMKYIASNHQGRLLAIPFANILTKAKLQHKITQTTDSGSNNFTMASEVDRLISKKTGVNPNLSANHIRCFCHKIALILNAGLKALRQSTDGLVESRGDTLGFAPDLEPIIEESEEREEPDQF…	Tribe1	57140	0	0.101	14	1.57233	636	0	1.96766e-10	1	tra1_maize ac transposase os=zea mays pe=2 sv=2	1	1.9e-06	0	1			3.36937e-10	433_AMC749	0	0	0	0	0	0	0	0	0	0	0	0	0	0	0	0	0	0	0	0
PGTT_03885	MTLPNREVTPDDTEGIPPNLQAIRQSARKKNPTVTPGFVVTQADSRKSLRQPEPIRQNTRGSKSTLPTSSSPVPESESQTDRPSQSRPDPSVESEQLYDIIQDSDEENRRIAGRSLKSKAERKIAPRKDGTDSVLVYFNQIDQSLSYTCIWCTKVVKASNSSYYNLKIHRDGADCKGTIRAACPNRSRAIASGCKLPPSAAQRAQESSETDKKSGTAMSAFVTKGRFNNHTLNKMMVFWLIRHSLPWARFEDEMLRMSFDYVDSNTKLHSRTWALITAQNLYLVLQKEVLSEIMNANSKISLVSDVWTTKGGHKAFIGISACYITKDWTYCSQHLAIKYISWNHKAKTTDSGSNNFTMSSELSRLMRDNDGTFWDHAVNHQRCFCHVLALILGAGLTAI…	Tribe1	46726	0	0.1	51	2.2864	831	0	1.36332e-11	1	tra1_maize ac transposase os=zea mays pe=2 sv=2	1	3e-13	0	1			1.05524e-37	dod045_p916_m13f	1	0	0	0	0	0	0	0	0	0.723	114	0	0	0	0	0	0	0	0	0
PGTT_01907	MTRDQTPDQDIQVVHDSVSTPSCQSSSFMIRQSARKRNPLVNPGFVPTQADSRKALQANVRVTSLNGHTSSPEAAPNTSSTPTATTQEDPKSQEPATSSSFNSASLYDLEQNSDDENAQAAGRSKKSKEDRKLAPRKDGTQSVLLYFKQVEHSLNYACVWCSKIVKASSSSYYNLKVHRDGSNIKGTIRQACPNRLKAIASGSILPKTASAISQESLESKKPINNTLASYVIKGRFDNNTFNKLMVFWLIRHCLPWARFEDRTLRIAMDYVDSTTKLHSRTWAAETAHKLYLAQQRTVLEDINKSDSKISLVSDVWTTKGGHKAFLGISVCYITKDWVYQCRHLSIKYISWHHKGIYLAAPFAKTTDSGSNNFTMTKELSRLIEKHDDTFWNNNVNHQR…	Tribe1	44749	0	0.099	36	1.99765	851	0	1.31713e-09	1	tra1_maize ac transposase os=zea mays pe=2 sv=2	1	7.4e-15	0	1			7.94336e-36	dod045_p916_m13f	1	0	0	0	0	0	0	0	0	0.72	123	0	0	0	0	0	0	0	0	0
PGTT_12451	MTAEVDCLITKKKSFDPNLRENHIQCVCHKIALILTAGFKVLNTESKGLRKSKETLGYLPLLDSIPEDETDGNDSGAFASGEEEISDSDDNENSDNEINLNNNGELAPSLANPDSISGILTKVDFVIQRITSSSSKRSEYDVWRTKLENQGPTLIAGYGIRWNIKWESRDRAYKGRNVISRLIENEKDRQERDGGKNFFHDHEISRGDWEVVKRLNDILSEFYFITKKMEGDHSSAGLLLVEYVSIKDFLKKRINNVAEPEFKAMLRKMIEKTETYLHEVLVCDSVILATILNPSFRLSIFQACFSSHYDYAKALLQQQYTNRKDELVANINLEEPSPPVTSQPQPTDHHRPIDSMVLFPESIEASVSDELAIYLGGKQVNASNGGK	Tribe1	55289	0	0.12	45	1.29199	387	0		0		1	2.6e-07	0	1			2.43734e-24	dod045_p1533	0	0	0	0	0	0	0	0	0	0	0	0	0	0	0	0	0	0	0	0
PGTT_08367	MTVKEKKAQKNEPEQVAMQKMVDGNNFDNNTFNQLLVLWIVRHSLPWVRIEDFILGIAFRYLRHVAKPYTRVWAATEAHRSGGPLRYTTLQAHVVWPTVAHWLYCHLQRITVAYIDDSWTFKVCHLSVKYIAWTHKGKYLAIPLANIFLKSLLKNKITQTTDSGSNNLTMAVEVDRLLKKDTNHNNHVSIAKNHIRCFCHKLTLILNAGLKAISVPRRDQIPTGPVLGFVPGLCAISKELSDSGQVDPLANPFDTDGFVDDSDSDCSDNEGPELREANVIEKVLKKVDYVIQRITSSSAKRSEFNTWAKKLDYSGPTLIAGYGIRWNIKFESREQGYIARNVINKLMENERDRQEHEGGKNHFNEYEITRSDWEIVKKLNDIISEFYYITKKMEGKIPL…	Tribe1	51207	0	0.128	51	1.40105	571	0		0		0		0	1			3.79022e-26	dod045_p1533	0	0	0	0	0	0	1	0	0	0	0	0	0	0	0	0	60	0	0	0
PGTT_03796	MARSSVTPRGTPSRLPSRQSTRIVTPTTSSSYVRPSRDLQSLDSESEAESVVQIPSNQQSKKKRTRKPPSTKQRKRARSSITTNTDDDSDEVDGVIDHTQDSDKENSKVQGSSKKKTSNLDNIREYFEAPYHAEQTDEDEGEKLSFKCKWCSKPYKKGLGTNSNLLKHRDGTKKSAPCSGRSAAIEAGHGVSIYCLTWAATEAHRLYMNLQSKVITSLQKLSSKFTLIHDVWTTKGNHHAFLGISVAYITDDWVFKISHLGMKLMFKNTGINPHLSENHIRCFCHKIALILNAGLKSTQLLTSGLRPSQVENLGFVPRLAPIIEESEEIEEVPHFTVEDVILGVDDNHQVEHEANDEDVIDGMDSADPESWEKAEEGKNPLDKILKKVEFVIQRITSSA…	Tribe1	46638	0.003	0.109	19	1.7663	736	0	1.73189e-07	1	tra1_maize ac transposase os=zea mays pe=2 sv=2	1	1.7e-11	0	1			2.18303e-33	dod045_p916_m13f	1	0	0	0	0	0	0	0	0	0.978	61	0	0	0	0	0	0	0	0	0
PGTT_11279	MSHIPPSSHGTPTGPLLANPHESSPQCKLTPTLFAPTTTPEKPCPDDFLLERLKCRKKRPLSPLQFCLQSNLEDPKCKVVKPSDEDFDDVEDYFHVPYLADVNHSLPWMQIEDIDLGVACDFAKRGIKLYSRTWAANEAHDLYCNLQKKGLTSKLTLIHDVWTTKGNHHAFLGISAAYISDDWVFKVCHLGLKFIAWTHNGKYLAVPFANIITKAKIHDKTTPNPKGTLGYVPELASIQEDAGSARDTDDLGADNQSVDDDSGSVTSESTNEEPETPATNNINAILKKVDFVIQKITSSSSRRSEFDTWARKLDYSGYGIRWNVKFESRARAYDARNVINKLIENERDRQEREGGKKNYNECEIIRSDWEAVRKVNDILSQFYFITKKMEGNISSASMM…	Tribe1	54118	0.003	0.108	11	1.86567	536	0		0		0		0	1			1.04302e-24	433_AMC749	0	0	0	0	0	0	0	0	0	0	0	0	0	0	0	0	0	0	0	0
PGTT_04029	MENYNSVYFRKIAREEKKIARPPPLVGLGIDRTPPGLPHSSFPAPALRFVAGYLIWRPPTLVASPFKRRVVLGLERTPPGLRHSSFPACPPISRCFAGQAAAAAAVVALGVVGSTWYPPPTTFISSQGLRLPFEVYCQVFVYCQCENSDSNSSPRTNNTATSRNNGFTISTQSWPPPQPLLAGLSPTPLLQEPHQHLGLHLNIGRGLPLQSKMTLILSGPATILARALPPSSATQTSADKRVNFPKAIVRFGFTTSTQPWPPARPKKAKASQMPKKPPKARGLNPLSYKMNSEFAKIEEYLHPPVFEEGDTEPLSYKCIAFRYLRHVAKPYTRVWAATEAHRLYCHLQSKVLDTLQSNTSKLSLIHDVWTTKGNRNAFLGITVAYIDDSWTFKVCHLSV…	Tribe1	46870	0	0.107	64	1.39398	1363	0	1.11167e-07	1	tra1_maize ac transposase os=zea mays pe=2 sv=2	0		0	1			2.41202e-24	dod045_p1533	1	0	0	0	0	0	0	0	1	0.939	262	0	0	0	0	0	0	0	2	0.8125
PGTT_20144	MSNSRETTPPNEASSRSNPRQSARKCTPLKRPGFIATHPDSRRAVQAPPTSPCAIHVQPTSLKHPEKPPQASSKTKHQAKGTTTNDLSPTTVSSGTEVVINVEQDSDEENKKAPGPKEPKKVKGGFDNPKLYFHDGYQASDQEGGSLTYKCRWCPKSVRCPMSTNSNLKTHRDGSITQNGVRKSCVGRAKAVADGGNFPQSSDEQEAASKKKNNSTATISAYVQKGRFDIKTMNMLLLFWIIRQSLPWARFNDYHLGVAFDYCNANSVVYSATWAANHARKLYNILQARVIADIKDSESKVALVADVWTTKGNHKAFIGITSCYINKQWKYVSQHLALKYVSWHHNGKYLAAPFANVLTKHDLHNQINSGSNNFTMAKELAAIIRQRNGDFSHYLESHP…	Tribe1	62972	0	0.106	45	2.06422	872	0	1.50928e-07	1	tra1_maize ac transposase os=zea mays pe=2 sv=2	1	1e-14	0	1			4.85622e-43	dod045_p916_m13f	1	0	0	0	0	0	0	0	1	0.733	112	0	0	0	0	0	0	0	2	0.777778
PGTT_13623	MAHFTPRHSPTRSRTPSVPPSRRSTRIVTPLCTNARYVRTNSDCHKSLSQDPRSSSDSESSISGIPKPSRSNANPWQHQKKKNQSNEQTNTNRTQSAMDLTQDSDKENFKVTKKQNKRARKDSKFGLDEIELYFNEPFYEEGETKEGPPMHYKCKWCGIPYKKGDGSRGNLVKHRDGATNRSACNQRAEAILSGAKLPLTAKEIASKKRSEESGTANFIHSGKFDPKILNQLIVLWIEKVVLMLQNLDSKISLIHNVWTTKGNQQAFMGISVAYVTNKWEYKILHLGLKYISWTHKGKFLAVPFVNILKKFSLHTKIAQTTDSGSNNHTMAVEVDRLIKQDTGFNLDLANNHIHCFCHKVALILNAGLKVLDVGTIGLTKSKKATLDFTPGLACIVKAN…	Tribe1	56461	0.016	0.116	41	1.5	600	0	1.48666e-08	1	tra1_maize ac transposase os=zea mays pe=2 sv=2	0		0	1			2.40958e-15	433_AMC749	0	0	0	0	0	0	0	0	0	0	0	0	0	0	0	0	0	0	0	0
PGTT_01516	MALTPRETTPPDQMSTHPRQSTRVRTPLSRPGFIQTNPDSRRALEAPPKSPLAIDPADPTEEATTGPAATRGRPGNTKSKAHKKGPQSVNRSSTKHVIDVETAIDIVQDSDEENLKAKEKPKVDRDGFAHPKLYYHTGFQAEDQSVRVNDSTDSNLKTHRDGAINCSHLRKACAGRAKAIAHGAKLPTSADNKFAAISKEKKDAQPASGTLTAYVTKGRFDTNTMNKVLLFWIIRQSLPWARFEDFLLRVAFDYCNTNTKVFSRTWAAHNARKLYLSLQQQVISDIKESDSKIGLIANVWTTKGNHKAFIGISVCYINKKWRYVSQHLALKYVSWHHNGKYLAAPFANVIAKHGLHNQISALTTDSGSNNFTMATELARILRSKRGNFDHHADYHPRCF…	Tribe1	44358	0	0.103	17	1.82208	933	0	1.72569e-12	1	tra1_maize ac transposase os=zea mays pe=2 sv=2	1	6.2e-13	0	1			3.44402e-46	dod045_p916_m13f	1	0	0	0	0	0	0	0	1	0.661	77	0	0	0	0	0	0	0	3	0.722222
PGTT_13222	MVKMARDLTPEQEIPVMEGTTPSRPPPAVPIRQSAQKKVPLVTPGFVPTQSDSRRALQVQSLVSTASQNSASADTTETAIPKIIYDIVQDSDEENTKTAANSVTSKQEKKLAPRKDGTDSVLNYFSQIGNTVSYNCVWCLKTVKASTSSYYNLKVHRDGSNIKGTIRGACPSREKAIAAGSKLPRTAAQCAKEDSEAIKNPGNTLASYVTKGRFDNNTLNKMMVFWLIWQSLPWARFEDEHLCISLNLIDPRANLYSRTWAAKTAGNLYLALQKSVLDDINNADSKISLVSDVWTTKGGHKAFLGISACYITKDWHILAKTTDSGSNNFTMTKELSQLIQTHNGTIWDNSINHQRCFCHVLALILGAGLSAIKLSTSEGPKSKKPENFPTLETIDEEGE…	Tribe1	56060	0	0.102	20	1.95059	769	0	1.42534e-10	1	tra1_maize ac transposase os=zea mays pe=2 sv=2	1	9.8e-14	0	1			3.12967e-23	dod045_p916_m13f	0	0	0	0	0	0	0	0	0	0	0	0	0	0	0	0	0	0	0	0
PGTT_07601	MAPTPRETTPPDQMSTHPRQSTRVRTPLSHPGFIQTNPDSRRALEAPPKSPLAIDPADPTEEATTGPATRGRLGNTKSKAHKKGPESVNRSSTEHVIDVETAIDIVQDSDEENLKAKEKPKVDRDGFTHPKLYYHTGFQAEDQFKEGALTYKCRWCPKSVRVNDSTDSNLKTHRDGAINRSHLRKACAGRAKAIAHGAKLPTSADDKFAAISKEKKDAQPASGTLTAYVTKGRFDTNTMNKVLLFWIIRQSLPWARFEDFLLRVAFDYCNTNTKVFSRTWAAHNAHKLYLSLQHQVISDIKESDSKIGLIADVWTTKGNHKAFIGISVCYINKKWRYVSQHLALKYVSWHHNGKYLAAPFANVIAKHGLHNQISALTTDSGSNNFTMATELARILRSKS…	Tribe1	50441	0	0.103	17	1.68675	830	0	1.19746e-21	1	tra1_maize ac transposase os=zea mays pe=2 sv=2	1	8.5e-13	0	1			3.15607e-44	dod045_p916_m13f	1	0	0	0	0	0	0	0	1	0.692	818	0	0	0	0	0	0	0	3	0.777778
PST130_17086	MYGPKGNRHAFLGISTTDSGSNNRTMTAEVDRLVNKFGGTELDLTANHIRCLCHKLGLILTAGLNAIDLETTGLTPEKHATLGFVPGLDTINEVVQRSDSLPGKSNCFNSDDEAPPENIQASINDPNTEGEEENSNHDEEEDRSTEFNSLAKILQNVDYVISRITSSAAKRSQFSVWAKKLEYEGRSLIAGYGIRWNIKWQSRDRAYEARDVISKLLELERVRHSREGGKHFYQEVKIRWSDWEIVKRLNDILSEFYFITKKMEGDHSSASRMLAEYQYIKQFLTDQLTPGLEPEFEAMIRKMISKTQIYLTKALQCDAILLATILHPSYRLSIFERRFTTRHMYAKTLLQNRFTERQEKLKGESGSSPTPPQLEIPTPALKH	Tribe1	80339	0.005	0.111	67	1.04439	383	0		0		0		0	1			1.09893e-24	433_AMC749	0	0	0	0	0	0	0	0	0	0	0	0	0	0	0	0	0	0	0	0
PGTT_02822	MSSQPTQSSMSNQSGNVSDATEVQTRRSSRVTTPMKRSGMIQPSPDSRRSITQPLLSVSEATQQKTKKTTGATSVGNSEANPGTTIDLAQDSDEENAKAKFKRQRKNLEEDDIKVFFSEPFCRKDDPADKPPSTYSCLWCKKEVRVSASSLSNLCVHRDGSRQTGRVSNGCPNRAKAIAAGAKLPQTALDEEKKKKGTQEITSHFARVEKFDNIILNRVVVLWLLRQAIPWNRVEDPYLQAAFNYCEPAANLFKRKWAATASRTAYLELQEEVVRQIKATNSKFNLIHDIWTTKGNRYGFIGVSASFIDNDWNYVVLHLSLKLVACFHQGELLAAPIVNILQKHQLYNKIISHIYMLCQTTDSGSNNNTMAEEMHTKLALLDTDGNFEWEHKTMHIKCF…	Tribe1	45664	0	0.1	67	2.22672	988	0	1.20259e-10	1	tra1_maize ac transposase os=zea mays pe=2 sv=2	1	2.8e-07	0	1			1.60053e-36	dod045_p1533	0	0	0	0	0	0	0	0	0	0	0	0	0	0	0	0	0	0	0	0
PST130_03916	MSATLPHPSTPQAQPGPESEGPQSVLRRSSRNTTPVRRSGMIATASIPRRPTNNAAPASSTRPTSSDVAPSSRISHHTNSTISNNHQRTNDLDLSSSAVHTQTDAAVGNAECATTTPTQTNKKIVVIDLAQDSGGGNAKINKKRKRDKDNNYDVILNYFGEPFHINGDDKSEDPITYICRWCNSQVRGGQGSDSNLYSHCDGKLQKGRTGNRCRKRENAIKSGVKLPPTVSQLHKVAQATKNQKINTFFGPAEKFDNVVLNRTLTVWLIRHALPWTRVEDEELQASFHYTQPGSQIFKRKWQAKSGQLLYLDLQTSMIESLKTNSSRFTLIHDVWTTKGNRYGFIGASITYVNDDWEYIVHHLSIKLTTDSGSNNNTMAKEMYDQLQSLPGANWNPARM…	Tribe1	67269	0.002	0.105	56	1.48778	941	0	1.31619e-06	1	tra1_maize ac transposase os=zea mays pe=2 sv=2	1	9.4e-15	0	1			2.17282e-43	dod045_p1533	1	0	0	0	0	0	0	0	0	0.724	141	0	0	0	0	0	0	0	0	0
PGTT_08487	MVNYKKAKGSRGNLVLHRDGNKTRNPCPKRGEAILAGAKLPTTQMEKNQGKCHQGSIPKVMMTQKFDQKTLNQILVLWLIRHSLPWFRMEDELLEIAFNYVKQGIKLFSRVWAAIEAHKIYLNLQATVISRLQNIKSKITLIHDVWTTKGNRHAFMGMAAAYVTDDWEFVITHLGLKFISWTHKAQTTDSGSNNGTMVTEVDRMIEIKTGVKLKLSENHIRCFCHKIGLILTAGLKAISIDTDGLTKTKASTLGFVPGLEPVLEEPKDPVHPNTFEEHVVFGPNPKDNDVDDEYNEVSHDSENSQTPLAQLSFNKVDFVIQKITSSAA	Tribe1	51327	0	0.102	13	1.21951	328	0		0		0		0	0					0	0	0	0	0	0	0	0	0	0	0	0	0	0	0	0	0	0	0	0
PGTT_08521	MDQARDPDTGRAKSKRKRSNKSKDSSEFDDVEQYFYPPVLADKNDEIPTMYRCKWCDNSYKQVHGTRANLYKHRDGNIHQTACSSRDKAIQASAKLPLTAKQLAGRQTGRERGGITTFLQSASFDTKIFNQLVVISLIRLPLAWTHIEDTLLRVGFDYARRGVELYSAAWAAKEVHNLYCNLQAKVLSDIQTTDSGSNTGPMPEEVATNVDITSSINLSDDRIPCFSHKLTLILNAGLKAIPVEQQDEIPFKEDILGSVPDLEPDYDEGDMIGDDVLLYHYHDKAKSEDDCSNTQKSRALGANKINFILKKVDFVMQKTTASLSRRSEFDTWAKNLEYVGPRLIPNFVLDWSYQFQNRDRAFKARNVIDTLIKNERDRQQRDGGEDYYNKVGISEADWE…	Tribe1	51361	0	0.105	13	2.38095	672	0		0		1	3e-07	0	1			8.94725e-31	dod045_p916_m13f	1	0	0	0	0	0	0	0	0	0.87	11	0	0	0	0	0	0	0	0	0
PST130_12725	MAPPASESDGNPTTQEKASTPPPTTRSNQTAPASVRRESARRRMPIDRLGFLSTQNGTRRAPVDSVEDIFDNPVGSDVEERGDEDEPIEETQVVKTKSKGPVRTKGQCRTDRLDCVLTQVVKQVSRESGKEVIIDVTQDSDDNNAPVAARKLKELLVDKDGFDHPRVYFFPAGKGPNQDGSSPAFACRWCPKEYLARNQSNFNLRIHRDGAVSKGNNRAPCPGRSKAISAGANLPPTATQLAEEAGKPEVAANSVIAYTKRGVFDNMTLNKLIVIWLVRHSLPWLRIEDFNLRVCFDYATSTSQLRSRIWAASHAHQLYLVLQERVIKEIKQSNSMVSLVSDVWTTKGSHKAFIGISCFYINQDFVLVTRHLAIKYVSNNFTMANEMALIFLSGTGTEW…	Tribe1	76005	0	0.102	61	2.05184	926	0		0		1	2.6e-07	0	1			6.31068e-33	dod045_p916_m13f	1	0	0	0	0	0	0	0	1	0.87	902	0	0	0	0	0	0	0	3	0.75
PST130_01885	MAPKVNRLILNKTGVDLNFTNNHIRASCPPGLESSKSTLGFIPGLSTIDEESKEVEPNNTYVIEDVELGNNPMEANGFNNDDNPTEQLIQNQTAQSNNSINGILKKVDFIIQRITSSSAKQFEYTTWSKNLEINGPSLIAGYGIQWNIKFQSRERGYKGRMVIAKIFELEPERQKVEGGPNHYSNLNITSSDWEVVNHFNETLSEFYFLTKKMEGDYSSGSMILSEYHQVEDFLNTRLATAEEPELKAMLRKMLTKTDTYLQEALACNTILIATALNPCFRLSMYQAWFPDYYTYTKSLLQIPFDTKKSEINATKEPAPAPPKKKSHNSKQTLNDKFDFFPDAVEEPAADKLTTYLGGIYKLDSDYVSESLDWWKEHCREFPILALLAKYYLACCATSA…	Tribe1	65250	0	0.106	18	1.90275	473	0	2.30252e-09	1	tra1_maize ac transposase os=zea mays pe=2 sv=2	1	2.4e-12	0	1			2.49873e-32	dod045_p916_m13f	0	0	0	0	0	0	0	0	0	0	0	0	0	0	0	0	0	0	0	0
PGTT_13900	MSSQPTQSSMSNQSGNVSDATEVQTRRSSRVTTPMKRSGMIQPSPDSRRSITQPLLSERPAIDPSSQTKKQTEAPTDSDSTPQITPVQSQKPRNKKPTKKPKKTTGATSVGNSEATPGTTIDLAQDSDEENAKAKFKRQRKNLEEDDIKVFFSEPFRRKDDPADKPPSTYSCLWCKKEVRVSASSLSNLRVHRDGSRQTGRVSNGCPNRAKAIAAGAKLPQTALDEEKKKKGTQEITSHFARVEKFDNIILNRIVVLWLLRQAIPWNRVEDPYLQAAFNYCEPAANLFKRKWAATASRTAYLELQEEVVRQIKATNSKFNLIHDVWTTKGNRYGFIGVSASFIDNDWNYVVLHLSLKLVAWFHQGELLAAPIVNILKKHQLYNKISSNNNTMAEEMHTK…	Tribe1	56738	0	0.099	67	1.36986	876	0	1.38914e-10	1	tra1_maize ac transposase os=zea mays pe=2 sv=2	1	6.1e-14	0	1			1.26499e-45	dod045_p1533	1	0	0	0	0	0	0	0	0	0.93	91	0	0	0	0	0	0	0	0	0
PGTT_16133	MSQHTSTQSPTTNHPASPIDITIVMQTNNIEDEAPTTPPNIPDTYSNPHGPQSIHCESSRQRTPSHRPGFIPTSNDSRRSFIAPVDKTRKSKPAAPCTTLIDCEDLESESTRSNRINLGTQLKHRDGRVAVTEVRQTASRTGKVVQVDTIQDSDEDNAKAEAIKNKERTLLLDKDGFDHPKLYFYPRGQGPKQDGTVESFSCRWCPNSFKASGNSSYNLKTHRDGGFTKGSTRPRPICPGRAKAIESGANLPPTASELASDKALSHPSSTGTLIAFTSKGRFDNTTFNKLIVIWMVRQSLPWLRIEDFLLRVAFDYALHLTKVFSQVWAALHAHQLYLEQQSQVIQAIKQSDSKISLIWDVWTTKGSHKAFLGISCCYITPEWKYTTDSGSNNFTMATG…	Tribe1	58971	0	0.105	14	1.9469	1130	0	8.95735e-11	1	tra1_maize ac transposase os=zea mays pe=2 sv=2	1	5.2e-10	0	1			1.10823e-32	433_AMC749	1	0	0	0	0	0	0	0	0	0.877	940	0	0	0	0	0	0	0	0	0
PGTT_11052	MGQEMNSVAHQELALLLVGIPPSFFRLLIPDDLSTELYQQHKNLREDSEPDNSKIPAAKPCAEKYDSPLEFFGKPFYPDKTTEEERKKKPITYNCKWCKKRVRGGHNSDANLQKHRDGSNQAGRDGSGCPNRSLAIQAGAKLPPTVNETKAQAEKNGTGNKKLTSFFGRTEKFDKKILNQNLMIWQTRNALPWSRIEDIDLQAGFHYCQPDAILFKRKWVAAEAKQLYISLQGAMLQTLKKSSSKFTLVHDAWTTKGNRYAFIGSSVAYINDEWEFNMMHLSLKLTTDSASSNNTMATRVYDILADKNGTYSFDWRPERMHIRCFCHKIALIVNAGLAELGMIAPPPAKIKESVLGTFPYSDAMETITEVEEEMEEDNNGPASCSVGEDNINIDDDSEP…	Tribe1	53891	0.099	0.226	31	1.4157	777	0		0		1	1.6e-12	0	1			5.22452e-46	dod045_p1533	1	0	0	0	0	0	0	0	0	0.7	465	0	0	0	0	0	0	0	0	0
PGTT_18147	MTQDSDEENSRVVKRRKARGRKDVDADVDAVEDYFHPPVFADGEDSSGTPLHYECRWCGGSYKKAEGSRGNLVLHRNGNKTRNPCPKRGEAILAGAKLPTTQMEKNQGKCHQGSSPKVMMTQKFDQKTLNQILVLWLIRHSLPWCQMEDELLEIAFNYVKQGYCDIKAPGNRHAFMGIAAAYVTDDWEFVITHLGLKFIAWTHKGVKLKLSENHIRCFCHKIGLILTAGLKAISINTDGLTKTKASTLGFVLGLEPVLEEPKDPVHPNTFEEHVVFGPNPKDNDVDDEDNEVSHDSENSQTPLAQLSFNKVDFVIQKITSSAARRSEFDTWAKKLDYDGPSLIAGYGIRWNIKFISQDRAYQARQVINKLIDNEQDRHEKEGSDNCYDDTEITRADWDN…	Tribe1	60985	0	0.108	12	2.33645	428	0		0		0		0	1			9.44454e-12	433_AMC749	1	0	0	0	0	0	0	0	0	0.808	14	0	0	0	0	0	0	0	0	0
PGTT_13093	MYKRKRKSDDKIGVNSPIFTTLFLDFLLSCGSRQPIPDSLSIALIVASGLKAIDTNTAGLTKCKKKTLGHVPFLDTIPENPKEKNNNTQGAAFLSGDEDLDAPVLDQSDEDCEDETDELAGSPGNSETMAGILKEFELWRTKLDDPGPTLIAGYGIQWNIKWQSRDRAYQSRNVINKLIENEKDRQERDGGKSFYQDCEITRGDWEIVKRLNDILSKFDKRKAELAATVSSRESTPQQPSQPQKTSHRWPIDDLNLFPGAVESANADKLANYLGDQCLVWWKEHHNEFPTLASLAKDYLACSAASASVE	Tribe1	55931	0.227	0.274	34	1.94175	309	0		0		1	3.8e-07	0	1			6.26829e-07	433_AMC749	0	0	0	0	0	0	0	0	0	0	0	0	0	0	0	0	0	0	0	0
MELLI_sc1413.4	MCDPWVAVSWTSNHLTPISFKEDLKANGPLVTLLPLRREIFSTSISHLFTDSFTFVFFNSLFNMNPSTLSATQSSSTALQIPPSTPAREVQTRSPQQPSPGFVLTGSDSRRRITRQDNNLSCPTSPTGESPTATGSGTTQKRARGDEADDEIDEPQVSSAGPRKETKTASQTTKNRAREDEGDDEPQASSARPRKKSKKTPKPTKDKSAPSVVDVDQASSSDEVAESRPGTTKDVKQLLRSYGAPKHYKNETGPFKRYYPCLFCDEWYTRGIKSMDNLYAHRDGDKDHGDKDRKPCEGRKQAIKAGMKLPPTYQELQKAEAKKTAGGKSMDSFLERPIIRHALPWMRFSDPILRGAFKLANPSADMRSPTWAAQTAKKVYKSLHSEVLRKANTSHIWLV…	Tribe1	4103	0.004	0.124	70	1.61117	931	0	8.80944e-12	1	tra1_maize ac transposase os=zea mays pe=2 sv=2	1	8e-14	0	1			3.25632e-50	dod045_p916_m13f	1	0	0	0	0	0	0	0	0	0.964	191	0	0	0	0	0	0	0	0	0
PGTT_12962	MRTDPQSTASAPNEDASGYATNQSQNGPHRSSRVTTPVQSRTLISTPADSRRSLVGAPNASANKRRRQVTASPQDSAKDDYDYDQDSEVKIHAINSKARVRGHTNAEKSDDEEDNYSFVDDFFEPPFWKEGDVPGTLLNYKCKWCHITYRIHGTSRANLKSHRDGSAQLCKNNKGCKQRAKAKKEGHRLPKSVAEQQARKAKEIEKSKQTTLNGFLSAKKFERRVLNQIIVAWQVRQALPWSRIEDPYLRAAFLYANKDARLYSRKWAADEAKQLYVGLRKQVFDSLKNLDTTFTLIHDVWTTKGNRFAFIGAAVTFINSNWEFIVRHMSLKMIPWKHRGELLARPIAKLLTKNNLHQKMTQTTDSGSNNNTMAKKMYEIFESSGNLTSSWDPESMHIR…	Tribe1	55800	0	0.102	63	1.55875	834	0	1.4792e-09	1	tra1_maize ac transposase os=zea mays pe=2 sv=2	0		0	1			3.88716e-28	dod045_p1533	1	0	0	0	0	0	0	0	1	0.863	178	0	0	0	0	0	0	0	3	0.722222
PST130_17360	MGMSSIRQSTPPNQSESIATDSSVPTGQPAVVNLEQDSDDENAKVKAPKNVKGGFDNPKLYFFPGGAAPGQTKGLTYKCRWCPKSVRVPLSTISNLKTHRDGSITSSGLRKACPGQPGAINAGAKLPLSADDEESTAQSKKNASGTLNAFVQKGRFNNQTLNKILVLWLIRQSLAWNRFEDHLLRVAFDYSNAASSIYSRTWAALHARKLYVTLQEQVIRDIRKSDSKISLVADVWTTKGNHKAFIGLSVCYINQNWEYVLQHLALKYVSWHHNGRYLAAPLANVLIKHGFQNQIRSNNFTMAKEMAAIIRRKNGDFEHYRENHPRCFCHVLALILGAGLKSLELKNLIQAPTSTTKPNYFPALEMIVEVKEDEEESTVDDEIQEIMESDDGEEIDPDD…	Tribe1	80613	0	0.104	16	1.94489	617	0		0		0		0	1			2.1897e-19	433_AMC749	0	0	0	0	0	0	0	0	0	0	0	0	0	0	0	0	0	0	0	0
PGTT_11312	MSSQPTQSSMSNQSGNVSDATEVQTRRSSRVTTPMKRSGMIQPSPDSRQSITQPLLSERPDIDPSSQTKKRTEAPTDSDSTPQITPVQSQKPRNKKPTKKPKKTTGATSVGNSEATPGTTIDLAQDSDEENAKAKFKRQRKNLEEDDIKVFFSEPFRRKDDPADKPPSTYSCLWCKKEVRVSASSLSNLRVHRDGSRQTGRVSNGCPNRAKAIAAGAKLPQTALDEEKKKKGTQEITSHFARVEKFDNIILNRVVVLWLLRQAIPWNRVEDPYLQAAFNYCEPAANLFKRKWAATASRTAYLELQEEVVRQIKATNSKFNLIHDVWTTKGNRYGFIGVSASFIDNDWNYVVLHLSLKLVAWFHQGELLAAPIVNILQKHQLYNKIKLGLQSPPPPKMKK…	Tribe1	54151	0	0.1	12	1.48402	876	0		0		1	1.6e-12	0	1			1.40811e-45	dod045_p1533	1	0	0	0	0	0	0	0	0	0.93	91	0	0	0	0	0	0	0	0	0
PGTT_11489	MAVEVDRLLKKDANHNQHLSIAKNHIRCFCHKLALILNAGLKAISVPRRDQIPTGPVLGFVPGLCAISEESSDSAQVDPLANPFDTDGFVDDSDSDCSDDEGPELREANVIEKVLKKVDYVIQRITSSSAKRAEFNTWAKKLDYSGPTLIAGYGIRWNIKFESRERGYIARNVINKLIENERDRQEHEGGKNHFNEYEITRSDWDIVKKLNDIISEFYYITKKMEGDIPSASMVLAKYRLLRQYLEGKLSTITEDEFKNMINTMLKKIDTYVNEALACDAILLATALNPSYRLSMIQKWYPSAFPRAQSLLEDQFQQRKQALNDQAARDEDTPPPEKNTTLPPGGGLEEDVDFFSDAAPETYDELAAYLGAIFNRISSGGTTCPRLPGHECYVCKCGAM…	Tribe1	54328	0	0.152	44	2.12314	471	0		0		0		0	1			1.38412e-27	433_AMC749	0	0	0	0	0	0	0	0	0	0	0	0	0	0	0	0	0	0	0	0
PGTT_04171	MAPEKPPDNVPSTPPNTSEDPSVPQSTRRESSRTRTPISRPGFIRTASDSRRALIGIPNQQRRRPSITANSNPVTKEPNGGTDSDDEEVETVATSQRGVTKKVASKVHQVSKRTGKAIEVDLAQDSDEEHSHLATKKDKSKDSNGFDHWLLYFYPPGKGPNQDAESLKFQLYLQKPNSEAYACRWCPKSVMATDRSNYNLKSHRDGANYKSSQKKACAGRAQAITSGCKLPPTPAEVIAEKVKSGAAIPGTLIAYTARGKFDNTTMIKLLIIWLIRECLPWLRMEDFDLRLAFDVTPRPAVKRLIEALTFDHAHISSRLPSRVWAAAHAHHLYIEQRSQVIKLIRESESQICLISDVWTTKGSHKAFVGITVCYINKQWQHVTQHLAIKYVSWHHNALT…	Tribe1	47012	0	0.103	8	1.9088	943	0	1.35742e-14	1	tra1_maize ac transposase os=zea mays pe=2 sv=2	1	1.1e-14	0	1			2.72828e-38	dod045_p916_m13f	0	0	0	0	0	0	0	0	1	0	0	0	0	0	0	0	0	0	3	0.904762
PGTT_14966	MTESSINPSTNQPSESAENNGYQSDRSQLRRSSRATSVSVVPNMVTPSSDSRVSISQPRSRKRPAPATSDTDRSNHTARDGSQKSKKRTAKKKPAAPKRNQVPKRGAKGKGKKSAAGKEGKSSEVELAEDYDYDQDSGDGSIEIRPREEKKKVEEKYADPLDYFYPPFFKEGETGEKPLNFKCRWCSKVYRGHESTDGNLITHRDGSNQAGRNAKGCVNRDQAKKAGIKLPPSVAEKRLNDTKQPTINMFLHEKPVFVNRVLNQIIMIWQIRQALAWARIEDPYLRAAFQYANNKASLYGKRWSADESKKLYLMLKTAVFDDLEKLDTKFTLIHDVWTTKGNRFAFIGAAVAYIDSKWDYVVRHLALKMIPWKHYGHLLARPIATLLKKKNLYQKMLAQ…	Tribe1	57804	0	0.103	57	1.1236	890	0	1.57525e-10	1	tra1_maize ac transposase os=zea mays pe=2 sv=2	1	4.6e-11	0	1			9.56953e-43	dod045_p1533	1	0	0	0	0	0	0	0	0	0.998	82	0	0	0	0	0	0	0	0	0
PGTT_03804	MSSQPSQSSMSNQSGNVSDATEVPTRRSSRVTTPMKRSGMIQPSPDSRRSITQPLLSERLDTDHSSQTKKRTEAPTDSDSTPQITPVQSQKPRNKKPTKKPKKTTGATSVGNSESNPGTTIDLAQDSDEENVKAKFKRQRKNLEEDDIKDFFSEPFRRKDDPADKPPSTYSCLWCKKEVRVSASSLSNLRVHRDGSRQTGRVSNGCPNRAKAIAAGAKLPQTALDEEKKKKGTQEITTHFARVEKFDNIILNRIVALWLLRQAIPWNRVEDPYLQAAFNYCEPAANLFKRKWAATASRTAYLELQEEVVRQIKATNSKFNLIHDVWTTKGNRYGFIGVATSFIDNDWNYVVLHLGLKLVAWFHQGDLLAAPIVNILKKHQLYNKISIFNLPLIQVQITI…	Tribe1	46646	0	0.1	67	1.28355	857	0	4.33082e-06	1	zbed1_human zinc finger bed domain-containing protein 1 os=homo sapiens gn=zbed1 pe=1 sv=1	1	5.2e-14	0	1			7.42778e-49	dod045_p1533	1	0	0	0	0	0	0	0	0	0.93	91	0	0	0	0	0	0	0	0	0
PGTT_09742	MRTDPQSTALAPTSEDPSGYATDQSTNGPRRSSRVTTPVQSRTLVSTPADSRRSLVAAPNASANKRRRQVTASPQDSVVASSQGTLNNQIKQPPINKQKKNTQIEQKKTPKRPAKVPKRPTYLPSRNSTQGNSQPPGSAILPSKVTQTTNSLASQGDKDDYDYDQDSDVEIHAINSKARVRGHTNAEKSDDEEDNYSFVDDFFEPPFWKEGDVPGTLLNYKCKWCHVTYRIHGTSRANLKTHRDGSAQLCKNNKGCKQRAKAKKEGHRLPESVAEQQARKAKEIEKSKQTTLNGFLSAKKFERRVLNQIIVAWQVRQALPWSRIEDPYLRAAFLYANKDARLYSRKWAADEAKQLYVGLRKQVFDSLKNLDTTFTLIHDVWTTKGNRFAFIGAAVTFIN…	Tribe1	52582	0.001	0.102	67	1.27119	944	0	1.41587e-07	1	tra1_maize ac transposase os=zea mays pe=2 sv=2	0		0	1			2.84522e-29	dod045_p1533	1	0	0	0	0	0	0	0	0	0.886	106	0	0	0	0	0	0	0	0	0
PGTT_19386	MPVHAQSQLNFNKPQNFRLRLKNNVKSLHSQHRFNNQIAYPTTTTITAITNPTTTTVTECKIKINMSSQPTQSSMSNQSGNVSDATEVQTRRSSRVTTPMKRSGMIQPSPDSRRSITQPLLSERPAIDPSSQTKKRTEAPTDSDSTPQITPVQSQKPRNKKPTKKTKKTTGATSVGNSEANPGTTIDLAQDSDEENAKAKFKRQRKNLEEDDIKVFFSEPFRRKDDPADKPPSTYSCLWCKKEVRVSASSLSNLRVHRDGSRQTGRVSNGCPNRAKAIAAGAKLPQTALDEEKKKKGTQEITSHFARVEKFDNIILNRVVVLWLLRQAIPWNRVEDPYLQAAFNYCEPAANLFKRKWAATASRTAYLELQEEVVRQIKATNSKFNLIHDVWTTKGNRYG…	Tribe1	62219	0	0.111	15	1.38151	941	0	2.57115e-10	1	tra1_maize ac transposase os=zea mays pe=2 sv=2	1	6.6e-14	0	1			1.17349e-47	dod045_p1533	1	0	0	0	0	0	0	0	0	0.861	156	0	0	0	0	0	0	0	0	0
PST130_15211	MDLRQDSDHENSKDKKPCKPRARMDSEFGLDNVELYFHKPVFPTGQQHSPTNWMLRDKCNVNGVVLHTKREKALGSNLAPCTHQADAIRAGAKLPLTAKEVLAAEELVSNKSQAFGTPSFDCQIPDQIIVMWLVCHSLPWNRIKDHKLDVAFPYTWPGTKLNYLVWAASKAHKLYCNLQEKVISTLSCYLAKKNSNFSYNLPSKITLIHNVWTTKQNRQAFMGILAAYVSENWEFKVTHLGLKYIAWTHKGKFLAIPFANIITKFMLHTKITQTTDFGSNNGTIPVEVDRLVSQKTGTGMNLAKNSIQCFCHKVALILNAGLNSIGVGEDGYTKKKQDSLGFSDSEASDDKSVITPGERIAAVLKKVNAVVLKITGSAAKQSKYDFWAPKFEEVAPPTL…	Tribe1	78472	0	0.111	10	2.22672	494	0		0		0		0	0					0	0	0	0	0	0	0	0	1	0	0	0	0	0	0	0	0	0	2	0.714286
MELLI_sc209.1	SKSKSKNYKLPDNINPDQDSDIEEIMVLTEKPIVVYDTPKLYYSPAHHGIDEEGNPIILKPGEKPMYHTCLWCDGEYKVNARSKFNLKGHRDGNLGRKPCDKQDEAIAAGAKLPPTYQEEQSQRLAAENSQKHHHKRASLANFLNLPKFSVSLLNMILVLWLFHNCIPWLRMEDPYLQATFILCNPNATLWSASWSAWRAMEYFQEFRGNLVKTLQNLDSKVCVIHNVWTTKGGKRAFIGVAVSYIDKNWEFHVTHLTLKLIAWSHDGALLARPVVLSSYMVGQTTDSGSSNPILAQELQNMFMDCDDPVFWDSSRNQIRCYCHKLALTVKSGLATIRLGNHGRTKPTVPSGKRLRLLLPDDHLPPPNIVMADGRVVDEDGEEPDGETDSGLEFQKGKV…	Tribe1	8782	0	0.1	6	2.98913	736	0		0		1	3.6e-09	0	1			7.21469e-31	dod045_p916_m13f	0	0	0	0	0	0	0	0	0	0	0	0	0	0	0	0	0	0	0	0
PGTT_09718	MAPESQSSEFHAHEASENNPTVSDQSHRSRRRSLRSSSVTISPNMIVPSSDSRRTVSRPAPPNTKRPAMASPPPNDASDLDSGTSVADSATCKNTRSKRQKQKRASPAVKAPKSHRKNKKSKTTGSSEAVNAAGEAYDYDQDSSEGSVQIVARPNRKGGLKEAKEKEALELLRYFEQPYFKKGDPPNSALNYQCKFCKGVYRGQKSSRGNLKTHRDGSTQEDKSDKGCPGRHKAKLAGYILPPSVAESRAAAAKGGLDASQPGIKGFLEYKTVFVNKVLNQLIMLWQIRQALPWTRIEDPYLRAAFRYANPKALLHGRRWSADESKKLYSMLKAHVFDELSNLDTRFTLIHDVWTTKGNRFAFIGAAVAYINREWEYVVRHLTLKMIPWKHAGHLLARP…	Tribe1	52558	0	0.106	55	1.39635	931	0	9.11593e-12	1	tra1_maize ac transposase os=zea mays pe=2 sv=2	1	1.5e-14	0	1			4.58198e-47	dod045_p1533	1	0	0	0	0	0	1	0	0	0.987	96	0	0	0	0	0	32	0	0	0
PGTT_14947	MAVEVNRLLKKDANHNQHLSIAKNHIRCFCHKLALILNAGLKAISVPRRDQIPTGPVLGFVPGLCAISEESSDSAQVDPLANPFDTDGFVDDSDSDCSDDEGPELREANVIEKVLKKVDYVIQRITSSSAKRAEFNTWAKKLDYLGPTLIAGYGIRWNIKFESRERGDWDIVKKLNDIISEFYYITKKMEGDIPSASMVLAKYRLLRQYLEGKLSTITEDEFKNMINTMLKKIDTYVNEALACDAILLATALNPSYRLSMIQKWYPSAFPRAQSLLEDQFQQRKQALNDQAARDEDTPPPEKNTTLPPGGGLEEDVDFFSDAAPETYDELAAYLGGKYRLPSSQAADCLTWWKQYSTEFPVVALLARDFLATSATSASVERCFSAAADVCGQDRGNLAA…	Tribe1	57785	0	0.153	44	1.98238	454	0	1.87951e-07	1	tra1_maize ac transposase os=zea mays pe=2 sv=2	1	1.5e-12	0	1			1.72143e-44	dod045_p916_m13f	0	0	0	0	0	0	0	0	0	0	0	0	0	0	0	0	0	0	0	0
PGTT_07320	MSSQPTQSSMSNQSGNPLLSERPAIDPSSQTKKRTEAPTDSDSTPQITPVQSQKPRNKETTKKTKKTTGATSVGNSEANPGTTIDLAQDSDEENVKAKFKRQRKNLEEDDIKVFFSEPFRRKDDPADKPPSTYSCLWCKKEVRVSASSLSNLRVHRDGSRQTGRVSNGCPNRAKAIAAGAKLPQTALDEEKKKKGTQEITSHFARVEKFDNIILNRVVVLWLLRQAIPWNRVEDPYLQAAFNYCEPAANLFKRKWAATASRTAYLELQEEVVRQIKATNSKFNLIHDVWTTKGNRYGFIGVSASFIDNDWNYVVLHLSLKLVAWFHQGELLASPIVNILQKHQLYNKISSNNNTMAEEMHTKLALLDTDGNFEWEHKTMHIKYFCHKMALVVNAGLKEL…	Tribe1	50160	0	0.103	12	1.43027	839	0	2.57913e-09	1	tra1_maize ac transposase os=zea mays pe=2 sv=2	1	5.7e-14	0	1			6.94713e-48	dod045_p1533	0	0	0	0	0	0	0	0	0	0	0	0	0	0	0	0	0	0	0	0
PST130_12135	MSNEKKPTPSVTGASKRQVNNDVVDVDLDQDSDAENSKATNDTKKEKDGCDAPKLHYDKPFKAVDQTEEGAFTYKCNWCPKSVRVNKSTDSNLKTHRDGSLHGNRLHKACVGRAKAITQGANLPESAEQKNAAKVKKAGPSGTLTNYVQKGRFDVKVMNQILNSESKISLVANVWMTKGNHHAFIGISVCYINKKWEYVSQHWALKFVSWHHNGKYLAAPFANVLIKHQLNNQITLTTDSGSNNFTMAREMSTLIGKGNGDFEHYINHHPRCFCHVLALILGAGLKNLRLSCAIEPPTNKPAYFPTLTTVEEVKDEDEQKDSGDSNIQEINDDADDKIAEIDPDDASEAEECPLEAELPTLPSAEGGIGHTLMKIDYICCRISSSAAQRSEFKLIAKSQ…	Tribe1	75423	0	0.105	18	2.00267	749	0	3.25404e-06	1	tra1_maize ac transposase os=zea mays pe=2 sv=2	1	1.4e-06	0	1			1.01634e-38	dod045_p916_m13f	1	0	0	0	0	0	0	0	0	0.935	729	0	0	0	0	0	0	0	0	0
PGTT_13080	MSTNPQSHKSASVSGHPDSEVSDSNAGPGYATNQSNTQLRRSSRASSLVTAPNMVTPASDSRVRLNRPATAQVQKHHPEASSDQEYIQGAAPSKAKAKSKNKRQRRKPPSPADHTSNRVTQPKKRKAGKSASNTVEVISNDETYNYDQDSDSVSILNPKRLGEKSAKGDGFAHPLDYFHPPTWKEGDPHGTKLNFKCRWCDKTYRGQLLSNGNLKTHRDGSTQADKNPKGCLNREQAKKAGIILPLSVAKTRALQDNDQVGSNLKLQFKPTFVNRVLNQIIMMWQIRQALPWTRIEDPYLRAAFLFANPKAVLYGRRWSADESKNLYTVLKSHVFEELNNLDTKFTLIHDVWTTKGNRFAFIGAAVAYVDQNWEYVVWHLGLKMIPWKHRGYLLARPIV…	Tribe1	55918	0	0.103	62	1.29717	848	0	2.18084e-08	1	tra1_maize ac transposase os=zea mays pe=2 sv=2	1	4.6e-06	0	1			3.16579e-28	dod045_p1533	1	0	0	0	0	0	0	0	0	0.992	93	0	0	0	0	0	0	0	0	0
PST130_16086	MATEVDRLILKKTGVYLDLEANHIRCFCHKLALILNAGLQALSLATDGYLPSRETLGFVPNLSPITEESSEIEPTDHFVVEDVVLDDPLSFDENNHPEQISSGAPCSKTHHILQKVDFIIQRITSSAAKRAEYEHWCKILKPTGQGLIAGYGIRWNIKFESRDRALHSRKVIAKLLENETDRQDKEGGKNYFSNFEISRDEWDVVKTLNETLSEFYFLTKKTEGDISSGCTMISDYQCLMSFINEKLESCTEPEFKNMFNKMLSKTKTYLDEALDCDAIVIATALNPCFRLSIFQAWFPSHYSRAHKLLQDLYNEKKEELTASTQSKGPVPPPEKKQVKGSKRLVHQFDFFPNAVEAPVEDELTIYLGGKWKVPSEEEGD	Tribe1	79346	0.001	0.173	46	2.36842	380	0		0		0		0	1			2.41438e-24	433_AMC749	0	0	0	0	0	0	0	0	0	0	0	0	0	0	0	0	0	0	0	0
MELLI_sc338.3	MIVRLYDSIIILTTFRSLQAFEVPEKVDLDQDSEVEFVSQSEPGYNTVQSARVEDLLTYFYPPKGLLYKCRWSPKSYSAGNRSFWGLWRHHDGGEGQPQCANRHNAIAAGVKLPISHKERLQAEKKEEKSSKSDSYLSGPKFSPDLLNMILVMWVVRHALPWVRFEDPLLRAAFNSVNRGAVVRSKTWAAQQSHHLFAGLHNKVIETLNENKSKFCLIHDVWTTKGNRYAFVGASVNYIDNNWEYRSTHLTLRMVAWRHFGALLARPIGQFLIRHGLHNKISAQTTDSGGNNGPMANELQSMVLKADDPVYWNASGHHIRCYAHKLNLTVGHGLKALGQKVGHSKPTTPKNVTLPIPALEVNDGDREVQVDDPDSEEDDAELPENPDGVDDDGDSDVDS…	Tribe1	14821	0.295	0.406	21	1.10957	721	0	8.52197e-15	1	tra1_maize ac transposase os=zea mays pe=2 sv=2	1	1e-10	0	1			9.74588e-89	dod045_p916_m13f	1	0	0	0	0	0	0	0	0	0.753	712	0	0	0	0	0	0	0	0	0
PGTT_17566	MASREATPLPDSSNQNLISSTTPSRPPPQVPIRQSARKKVPIVTPGFVPTNSDSRRALQLQTNTSTSSTATDVDSTPKGSRATRVIINTSNSGSGAEVQNTLSQNKSQSHAQSIYNLTQDSDTENEKAKGRSVKNKADKKIAPRKDGTDSVLVYFKQIEDSLTYSCIWCSKLVKASTSSYYNLKIHRDGSNNKGTIQGACPNRSKAISSGCNLPLSAAEEANSKSNQKSGTAMANYVTKGRYDNNTLNKLLVYWLIEHSLPWSRFEDRTLRIALDYVDSNTKLNSRTWASHTAQILYLSLQEKVLDDIKNSESQISLVSDVWTTKGGHKAFLGISACYITKNWEYRSMHLSMKYISWHHKGVYLAAPFARVLTKNNLHKKITKTTDSGSNNLTMIKELS…	Tribe1	60404	0	0.101	15	1.46082	753	0	1.40289e-10	1	tra1_maize ac transposase os=zea mays pe=2 sv=2	0		0	1			1.2915e-12	433_AMC749	1	0	0	0	0	0	0	0	0	0.781	128	0	0	0	0	0	0	0	0	0
PST130_04533	MYGPLKATTTHFWESCYISNDWIFCVSHLVLKYILYTHKGKYLAVPFTTDLGSNNQTMTAEVDRLVSKIGCANLNLAENHIQCFCHKLGLILTAGLDVINLEMVGLTPDKHATLGFVPGLDTINEEVQPSDSLLGKSNYFNSDDEDPPENSQALINDPNPEGEEENSNPEEEDDINGDRSNELNIVSQITSSAAKGSQYSVWAKKLEYEGRSLIAGYGIQWNIKWQSRDRAYKAHNVIAKLLELERVQHSCEGGEHFYQEVKIRWSDWEIVKQLNDVLSEFYFITKKMEGDHSSASQMLPEYQFIRQFLTDQLTPGLEPKFEAMIQKMLTKTPIYLSEALQCDAILLATMRFTTRHMYAKNLLLNHFTKRQEKLKGESGSSQAPPQLEIPTPAPKH	Tribe1	67885	0	0.144	41	1.76768	396	0		0		0		0	1			1.24343e-16	433_AMC749	0	0	0	0	0	0	0	0	0	0	0	0	0	0	0	0	0	0	0	0
PGTT_03367	MSRCVSSLMWLREKVPLTGDFEEAGKALLALQPVPKKKMRTVVTCNGRGNAPKTVTVPLRCRYWYRNYPLLIVPARPGKSKDVKKEETLELLRYFESPHHKPGDPSNTLLNYKCKFCRGVYRGQTNSTGNLKTHRDGSTQAFKSDKGCPSRGKAKIAGYILPPSVAETRALAAQGSHDTAQPGIKGFLEYKPAFVNKVLNQMIMVWQICQALPWTRIEDPYLRAAFKYSNPKALLHGRRWSADESKKLYSMLKEQVFKELNNLDTRFTLIHDVWTTKGNRFAFIGAAVAYINNEWEYILLLVLTPARSSFLYMLAQTTDSGSNNNTMASTMYELLHDPEESEQSSWDPSSMHIRCMCHKLALIVNAGLAALSLKTLPPSKAKASVLGFFPVLGRLTEEE…	Tribe1	46209	0.074	0.161	20	1.57005	828	0	1.5243e-08	1	zbed4_mouse zinc finger bed domain-containing protein 4 os=mus musculus gn=zbed4 pe=2 sv=1	1	5.9e-15	0	1			3.18956e-47	dod045_p1533	0	0	0	0	0	0	0	0	0	0	0	0	0	0	0	0	0	0	0	0
MELLI_sc973.4	MKPTKVSHRSSRIVTPARRAPGMIIPSSDSRLFREPARGRSKTVSRPALSATGTVTFCERSQSVSDGGRGSSSTPRIFASKGKKSQVYVVPIRLAPGIEVDLQQDSDDDNACITKLKRNQAPEEYSCPFEHFGPPWHLPKDPKDQPGLSHTCIWCNKEVRVSASSRQPNLKVHRDGNSAAGKSGAGCPPRNQAIAAGAKLPPTVNELRAQHLQQDHQTSLTSFVNEPPTFSNQTLNQCLSVWQVAHALPFIRIEDPILKSILYWLRPDARVFGRKWSAEEAKRLYLSLRGLVIEKELKELDSKFCHIQDVWTVKGNLHAFIGSSVSYVTKDWKYVIRHLSMKLTFIQYYMLAMASDSGSNNFTLGREMSCQLREEDFKSGHDLKWNPRTMSIHCFCHKM…	Tribe1	26138	0.012	0.111	66	2.08092	865	0	4.49531e-06	1	tra1_maize ac transposase os=zea mays pe=2 sv=2	1	5e-14	0	1			8.36497e-119	dod045_p1533	1	0	0	0	0	0	0	0	0	0.799	589	0	0	0	0	0	0	0	0	0
PGTT_02860	MTLPNREVTADDTEGIPPNLPAIRQSARKKNPTVTPGFVVTQADSRKSLRQPEPIRQNTRGSKSTLPTSSSPVPESESQTDRPSQSRPDPSVESEQLYDIIQDSDEENQRIAGRSLKSKAERKIAPRKDGTDSILVYFNQIDQSLSYTCIWCTKVVKASNSSYYNLKIHRDGADCKGTIRAACPNRSRAIASGCKLPPSAAQRAQESSEADKKSGTAMSAFVTKGRFDNHTLNKMMVFWLIRHSLPWARFEDEMLRMSFDYVDSNTKLHSRTWASITAQNLYLVLQKEVLSEIMNANSKISLVSDVWTTKGGHKAFIGISACYITKDWTYRSQHLAIKYISWNHKAKTTDSGSNNFTMSSELSRLIRDNDGTFWDHAVNHQRCFCHVLALILGAGLAAI…	Tribe1	45702	0	0.1	51	1.83099	710	0	1.40914e-06	1	tra1_maize ac transposase os=zea mays pe=2 sv=2	0		0	0					1	0	0	0	0	0	0	0	1	0.601	122	0	0	0	0	0	0	0	2	0.75
PST130_13844	MSNTAASQDIMDITQDSDEENTKVKKKRKPRAKKDAEHGIDDIAVYFHDPVFGEGEDESGEPMFYRCKWCDVTYKKSDGTQGNLVTHRDSSATRTPCPNRADAIRSGAKLPLTAKEILAKLVADAQGAMKKFVQTPKYITKMFNQIIVMWLICNSLPWSRIEDLVLRVAFAYVRQGVKLNSRVWAATEAHKLYCNLQGQVIRMLNVSFPFSLWFIMALTLGWPSQNLGSKVTLIHDVWTTKGNRHAFMGISAAYVTADWQFKIIHLGLKYIAWTHKGSTMAAEVDRLILEKTKVDLNLVSNSIQCVCHKIALILNAGLKAIDIGNDGLTQARGETLGYVPSLISIAEESEEIEVAQQFEEDAVRILGPDTASDDDDSD	Tribe1	77112	0	0.106	20	1.85185	378	0		0		0		0	0					1	0	0	0	0	0	0	0	1	0.976	23	0	0	0	0	0	0	0	3	0.722222
MELLI_sc4913.1	HSKSGSTSPRPSKKANTEAYEIPDGTNMDQDSDVEFVGTKEPGYMAVRSDLFHNLLKLFEPPKGRTFKCKFCHGLFLKHPTSYCNLWGHRDENEKRPVCKMRHKVIKAGFVLPPTYDKQMAAEKKKNPTLDSFVSGPAFSVDLLNMILVLWIVRHALPWVHFQDPALRAAFYCVNRGAVFRSTAWATKQSIELFAGLHNKAINNLKENKGRFCLIHNVWTTKGNRYAFVGASANYINNNWEYCSSHLTLKMVAWRHFGALLARPIGPQTTDSGGNNFTMAAELQRMFSKAEDPVHWSSQTHHVRCYAHKLNLVVGHGLKALGQKVANAKPSTPCGVPLPIPGLGINDGENDVEFHASDTDSKDEEGLPQKEDSVDDEDGSQDEETESSCDKDDVVAVAL…	Tribe1	19254	0	0.103	67	2.46253	934	0	2.02883e-13	1	rtf21_schpo retrotransposable element tf2 155 kda protein type 1 os=schizosaccharomyces pombe (strain 972 atcc 24843) gn=tf2-1 pe=4 sv=1	1	5.1e-16	0	1			1.16685e-108	dod045_p916_m13f	0	0	0	0	0	0	0	0	0	0	0	0	0	0	0	0	0	0	0	0
PST130_08061	MAPENPHINAGEHEILDAVAGYATDQSQTQSQLRRSSRASSVAAAPNMVAPSSDSRVRVNRPATGPPKRSAACSSDGESVQSVASARSKRTKKKPRTRGSPARTTDKTDKSRSKTKKSKGTSVASELQSNGATEPVYDYDQDSDNNSIEIQPRGDDKTKKAAKEAETAELLRYFEAPFWKKGDTPGTALNFKCKWCRGVYRRQKLSHGNLKTHRDGSTQEDKCDKGCAGRNKAKKAGFTLPPSVAERRALEAKDGANATQQGIKGFLECKPVFVNRVLNQIIMIWQIRQALPWSRIEDPFLRAAFQYTNSKAQLYGRRWSADESKKLYDMLKSHVFHELDNLSTKFTLIHDVWTTKGNRFAFIGAAAAFINDDWEYTVRHLTLKMIPWKHNGHLLARPI…	Tribe1	71387	0	0.106	56	1.48515	1010	0	2.19407e-07	1	zbed4_mouse zinc finger bed domain-containing protein 4 os=mus musculus gn=zbed4 pe=2 sv=1	1	4.4e-09	0	1			1.56776e-39	dod045_p1533	1	0	0	0	0	0	0	0	0	0.989	87	0	0	0	0	0	0	0	0	0
MELLI_sc615.4	MAKYQFHTPTGPPTYQQHGNDDSVPLIPSTLSHFLFPGFTNQVQNESTMITWPSFLAPYVTNWTGMATDTAKNDFLSPSSIISLPCTSKRKKIRVDFTQDSEDEHLKVKLKINREDKKLYDPVKDYYDTPRQGSNNANDGPWNSFPCKWCDRLVRGGGGSGSNLLAHRDGSTQGGKSGKPGCLEREKAIAAGCRLPITIAEERAELREANQAAMTQTAIESYFPKSTAFSNPILNQMIGMWVVRTSQPWLRIEDAALCAAFQYANPMAQLYGHTRVASFAHKMYLGLRLTVISDLQTNTSKFGLILDAWTSPRNRYGFISASVTYINSKWKLTIQVAIMIHVLVQCKRSKIVKDNYEEFGFDESTDRVRCAGHKIALVVNAGLQSMGIQAPPPPLVKSM…	Tribe1	21523	0	0.107	69	2.21963	856	0		0		1	3.5e-12	0	1			1.23659e-41	dod045_p1533	0	0	0	0	0	0	0	0	0	0	0	0	0	0	0	0	0	0	0	0
PGTT_04978	MPPFLGEFCCTPVCLGPTLVSTNMLPLWANINLGINLDDHYTQSNDVTDPIPGSVFIGDRIEMSANTVYRDQIVFSNPILIYQMIGISWGDPIRAAWELGIGIAQADPRFPRSCIVARPHYLGRSSIPTTSPGLPHLSLYARPALPPALSVLESDDPPPLVASLFTKRWVGLGLNRTPPGLPHLLFLAPALRFVAGYLIWRPPPRRFTHQTLGRTRTRTDTARPPPLVVPGLPSDSSVFRRTSRSRSRCCCSWSRGLDLVSAPDHFHLFLSLCKTASQGLRLPFEVYCQVFVYCQCEDQQHCNFHKQRFHNLYSIMATSSTPASRSQPNTPPPGTPSASRPPSRHSTRITTPVRNDPNFVRPSNDSRKALPPSSATQTSARQTRKRPQRPLSASASTLT…	Tribe1	47819	0.484	0.272	17	2.5641	858	0	3.64902e-07	1	tra1_maize ac transposase os=zea mays pe=2 sv=2	0		0	0					1	0	0	0	0	0	0	0	1	0.971	399	0	0	0	0	0	0	0	3	0.738095
MELLI_sc713.1	MPASSSLSQSSLRGTLQVPGRTSCRSLRPPSPVRSQPGFVMTPKDSRISLFVSSAAEDGSPGPLAHCAASPQPLAPAKKRTVAPTAKSTLKGKTRSSTRKRACSPSGSPSRCSSPSSKRANSKVFEVPDGVDIDQDSDVEFVGTSEIGYNQALSIAVKDLLKYFHPSKGLKYRCRWCNNWYAKGKTCYYGLWGHRDGKESRPVCTMCHKAIAAGVVLPPSYNKKVESESKVKNSSLDSYFKGATFSADLLNMILVIWLVRHALLWAQFKDPSLRAAFYTANRSTVVHSRTWAAQLSVLLFSGLHNKAINTVKENKGKFTLIHDVWTTKGNWYAFIGATPSYIKDNWNYQSTHLTLKMVAWRHFGALLARPIAQTTNSGGNNGPMAEELKSIFALAEDPV…	Tribe1	22896	0.052	0.108	25	2.03106	837	0	7.64606e-16	1	trac9_maize ac9 transposase os=zea mays pe=4 sv=1	1	2.5e-17	0	1			1.87323e-100	dod045_p916_m13f	1	0	0	0	0	0	1	0	1	0.725	832	0	0	0	0	0	25	0	3	0.722222
MELLI_sc393.5	MKSHNFNPITLTESDIATLNHGNPSKKSKTNAASSRATTSKSKATNSKQTTSKSTTLSRVKNTQSQSTPCQSKRKQLEVYLTQDSEDEHSKVQEPAKKRKKEVKENNNVVEDEDEDPYDYIKKYFEPIPKRGGNDKPEGPFNSWPCKYCGFHARSSGGSHSNLYAHRDGSNQDGKSGKAGCKERDRAIAEGCMLPPTILERHKEKEKVVQPSVESFVQKVNKFSNPVLNQMVGFWAIRTSQPWLRIEDKTLRACFRYANPQAHLFGRTWLAKFAHRVYLGQQKTVISDLQTSPRNRYGFISASVTYINSEWKLITHHLCMKMIAWHHKGEWLAEPLINFLTHDSGSNNHTCARAMQARLGKIAEDDCEDFKFDESTDRVRCAGHKIALTVNAGLQALGI…	Tribe1	16729	0	0.108	4	2.6149	1262	0		0		1	5.7e-10	0	1			6.90702e-39	dod045_p1533	1	0	0	0	0	0	0	0	1	0.695	97	0	0	0	0	0	0	0	3	0.8
PGTT_04495	MSIYIGIKFLTACSCQRCNRSDPRIGIYRGSDRNVPQYRVSGSDRFSDPIPIYQMIGISWGDPIRAAWELGIGIAQADPRIPRSCIVARPHYLGPDRPASPTRESSLKFPSLRFVCVESDDLPPLVASLFTRRRVGLGIDRTPPGLPHSSCPAAALRFVAGYLIWRPPTLVASPFKRRVVLGLERTYSDSNGHRPASTTRRSRAALRFVGVSPDEPQPLPLLLLLESWARLGIRPRPLSSVSLFESRERGYIARNVINKLIENERDRQEHEGGKNHFNEYEITRSDWDIVKKLNDIISEFYYITKKMEGDIPSASMVLAKYRLLRQYLEGKLSTITEDEFKNMINTMLKKIDTYVNEALACDAILLATALNPSYRLSMIQKWYPSAFPRAQSLLEDQFQ…	Tribe1	47336	0.083	0.214	16	1.80832	553	0		0		1	7.7e-07	0	1			4.24459e-36	dod045_p1533	0	0	0	1	0	0	0	0	0	0	0	0	0	86	0	0	0	0	0	0
PGTT_12449	MEGDHSSAGLLLVEYVSIKDFLKKRINNVAEPEFKAMLRKMIEKTETYLHEALVCDSVILATILNPSFRLSIFQACFSSHYDYAKALLQQQYTNRKDELVANINLEEPSPPVTSQPQPTDHHRPIDSMVLFPESIEASVSDELAIYLGGKYRSLPAQAGQCLQWWKEHHNEFPVLASLAKDYLACSATSASVERCFSAAADVCGPDRGRLSIQTIERSVSSHQWLKQGFKANDEFQTAQDIVSQDSMEEEESKTKCATA	Tribe1	55287	0.004	0.121	24	2.7027	259	0	7.83292e-08	1	tra1_maize ac transposase os=zea mays pe=2 sv=2	1	1.3e-14	0	1			1.3347e-36	dod045_p916_m13f	0	0	0	0	0	0	0	0	0	0	0	0	0	0	0	0	0	0	0	0
MELLI_sc178.1	MKHVSIPVTLLFFWSDHAFSNYPKSLKRIRNPVSNPGMVSPCPDGRRRVSVDHAPNALLKNTNNDLNEDENESSSDTPQVVNPPPAKKTKRTKQNTNHAKKQKTKQTKRSINTTDQEANQEFSSNQVTKGILRADSGHENDQVRKRQRINIEDEAFNTALFAYYGTPTHGPQDDKTKRPLAYPCLFCHQDEKFPVRISYTNPTSNLNAHPDGSTQFGRSTVGCAGRLQARAQGHDVLPSIAEIQAQEEAKRKKTTGPLDSFITTTKGSKFDNLTVNQGVCMWLLRQSLPWSRISDPRLRACIQYTKPEAKLYGRHWAAREAKRINLSMKNQVMNELKGLSSKFCMQHDVWTSKGNCHGFIGATVNYVDANWKYVSRHLTLKVVAWEHRGVWLAEPMANV…	Tribe1	6851	0.889	0.406	21	1.52941	850	0		0		1	3.9e-08	0	1			3.53084e-35	dod045_p1533	1	0	0	0	0	0	0	0	0	0.792	86	0	0	0	0	0	0	0	0	0
PGTT_07413	MTQDSDEENSRVVKRRKSQGRKDVDADVDDVEDYFHPPVFADGEDSSGTPMHYECCWCGGTYKKAEGTRGEAILAGTKLPTTQMEKKQGECHQGSSPKVMMTQKFDQKTLNQILVLWLIRHSLPWCRMEDELLKIAFNYVKQGIKLFSHVWAEIEAHKIYMNLQANVISRLQNIKSKITLIHDVWTTKGNRHAFMGIAAAYVTDDWEFFITPSWIEVHCVDSQAQTTDSGSKNGTMVTEIGLILTAGLKAISVDTNGLTKTKASTLGFVPGLEPVLEEPEDPVHPDTFEEHVVFGPNPNDNDTDDEDNEVPEDSQNIQTPSAQLSFNKVDFVIQKITSSAARRSEFNTWAKKLDYDGPSLISGYIKALLNKKMTLTTEANFHPMYTKMLDRTDKYLSEA…	Tribe1	50253	0	0.106	12	1.566	447	0		0		0		0	1			1.8709e-08	dod045_p916_m13f	0	0	0	0	0	0	0	0	0	0	0	0	0	0	0	0	0	0	0	0
MELLI_sc2294.1	FLKSSCKKKVSELSKRRDQGEILPAEDEEWLDNDGNLVEKQLVIQQIVHLEENSSQRLSRSQFDAIMATAYGYEQHMLDQKQENEAKKRKVNSPKPKPTTLKNPRSASVKKQAKITSKNLCSATIAQKIEVINWHKANGESQRKTIEYFSRHLPKLKLKQPTLSQWIKSELKIKTTAPLNAQTALRVRPVKHSDIEEMLERWLDEASAAGVIVTSDVIKAQWKDFAHKKNLPEDQWLQVSDGWLTRFKTQHNIQLHTNHGKAGSVNIATVKDKIKRVQEINKDYKISDIYNMDETVLFYAMPPDCGLAKEVTANADGSDKRHLTFIGHARHPQPFKRKGGREAHKLDYHWNSKAWMTSAIFAEWIFDWDRDLAVEKRSIILWVDNFSGHVVPEGSLKNI…	Tribe1	9846	0	0.1	17	1.48322	1281	0	2.44307e-30	1	cbh2_schpo cenp-b homolog protein 2 os=schizosaccharomyces pombe (strain 972 atcc 24843) gn=cbh2 pe=4 sv=1	1	1.4e-34	0	1			8.30247e-49	dod045_p1533	1	0	0	0	0	0	0	0	0	0.876	87	0	0	0	0	0	0	0	0	0
PST130_05094	MARITNLPNETTPSTPPDTTNVSTGPPQSVRRESTRLRTPTTRPGFIPTRTVSRRALVSASPAPATHQSRPLQKNKRISVINSDDEDDDKDHSQTTNKGRDPFAGTKQVASCTGREVVIDMAQDSDVENHKRTNPTRKKKDPTKDKDGFDHARLYFYPQGAGPKQEPDDPAWACRWCPDQFKASGGSYWNLKSHRDGLIIKGTLRNPCPGRSQAIEAGAYLPPTATEVKSKASKDQPNGPGTLTAYATKPRYDNQTLNKLLVIWVIRQSLPWLRVEDFLLRVSLDYALVNTQLNSRVWAASHAHLLYLEQCGQVLKAIKSSDSQISLVSDVWTTKGSHKAFIGVSACYITPEWKYTTDSGSNNFTMAKGVSSIFWEVDSTDWDVEKNHHWCICHVITLI…	Tribe1	68443	0	0.1	69	1.75747	569	0		0		0		0	0					0	0	0	0	0	0	0	0	0	0	0	0	0	0	0	0	0	0	0	0
PGTT_19016	MSSQPTQSSMSNQSGNPLLSERPAIDPSSQTKKRTEAPTDSDSTPQITPVQSQKPRNKKTTKKTKKTTGATSVGNSEANPGTTIDLAQDSDEENAKAKFKRQRKNLEEDDIKDFFSEPFRRKDDPALDKPPSTYSCLWCKKEVRVSASSPSNLRVHRDGSRQTGRVSNGCPNRAKAIAAGAKLPQTALDEEKKKKGTQEITSHFARVEKFDNIILNQIVVLWLLRQAIPWNRVEDPYLQAAFNYCEPAANLFKRKWAATASRTAYLELQEEVVRQIKATNSKFNLIHDVWTTKGNRYGFIGVSASFIDNDLNYVVLHLSIKPPIQVRITIPWLKKCTPNWPFLTRTELGLQSPPPPKMKKVFLGSFPYSNTMPKITEENEDGNEGDDEDSDSNSEAGSD…	Tribe1	61852	0	0.103	12	1.22951	732	0		0		0		0	1			1.152e-32	dod045_p1533	1	0	0	0	0	0	0	0	0	0.718	55	0	0	0	0	0	0	0	0	0
MELLI_sc3732.1	QVRVHYCLQVPGKTSARQLCPPSPSHPKPGFIVPPKDSLTPLSAHEDEDESEPLANRSALPRPPAPTPTTQNKNKTAQVQPNAKPNTQGKPFEVPEEVDLHQDSAIEFYFNPPKCLWCPKSYTAGDQSYWGLRTYRDGAKGRPQRANCHKAIKSGVKLPPLYNYQIQAEKKTAKSSKLDSYFSGPSFSPDLLEMILVMWVVWHALPWARFEDPLLRSAFKCINQGAVVRSETWAAQQSVHLFAGLHNKVINTLKENEGKFCLIHNVWTTKANRYTFVGASANDIDSNWEYRSTHLTLKMTTDSGGNNSTMAAEMSTMFSDTEDPVFWDASGHHIQCYAYKLNLVVGHGLKALGQKVSQSKPTTPHGIPLPIPALEVNNGDDAIQIDDPESKEDESGLPE…	Tribe1	16109	0.019	0.114	17	2.15343	743	0	1.62233e-09	1	tra1_maize ac transposase os=zea mays pe=2 sv=2	1	2.2e-17	0	1			2.45799e-80	dod045_p916_m13f	1	0	0	0	0	0	0	0	0	0.823	739	0	0	0	0	0	0	0	0	0
PST130_12297	MKSLIASKITQTTDSGSNNRTMTVEVDRLVSEKIGVDLNFTNNHIRCFCHKIALILTTGLKAIDISTEVLAPEKQETLGFIPKLNTIIEEPEEEEEDILEDGPDDSEGKSDPEEPDGSHGTQGSQNRTQERSQVLMVLKKVNFVIQRITSSAVRQSEFAVWAKKLEHVGQSLIAGYGIRWNIKWESQNRAYQASEVVHKLIYNKTLRHKREGGKHHFQEYEISTTDWEIVKSLHDILGEFYFTTKKMEGGHSSASLMLSEYQCIKNFLEKQIAAAPEPKLKAMM	Tribe1	75583	0.002	0.107	63	1.05634	284	0		0		0		0	1			3.30707e-11	433_AMC749	0	0	0	0	0	0	0	0	0	0	0	0	0	0	0	0	0	0	0	0
PST130_12141	MAIKKVKDLVSKFERGGHKVQQKNKMVSKRPRENEFDKKILDQLRLLSCIKSSQSCAQMDDPVMGLGALFNCLRPGSGVYSAEASIADANLLYLTLKNKAIKSKVTIIHDVWTVNKFPQARPAFLGISAGYVTDDWEYKVCHLGIKYVTWTTKGQLLAVPFANLITKAALHEKISPFQTQTADSGSDNEAMVEEVDELISKKTGTELNLSSNYIRSFSHQIHRIMTIGLEAIQVDPAGLVRDKRSMLGCVPILAPIGDGSGEADALDKDDLFGFEDELDSFDDDEMYDYDSSDGEIKRKGKVHDILEKVKYVMDKIKNSSTQQTAFQTWAKELKYEGPTLNDAYGDRWNINYKVWARGYQAREVINKLLQNENERQKKEGEKNFFRQKNEISENDWEVV…	Tribe1	75429	0	0.102	58	1.34228	447	0		0		0		0	1			2.4173e-08	433_AMC749	0	0	0	0	0	0	0	0	0	0	0	0	0	0	0	0	0	0	0	0
MELLI_sc5913.1	MSPSNWSAPQPSSSSLRVPPLTPARELRTRSPQQPSPGYVLTGSDSRRRITKESGNTPSHATSLTNQSPFSTGPASKKRARGDDSINEAEQAVSKKKKSAPKATKDKTFPTVVDVDQDSSSDEVTESRPGQSDDVVQLLKYYGQPKHKGKETGPFKRYYPCNWCGEYYTRGIKSNDNLYGHRDGDKDRRPCTGRKKAIKSGLKLPPTYQELQKAAAKNTSGGKFMDSFLDRQAFSVQLLNILLVLWIIRHALPWMQFSDPILQGAFKLANPSANMRSPTWAAQTAKMVYQSLHSEVLQKVKANTSRIWLVHDGVAYLENGGVETLRSPSGQTTDSGCNNNTMALEMEVMFAASSNSFNWDSSRFHAQCYCHELALVVRAGLKALSIDSGNSKPTTEANL…	Tribe1	21138	0.005	0.148	33	1.67364	717	0		0		0		0	1			2.47266e-33	433_AMC749	1	0	0	0	0	0	1	0	0	0.726	95	0	0	0	0	0	25	0	0	0
PGTT_16287	MAPESQSSEFHAHEASENNPTVSDQSHRSRQRSLRSSSVTISPNMIVPSSDSRRTVSRPAPPNTKRPAMASPPPNDASDLDSGTSVADSATCKNTRSKRQKQKRASPAVKAPKSHRKNKKSKTTGSSEAVNAAGEAYDYDQDSSEGSVQIVARPNRKGGLKEAKEKEALELLRYFEQPYFKKGDPPNSALNYQCKFCKGVYRGQKSSRGNLKTHRDGSTQEDKSDKGCPGRHKAKLAGYILPPSVAESRAAAAKGGLDASQPGIKGFLEYKTVFVNKVLNQLIMLWQIRQALPWTRIEDPYLRAAFRYANPKALLHGRRWSADESKKLYSMLKAHVFDELSNLDTRFTLIHDVWTTKGNRFAFIGAAVAYINREWEYVVRHLTLKMIPWKHAGHLLARP…	Tribe1	59125	0	0.105	55	1.03093	679	0	4.28334e-12	1	tra1_maize ac transposase os=zea mays pe=2 sv=2	0		0	1			5.54387e-08	433_AMC749	1	0	0	0	0	0	1	0	0	0.987	96	0	0	0	0	0	32	0	0	0
PGTT_00092	MEGDHSSAGLLLVKYFFIKDFLKKRINNVAKPEFKAMLRKMIEKTETYLHEALVCDLVILATILNPSFRLSIFQACFSSHYDYAKALLQKQYTNRKDELVSNINLEEPSPPVTSQTQPTDHHQPIDSMVLFPESIEASVSDELAIYLGGKYRSLPAQAGQCLQCWKEHHNKFPVLASLAKDYLACSATSASVEQCFSAAADVCGPDRGRLSIQTIERSVSSHQWLKQGFKANDEFQTAQDIVSQDLMEEEESKTKCATA	Tribe1	42934	0	0.165	24	3.0888	259	0		0		1	3.8e-12	0	1			2.11129e-34	dod045_p916_m13f	0	0	0	0	0	0	0	0	0	0	0	0	0	0	0	0	0	0	0	0
MELLI_sc199.1	MTPFHLNRGSSTHPLLKYHAPLLNEPIQTSSKISIFQLLHFLTQTYSYSSFIHLIISICLSDITSSSTPFVIMLFQSTLAFSSSQTPDTPSSSRPHRIRQPPSNLGMISPSPDSRRRLSIPTQSTPVFMKRPAAIEISDKSDSEDNEVQRAEEVKVEHVEPAPAKKKQKTKQTRKQKNTATKKTKDTGTGSSFVDKENLRADSDIENQADNDLTFSIVEKPSFRRLLMLCNPQVDGMIVKRISIATHMRKLYFHFKDHIKKQYLERAKSIAITQDSWSSPNNKPFISLTAHFITDKWELMDITLGIVEIKGAHTADSFAGIIFDYLKKYNITDKLGAMTADNVNTSAAIGQILGETEGIDFDHMTQVHGCVAHVINLAAKDGLKVFGEILESDEEENNL…	Tribe1	8189	0.002	0.135	67	1.78453	1513	0	5.22059e-16	1	tra1_maize ac transposase os=zea mays pe=2 sv=2	1	8.9e-15	0	1			2.99838e-43	dod045_p1533	1	0	0	0	0	0	0	0	0	0.89	163	0	0	0	0	0	0	0	0	0
MELLI_sc270.10	PIDDEVPSEGEMNQDSDDNLTQRQNAKRAKVLEIDNEDGANNYDRVKDYYGEPYWGEEHDKSLKPLVYPCLFCPKQPRITYDSNSNLKQHPDGYTVGRVRKPCTGRQNAIDSGANLPPSAIEILTKKKATNQRQMAEFFDTKTPPFKNEVLNQILTVWILAQALPWNRIEDHFLRVAFQYVRQNVKIFGRTWVVREAGGMYVSFQDTVLKEINGNAAVTFIDDKWTFQVRHHMLKLVAWHHNGKWLAQPQVTDSGSNIMTMAKEMHLKFLEDEDTDTSSTMSSYMWKPKTEHARCFLHKLSSTVKGGLVELGRTVPSRDQQRESILGVFPIPERLPVIAEEEEDESYSTATLSEEGACAPPDYDEAEEDKRDGEADIAAAPEDFTKNAFKNSKSRKHAL…	Tribe1	11861	0	0.104	11	1.00865	694	0		0		0		0	1			3.29776e-35	dod045_p1533	1	0	0	0	0	0	0	0	0	0.907	476	0	0	0	0	0	0	0	0	0
PST130_02462	MATALRETTPPNQTSTNPRQSTRVRTPLERPGFIQTNPDSRRTLEAPPRSPLPVNLANHQEDEATKGPATRGQSGKTKPKAPKKGTQPATETSTKHGNDEETEIDIVQDSDEENKKATDKPKVDRDGFTHPKLHYHAGFQAEDQSVQVNDSTDSNLKTHRDGAINRTHLRKACAGRAKAIAQGAQLPPSADEKFAAIAKEKKAAQPASGTLTARFHGLVDDYLLRVAFDYCNLNSKVFSRTWAAFNARKLYLCLQQQVICEIKASESDIGLIADVWTTKGNHKAFIGISVCYINKKWQYVSQHLALKYVSWHHNGKYLAAPFANVIAKHALTTDSGSNNFTMATELARIVRRKNGDFDHHEDHHPRGFCHVLALVLGAGLRALKLAKPLKPPAKTPNYF…	Tribe1	65822	0	0.101	17	1.78571	616	0		0		0		0	1			3.23602e-13	433_AMC749	1	0	0	0	0	0	0	0	1	0.763	75	0	0	0	0	0	0	0	4	0.7
PST130_15882	GTPSRPPSRQSTRIITPLRTDPNFIRPNKDSRKSLTAPSSSHRSGDQESDVSDEESTASVISKRPNPKRPALPPKPTNKRKRSVAGSQPTSTAPASQDIMDITQDSDEENRKVKKTRKPRAKKDAEHGIDDIAVYFHKPVFAEGEDETGEPMYYRCKWCDVTYKKSDGTRGNLVTHRDGSSTRAACPNRADAISDGAKLPLTAKEIHAKSVADAKGAMKKFVQISKYNSKTFNQIVVMWLIRNSLPWSRIEDLLLRVAFTYLRSGIKLNSRVWAATEAHKLYCNLQGQVVRMLNDLGSKITLIHDVWTTKGNRHAFMGILAAYITANWKFKIVHLGLKYIAWTHKGSFLAIPFANIITKANLHTKITQTTDSGSNNRTMAAE	Tribe1	79143	0	0.116	14	1.04712	382	0		0		0		0	0					1	0	0	0	0	0	0	0	0	0.933	63	0	0	0	0	0	0	0	0	0
MELLI_sc5684.1	MAITQSSSKSPGLQLPRASSNRTLRPLSPSRPPLLALWLRPKTLVPLLLSLPMTPKAQLVLSPIILHHLDLQLLPTRRRSVKSLLLPNQPAKESSKQSKSPSGSLKGCSPSPRPTKKSKNAAYEVPEDIEDEMSQASDVEIVGTSEPGYMEVRSACVRELLTFFEPPKGRKFKRCFSIKAGFQLPPPYQPELDKTKDSTLDGFVSGPVFSVDLLNMILVIWIVRHALPWTRFNDPALRAAFYSVNRGAVVRSTVWASKQSVQLFSGLHHKAINNLKENHGKFCLIHDVWTTKGNRYAFVGATANYIENNWEYQSTHLTLKMVAWRDFGALLARPIGRFLIQHGLHKKMSLLYLSFPPQTTDSGGNNTTTANVLKAIFTSAEDPVHWESQSHHVRCYAHK…	Tribe1	20758	0.736	0.14	51	1.80505	831	0	1.25142e-11	1	tra1_maize ac transposase os=zea mays pe=2 sv=2	1	2.7e-18	0	1			5.02418e-169	dod045_p916_m13f	0	0	0	0	0	0	1	0	0	0	0	0	0	0	0	0	22	0	0	0
PGTT_12005	MAPEPSESNVNTCENETSDVNAGYATDQSQNQLRHSTRASSAVLPPNMVAPSSDLPSKKKSRTQVYPGTEKSDKARPKPKKSKRASAASESHSKGASDAPGTALNYKCRWCQRVYRRQKLSHGNLKTHRDGSTQDDKSDKGCTGRNKAKKAGFVLPLSIAERRALEANNGGKATQQGIKGFLEYKPAFVNRVLNQLVMIWQIRQALPWSRIEDPFLRAAFQYRNSKAQLYGRRWSADESKKLYDMLKSHVFHELNNLNTQFTLIHDVWTTKGNRFAFIGAAVAFINNEWEYTTTDSGSNNKTMASAMYSLLLGDSTNTTGGSSSNWDPTSMHIQCFCHKLALIVNAGLAALALKTLPPSKAKDSVLGFSPVLGRLIEDDDVEDGGPSQPVPGAAVVADT…	Tribe1	54844	0	0.102	58	1.3289	602	0		0		0		0	1			1.40222e-14	433_AMC749	1	0	0	0	0	0	0	0	0	0.97	71	0	0	0	0	0	0	0	0	0
PGTT_04091	MTAAQKSIQDPTVTNGTENSGYATDQSQTRCRRSSRASSVVVAPNMVAPSPDSRIKLTRPASTTQKRPAVAEPESSSESESEADTQRESGSEDEPGETETAAPPRKSKPQKKKPRRKTTSSAAKKNKPAQASSKKKKKSQKETAANKPVPLPAYDYDQESNDESIEIRPRAAAAKAKKDEGFAKIEEFFYPPTWKEGDPKDVYLNFKCRWCKVVYRGNQNTNGNLVCHRDGFTQAGKNDRGCVNREKAKQAGMKLPLSVAERRRLENLSGNGQQSGISQFLQVQPLFANRVLNQLVMIWQIRQALPWSRIEDPYLRAAFQYTNQKAVLYGQRWSADESKRLYSMLKPQVFSELNFTLVHDVWTTKGNRFAFIGAAVAYIDPNWKYVVRHLTLKMIPWRH…	Tribe1	46932	0	0.102	56	1.22768	896	0		0		1	1.3e-15	0	1			4.10741e-31	dod045_p1533	1	0	0	0	0	0	0	0	0	0.999	103	0	0	0	0	0	0	0	0	0
PGTT_07063	MPNYYYWVWAALADPSAMPLNQRRQELKVKKSSLVSNVWTSKGSHKAFVGIACCYITPDWKYVCQHLAMKYISWHHNGKYLAVPFANVLTTDSGSNNFTMAKGVSSIFRAVDSTHWDVQRTHHQCVCHVIALILGAGLKALKILKSVVRPERSDQPFPTLSTIVEVMDEDLEEEDVVVIADDISETEEIDPDDAQPGTQEPGWERYPDDITDDEEESDATGFAFTLKKIDYICRRIASSPQKQAEWKVWAKKLNYVGPGIIAGYGIRWNITYESRNRAYGARKVIKQLLENESNKYTGRSADGHHFKSYELSSKEWEDINDLNQVLKEFLEMTKRMEGDGPKLPMVLYEYVRVLENLRKRKEAAKLTVLEPMYDPMLRVTQKYIDLALKCDTVIIATFL…	Tribe1	49903	0.081	0.164	20	1.96721	610	0	8.80367e-15	1	tra1_maize ac transposase os=zea mays pe=2 sv=2	1	5.8e-12	0	1			2.15181e-40	dod045_p916_m13f	0	0	0	0	0	0	0	0	0	0	0	0	0	0	0	0	0	0	0	0
PST130_17676	MLFKVISDIRKSKSKIGLIANVWTTKGNHKAFIGISVCYINKKWEFISQHLSLKYVSWYHNALTTDSGSNNFTMAKEMARILRIKSGDFADYEDHHPRCFCHVLAMVLGAGLRSLKLKQPLQLPKTVPDYFPTLESIAKADEDEEGPNVDIEILQLKDLDEIDKVDPDDAEYADEEADNYFGDPSDANVPTGSIGYTFLQVDYICRRVSSSSARCADFKLVAADKKHKGSLIPGYGIRWNVAYDCWQRAYAARRVIDQLLEDESDKYVGKSAAGHFYKGYKISKKEWENSAWLTGFDLQEFLALTLSMEDDGPTTSMVLYKYRQLIDSLEKKKLAPEFAALQVMFDPMIKVAKKYLNIALGCTPILLATIVHPAWRLSLIKDKFPEYEDIALTLIQDAF…	Tribe1	80927	0.001	0.108	65	1.50538	465	0		0		0		0	1			1.3063e-14	dod045_p916_m13f	0	0	0	0	0	0	1	0	0	0	0	0	0	0	0	0	80	0	0	0
PST130_00531	MVRSSASPRQTPSRPPSRQSTRNITPARASTSSLTHPTRNKSETESSSQMIQPPNRKKKRTKSNNRTSSGKPKNKRKKKNPVVNSLDESDEVDGVLDITQDSDAANFKVRQPSDKKPSPFDDVQSYFFPPYHAHKTDTGEKLMFKCKWCKRNYKKGAKTDSNLTKHRDGASDRNACSARSKAIASGAKLPPTVKEMILNKEQRDIGTMRAYLKHAAFDNRVFNQLLVMWLIRFSLAWNRIEDFLLHVAFDYARRGVHIHTRVWAATEAHRLYLNLQGKLMSRLKNLSSKFTLIHDIWTTKGNHHAFMGISVAYISDDWTFHISHLGLRYIASNHKGKLLAIPFANVVVFKLVLALNQGKFKFF	Tribe1	63904	0.001	0.111	14	0.826446	363	0	9.07326e-08	1	tra1_maize ac transposase os=zea mays pe=2 sv=2	0		0	0					1	0	0	0	0	0	0	0	0	0.994	55	0	0	0	0	0	0	0	0	0
PST130_05067	MESSIDGILKKVDFIIQRIPSSSAKRFEYTTWSESLKICGPSLIADYRIHWNIKFQSREHGYKGCMKLEGGQNYYSNLNITASEWEVVNQVNETLNEFYFLTKKMEGNYSSGSMMISEYHQIKEVINTKLRTTDNPELKAMLRRMLTKTDTYPDESLTCDTILIATALNLCFQLSIFQAWFPSYYTNTSDLLRNLFKNKKAEIDATKEPIPWRHLWLTSLLYTLVVFKIPPQTILDWWKDHCQEFLIPALLAQDYLSCCATSASLERCFSAAANTCSQDRGSLAARTIERCTSSH	Tribe1	68416	0	0.14	25	3.38983	295	0		0		1	4.9e-11	0	1			3.73227e-26	433_AMC749	0	0	0	0	0	0	0	0	0	0	0	0	0	0	0	0	0	0	0	0
PGTT_18861	MAPENPHSKASEHETPDAGAGYTTDQSQTQSQLRRSTRASSVVAAPNMVAPSSDSRVRVNLPGPPKQSAACSSDGESAQSIASARSKRTKKKPRTRVSPASTTDQTHKSRPKAKKSKGTSTASELQSNTATEPAYDYDQDSGNESIEIQPRGDAKTKKAAKEAETAELLRYFETPYWKKGDAPGTALNFKPTEMDPHKRTSVIEVVLGAIKAKKAGFTLPPSVAERRALELQDGDKATQQGIKGFLECKPVFVNRVLNQIVMIWQIRQALPWSRIEDPFLRTTFQYTNSKAQLYGRRWLADESQKLYDMLKSQVFHELNNLDTKFTLIHDVWTTKGNRFAFIGAAAAFINNEWEYTTTDSGSNNNTMASEMYSLLLGNDVNTTDGSNWDPTSMHIPCIC…	Tribe1	61697	0	0.103	56	1.14943	870	0	3.84377e-10	1	zbed4_mouse zinc finger bed domain-containing protein 4 os=mus musculus gn=zbed4 pe=2 sv=1	1	8.6e-14	0	1			3.85094e-41	dod045_p1533	1	0	0	0	0	0	0	0	0	0.938	85	0	0	0	0	0	0	0	0	0
MELLI_sc1079.2	MANSKTPSNQSTSKTPSLQVPTVPSSRSLRPPSPARSLPGFVVTPKDSRDQSGPLANWSASPRPSGVTTKKKTSKAPATAAVKPNAKGKACSSTSKRARSPSGHSQSGSPSPRPSKKANTDAYEIPDGTNVDQDFDVELVGTKAPGYMAVQSDRVHNLLKFFEPPKGRTFKCKFCKGLFLKHPTSYWKLWGHRDGNEKRPVCKMRYKAIKVGFVLPPTYDEQMAAEKKKNPILDSFVSGPAFSLDLLNMILFLWIVRNALPWSIELFAGLHNKAITKLKENKGKFCLIHNVWTTKGNRYAFVGVSANYISNNWEYRWSHLTLKMVAWRHFGTLLARPIGRFLIRHGLHKKMTQATDSGENNSTMSAELQRMFSEAEDPVHWSSQTHHVRCYAHKLNLVV…	Tribe1	895	0.001	0.1	50	2.15463	789	0	3.42142e-07	1	tra1_maize ac transposase os=zea mays pe=2 sv=2	1	1.1e-16	0	1			2.28993e-91	dod045_p916_m13f	0	0	0	0	0	0	1	0	1	0	0	0	0	0	0	0	27	0	2	0.833333
MELLI_sc1144.2	MPKPKRKSMAVSVLEDYNVPTGVDVNQDLSHSEVPPAPGVRRVQRVRVCKLLGYYETLIHVEGETGDDPRRYRCKYCQVYFVRGRRSHYNLYTHRDGGKDLPPCRKRNLAIQQGVELPRTWKQEQDDLVKVGNPNPKATLDSFLSKSSFSGELSNTVLVIWILQHALQFARFYDPLLRAAFKLSNRSANLRGTTWASETAKSIYKDLSSKVIGRLRSNRSKLCLIYDVWTAKGGHKAFVGVWATYIDNEWKFCSTHLTLKLAQTTDSGSNNITMARELSDIFRDTDDPVYWDSACSQVKCYTHKIGLVVKAGLKALGLSTGHIKPTTTPGITLPSPTFTLNEGQEDINFDTSEDEDDEDDPSPARSVSDGQYDINHHNAKIFNGLCTRSAARRQEFAAK…	Tribe1	1606	0.001	0.118	64	1.90616	682	0		0		0		0	1			2.3795e-57	433_AMC749	0	0	0	0	0	0	0	0	0	0	0	0	0	0	0	0	0	0	0	0
PST130_08639	GLRFVPGLESIAEEAEDIDGSNLFREEGTVPLLDGSESDSEASDSKAGTTPGDRIAAVFKKVDAVFLKITGSAAKQSEYKFWAPKVEKVAPPTLIAGYGIRWNIKFQSRDRADQGQNAIHKLIEIERAHQDQEGGKNFFDNVEITPGNWKVVKRLNDVLKEFYFITKKMEGDISSAGMMLAEYRWIKTFLNQQLVLPNNTEFRPMFRKMITKTNKYVEEALNCDVILLATALNPSYHLSMLEMWFPSHFQYAKSLIEAQFESKRIELEAHAPTTRHPPTSEEPRDGI	Tribe1	71964	0.002	0.103	21	0.348432	287	0		0		0		0	1			1.53739e-20	433_AMC749	0	0	0	0	0	0	0	0	0	0	0	0	0	0	0	0	0	0	0	0
PGTT_13782	MIGISWGNLIRAAWELGIGIAQADPVLWPAHIIWVGLQFRRSRPALRFVSVKSDDPPPLGASLFTKRRVGLRLDRTPPGLPHSLFPACPPLRRWILNLATPPPLVASPIKRRVGLGLERTPPGLPHSSFPACPPLRRWIVLTSPEVPQPQPLSSLLESWVRRLVPDEYNCSRVPVAHLTPHHCIHLRRLELVSAPDRFHFFLSLCKTTSQGLRLPFEVYCQVFVYCQCEDQQHCHCQKHWFHNLYSIMATSSTPASRSQPNTPPPGTSSASRPPSQHSTRITTPVRNDPNFVRPSNDSCKALPPSSATQTSARQTRKRPQRPASSLASTSTRAARKTKKAKASQTHKKQKSKRVVVSSGDSDSESDSEASSQSEPETHVTAKMIDFTQDSDDADRRFKL…	Tribe1	56620	0.295	0.399	24	2.32068	948	0		0		0		0	1			1.15388e-28	dod045_p1533	1	0	0	0	0	0	0	0	0	0.618	317	0	0	0	0	0	0	0	0	0
MELLI_sc2316.1	VKLQINLTQDSDEENSKVSCQHQEQQNEGENSDGQYDPIKDYFEDPIGSSQDKPGVRGTFHCKHCRKEFRSAGGTSSLWADRDGSKQPTKTGRPGCNKRDAAIEAGCLLPLTILEKTAQPWRRIEDPHLRASFRYANPNAHLFGRMWVAKFAHEAYLQMRSSVFDELKSLTSKFGLIHDALTTKGNRYRFIGASVTFITEDWNHMLAQTHDSGSNNNTLAEAMQVRLTKYSQDRNEEFTWNHKTDRVRCICHRLALMVNAGLQSLGIQAPPPPLVKTSILGEFPIPTSTLQSIPEETEDEDEEAETSNDVEVGADEEVDDNDLKSSQAQDTPDWYKVKDGPHPEPDDTSEESLATDRNEANTVHNLMTKLDVVGRKIGGSAVMCGLFDAASLAILNKKL…	Tribe1	9972	0	0.106	14	1.63934	732	0		0		1	2.7e-08	0	1			4.2318e-34	dod045_p1533	0	0	0	0	0	0	0	0	0	0	0	0	0	0	0	0	0	0	0	0
MELLI_sc317.6	MQKANKRARSPSGNSTGGSPSPKPSKKANTDAYEIPDGTNLDQDSDVEFVGTKEPGYMQVRSDGVRDLLKYFEPPKGLTFKCKFCKGNFLKHPTSYWNLWGHRDGNEKRPVCTMRHKAIKAGYNLPPSYDEQIAADQKKNRTLDSFFKGPVFSVDLLNMILDMWIVRHPLPWIRFQDPGLRVAFYCVNRGAVVRSTTWATKQSVHLFAGLHNRAINNLKENKGEFCLIHDVWTTKGNRHAFVGATANYINNDWEYRSTHLTLKMVAWRHFGALLAKPIGCFLIRHGLHKKMSSSYYVSFQFSFTCSYFPHLVLLLTSYAYLNLLDTYILAQTTNSGGNNSTMAAELQSMFSMAEDPVHWSSQTHHVRCYAHKVNLVVGHGLKALGQKVGNTKPSIPQGV…	Tribe1	13966	0	0.104	8	2.21607	722	0	1.02029e-09	1	trac9_maize ac9 transposase os=zea mays pe=4 sv=1	1	1.9e-18	0	1			3.73295e-79	dod045_p916_m13f	0	0	0	0	0	0	0	0	0	0	0	0	0	0	0	0	0	0	0	0
PGTT_15599	MLTPAPAPAPVFTTNVNTRTHTRYLFPGTCFGKQVPANGYRVPADISKVLGVQHSSGTPMHYECCWCGGTYKKAEGTQGNLVLHRNGNKPRKPCPKQGEAILAGAKLPTTQMEKKQGECHQGSSPKLMMTQKFNQKTLNQILVLWLIRHSLPWCQMEDELLKIAFNYVKQGIKLFSRNRHAFMGIAAAYVTDEWEFVITHLGLKFITWTHKAQTTDSSSNNGTMVTEVDLMIEGKTGVKLNLSKNHIQCFCHKICLILTAGPKAILVDTNGLTKMRTMKYLTTAKTANHHCPN	Tribe1	58437	0.011	0.112	3	3.75427	293	0		0		0		0	0					0	0	0	0	0	0	0	0	0	0	0	0	0	0	0	0	0	0	0	0
MELLI_sc1844.1	IITTAQTIMLNKQLTIDSFLAFGYETDEAHVGPCRSSQVITPATRAPGMITPSSDSRRGLVDLGMVRDVRDAHVHRRRERPASLLGDDVFCKPARGRSQTVSCSSARTSDQGGSILGTDGEVENPVTHSVNETRPMVSLRPSGSQRQPTVKPSNPPVNLAQDSDEENSRIRKRKRNQVAEDGYNHPEKIYGTPFHGDNDPRDEPPLSWPCLHCRKVVRFSGSSRSNLKAHRDGYKQAGKSEAGCVRRRQAIAAGAKLPPSVSERRAQRLQQNGQTSLASFVNPPPTYSHRTLNQCLSVWQVAHSIPFICIEYPMLKSIIHWLRPDSHFFGRKWSADEAKRLYLSLRDQVIKKELKELTSKFCLIQDVWTVKGNLHAFIGASVAYIKDDWTYVVRHLSMK…	Tribe1	7273	0.002	0.152	21	1.64127	853	0		0		1	1.8e-14	0	1			2.30747e-108	dod045_p1533	0	0	0	0	0	0	0	0	0	0	0	0	0	0	0	0	0	0	0	0
MELLI_sc792.7	EICKHANMMEYYGLPIRGGKDPIEGPYLSLPCLWCKLEVRGGTDTTKNLKVHRDGSMQGSKSGHPGCKARSQAIESGIDLPETSYEARLKTKGQAVALPWRQMEDNMLHAAFRYSNPEAHVYGRTWTAHEAHRAYLSLSQCVMKRLKDLDTTFCLSQDVWTTPGNRYAFLGVSVTYIDENWTYQTQHLALKLVAWYHKGEWLAEPLVGILEKNNLYQKNTQTTDSGSNNYTMATAMHKRLSKIAEDTGEDYNWNPEDKVVKCFCHKMLLIVNGGLEGLGVTPPPAQVVRKSVLGSFPVNDLLSAVEEGQEEEEEIPATTGQSTHLPMSNTQDPLQADESHDPLDDPTQIVGEDWYNNENHTGSIPIATPYAHTHKPVFIVPPSTEDQHNASHLDGLLKR…	Tribe1	23917	0	0.105	42	1.83824	544	0	3.85173e-07	1	tra1_maize ac transposase os=zea mays pe=2 sv=2	0		0	1			5.99039e-10	dod045_p1533	0	0	0	0	0	0	0	0	0	0	0	0	0	0	0	0	0	0	0	0
MELLI_sc153.1	SYTIHTFLWYKSPHGSTSNQSSDPEYLMINSNSDDSDEDSPCSPSPSPVRPTRKRSGCNVKSSRKKAKTKNSHVDDAQANDMDIDQDSEPEVQPNTNPQSRKCIRERLAHLFRYYHAPRYLPGEKKKGLPPRSYTCRFCKLPFTRGLNSYSNLYTHRYGAESRPACSKCHLADPVVYNLPKTYQQLRAEEAQASQELSKKGTLDAFVSREKFSSEKVNSSIRSSTWAAKAAKELYMVLKSSALTLLRDSGSKFTLVHDVWTTTGNRHAFIGFSATFVDRNWKFKTLHLGLKFLAWRHFGEFLARPTTDSGRNNFPAAREMSCMFAEAPEPATWDSQKNHVRCYCHKLACVVKAGLDYLKVPAGHVKLTTQPSQPLPHVPIIPAIESNSGADEVVMSDSD…	Tribe1	5035	0.003	0.114	19	2.34987	766	0		0		1	7.2e-11	0	1			1.67263e-37	dod045_p916_m13f	1	0	0	0	0	0	0	0	1	0.678	63	0	0	0	0	0	0	0	7	0.714286
PST130_17195	MIWQIRQALPWTRTEDPCLRAAFKFANPKAVLYGWQWSADESKKLYAGLKRHVFEELHNLDTKFTLIHDVWTTKGNRLAFIGAAIAYTTDSGSNNNTMALEMYELINNNDPSNSVSNLVWDPTSMHIRCICHKITLIVNTGLAALSLKTLLPGKTKQSVLGFFPVLGRLTEEDTPKPLTSEPTETTEIEVIGDNNVEEIVRDSDSNYGNADDKGSDVGDDSESNNDNIIYNKPNSNKHVKSTKLLVLTTKRSKFTRISQELRLNVAPLIAGYGICWNIKFQSYKKAVAARDVIDQIIKEDQGSNRDGGFGDAHFSTRDWNKIENLNKELEVFVELTSYMEGNSATGAHVIPKYLKLKESISEKLARAQEKDSLYPMYHAMLKRVDRYLDKAMGCSTLVL…	Tribe1	80448	0.001	0.169	15	1.84874	595	0	4.9234e-06	1	zbed4_mouse zinc finger bed domain-containing protein 4 os=mus musculus gn=zbed4 pe=2 sv=1	1	2e-10	0	1			3.71679e-45	dod045_p1533	0	0	0	0	0	0	0	0	0	0	0	0	0	0	0	0	0	0	0	0
PGTT_13988	MTRDQTPDQDIQVVHDSVSTPSCQSSSFMIRQSARKRNPLVNPGFVPTQADSRKALQANVRVTSLNGHTSSPEAAPNTSSTPTATTQEDPKSQEPATSSSFNSASLYDLEQNSDDENAQAAGRSKKSKEDRKLAPRKDGTQSVLLYFKQVEHSLNYACVWCSKIVKASSSSYYNLKVHRDGSNIKGTIRQACPNRLKAIASGSILPKTASAISQESLESKKPINNTLASYVIKGRFDNNTFNKLMVFWLIRHCLPWDRFEDRTLRIAMDYVDSTTKLHSRTWAAETAHKFYLAQQRTVLEDINKSDSKISLVSDVWTTKGGHKAFLGISVCYITKDWVYQCRHLSIKYISWHHKGIYLAAPFAKTTDSGSNNFTMTKELSRLIEKHDGTFWNNNVNHQR…	Tribe1	56826	0	0.099	36	1.94805	462	0		0		0		0	0					1	0	0	0	0	0	0	0	0	0.72	123	0	0	0	0	0	0	0	0	0
MELLI_sc400.6	MTFCFGDSECDKLRAYYDPPFDGAGDDKSKSPLSYPCRFCPKDRKDPIRVSYSNMTGMIRAHHDGSTATGHSDVGCPGRAKAKQEHKELEIPLSVAERREADSTKSGQNLDGFVISTPGLKFNNKTFNQLTCTWLIRHALPWARVEDPILRTMVSYLRREAKLYGRKWAATEAKHINTSLKINVFKELQQLTSWFNLVHDAWTSKGNRHSFIGASVTFIDPKWKYHVRHVGLKVVAWHHHGPWLAEPITTDSGSNNKTMATEMHRQFSLQPSNPDGIQYKWDPSSMHIFCFCHKLALIVNAGLAELGVKAPPAAKAKLASRGLFPPIGTIEEEDEDLSPEDDESPERDVDDLEEYTLDEALPTEIDDENDWDIADAEDKVTPAVVLEEEVAPTHRREAN…	Tribe1	16984	0	0.102	16	2.26064	752	0		0		1	2.6e-09	0	1			2.66221e-45	dod045_p1533	0	0	0	0	0	0	0	0	1	0	0	0	0	0	0	0	0	0	2	1
PGTT_00237	MARSSVSPGGTPSQTPSHPTETLGDLCNHRLADISKLQTPRVKPIGGAIDFTQDSDHNNSKLKKVSKKDSEFDDILEYFEPPYHANEGDTGEKSSHRCKWCSGPYKKSKGTNSNLTKHRDGTKERPACSGRSDAIAFGAKLPLTAMEIEFNKQNHKEDLIHNYAQNTVFEMRVLNQLLVMCRMQDFLLRVAFNYARQNIIIYGRSWAANEAHNLYLNLKSKVIASLHALESKFTLIHDVWTTKGNHHAFLGISVAYVTKDWCFKISHLGMKYIASNHQGRLLAIPFANILTKAKLQHKITLILNAGLKALRQSNDGLVESRGDTLGFAPDLAPIIEESEEREEPDQFVAEDVALEFRPHGQAESRTGSDGCNGDGDLDSSDIPDNGGSNIDTVLKKPSV…	Tribe1	43079	0.003	0.101	14	1.58014	443	0	6.83018e-07	1	tra1_maize ac transposase os=zea mays pe=2 sv=2	0		0	0					0	0	0	0	0	0	0	0	0	0	0	0	0	0	0	0	0	0	0	0
PST130_16837	MAKVAAQTTDSGSNNRTMAAEVDRLILDNLNLVGNSIQCVCHKIALILNAGLKAINIGNNGLTQSRGETLGYVPSLISMTKESKEIEVAERFEEDTVGILGPDTASDDDNSDSEAGEQPISASAGNKISAVLSKVDFVIQKITASSAQRSAFATFSKELRHNGPSLIAGYRICWNIKYESQKRALKGRFVINKLIYHEREHQDREGGKNFFQDKEITRSNWELVKRLNEVLGEFYVLTKKMEGDIPLAGMMLASTSA	Tribe1	80090	0	0.113	55	1.16732	257	0		0		0		0	1			4.13641e-08	433_AMC749	0	0	0	0	0	0	0	0	0	0	0	0	0	0	0	0	0	0	0	0
MELLI_sc1848.2	MAKYQFYTPTGPPTYQQHGHDDSVPLIPSTLSHFLFPGFINQVQNKFTMITWLSFLAPYVTNWTGMATDTTKNDSESCSVIMSPISRQISSSRLPVSSPSCLSASAVRQSTQTTPVHLPSRSMVPTPLDSRKLVHSHFENAMESESEQPAFQVNNQVLNKGKNKRVHDDQPQSDASVQIQVQKKAKVSVRPRTKSEKRQPTLSANPTKKSMVTLKDYQPENRSQSSLCTSKRKKIQVDFTQDSEDEHLKDTPRQGNNNANDGPWNSFPCKWCDRLVHGGGGSGSNLLAHRDGSTQGGKSGKPGCLEREKAIAASCRLPITIAEERAGLREANQAAMTQTVIESYFPKSTAFSNPILNQMIGIWDVRTSQPWLQIEDASLCAAFRYANPMAQLYGCTWVA…	Tribe1	7313	0	0.122	63	2.2869	962	0	2.79461e-06	1	tra1_maize ac transposase os=zea mays pe=2 sv=2	1	8.9e-13	0	1			1.3431e-47	dod045_p1533	0	0	0	0	0	0	0	0	0	0	0	0	0	0	0	0	0	0	0	0
MELLI_sc834.2	AAFKLSNRQANIRGTTWASEKAQAIYKDLSQRVISTIQSSKGKFCLIYDVWTTKGRRKAFIGVSVTYIDDNWTFQTRHLTLKLVTWHHAGRLLAQPVGRFLITNAQVTDSASSNVTMAHELSSMFLDAKDLVDWDLSANQIKCYTHKIGLVVKAGLKSLGIRAGHIKPTTSPGITLPTPIMTFNEGSDDLQFDSSEDEEHEDSVPDQEGFDDNSLDSYCEDGVAEDASEAKTFNSLCTRSSARRQEFLAKAKQMEYKGCAPISGWGVRWNIDADYLKRLSNARDVVDAILLSDRKTRYYQGLHISADEWDSIETLVKILQVFLYATKRMEGNTATGCILLAEYSWLVLDLDNLINACEDSYLKAMLILMRTKLEGYQEEAVASDAISVRAKKLFRKIFE…	Tribe1	24429	0.001	0.11	19	1.8315	546	0	7.5809e-12	1	tra1_maize ac transposase os=zea mays pe=2 sv=2	1	3.1e-09	0	1			1.10688e-60	433_AMC749	0	0	0	0	0	0	0	0	0	0	0	0	0	0	0	0	0	0	0	0
MELLI_sc7178.1	MTGFRQTTSKDVKALLSYYEDPEFIPGEEHTGIKRRYRCKFCKGGFKRGDNGNSNLYGHRDGYKKRKPCVGRAKAIRAKSDLPPAWKELNEPVQVAIASGNTIKSFGSQTTFSVELLNVVLVIWILRYALPWIRFQDPTLRAAFKLGNRAAQLRSPKWAATTAKELFFSLYNVDPTLRAAFKLGNRAAQLRSPKWAATTAKELFFSLYNVVISRIQNNSSMFSLAHDGWTTKGNRMAFIGVMVNYIDDNLNYVTVHLTLKLVTWHHCGDLLAQPVARNLIRHGLHKKMIGQTTDSGSSNGPMAREMARSFAECESPVDWSPKKSHVKCFCHKLALMDDLLELEDSDEEQGALVPEPSDNEPLSEELSDRIIQSADVVARSVHKVDKLIQMTCSSSSRRN…	Tribe1	22950	0	0.104	10	2.213	723	0	2.68626e-12	1	tra1_maize ac transposase os=zea mays pe=2 sv=2	1	5.3e-13	0	1			1.01989e-55	dod045_p916_m13f	0	0	0	0	0	0	0	0	1	0	0	0	0	0	0	0	0	0	2	1
MELLI_sc59.7	MSTRRKRTSQEPTSQTITSPPSQQPETRRKRKKPASNSKTSQPPQNNAPSDTEMSQDSDDGLTDQYFGVPWHQKKDDPKKNPLSWPCLWCKSEVRVVHESLNKLKIHRDGYNKGPVRVPCKRRQDTIDSGILLPPTVFEQEIATNGQQQMADFFDSKLPFKNDVLNQILAVWILAEGLQWNQIEDHLLRTAFRYARCDAKIFGQTWVAREADRMYASFQDTVLNEILNNTGQFTLIHDGWTTHNNIHAFLGAAVTFIDDDWNYQVFHLTLKLIAWHHKGVWLAQPLLTDSGSNNITMANKMHTQFMLHEENRTDLDDESGGLEKLGRAASTRAQDREDQLGVFPFSATLPVITEEDEEADTHIIIDLPEDDYKAPEEVDTNHDSEGDEFEAAPDYDEAH…	Tribe1	21114	0	0.105	11	1.25348	718	0		0		0		0	1			2.5111e-35	dod045_p1533	1	0	0	0	0	0	0	0	1	0.831	28	0	0	0	0	0	0	0	3	0.733333
PST130_11895	KESEEIEVAERFEEDAVGILGPDTASDDDNSDSEAGEEPISASAGNKILAVLSKVDFVIQKITASSAQQSVFATFSKELCHDGPSLISGYGICWNIKYESRKQALKGQFVINKLIYNEREHQDREGGKNFFQDKEITRSDWELVKRLNEMLGEFYVLTKKMEGDIPLSGMMLAEYKCMKGFLEKKMNSPADVDFLTMFRKMIQKIDHYLDKALACDTILLATVLNPTYRLTIFQVLIQQEFNSIKLKYEANTAPKEPAPSPSKSSKEHVRLVEAEAINFFQDTVDSTSADKLSIYLGGKYKWPKEKADNPLAWWKVQAHACKFLVLSLLARDYLSCCATSASMEQFFSAAADTCRPNRGSLAARTIERCVSSHQWLVQGVKPGGEFEASQAIITQTEAN…	Tribe1	75186	0	0.106	68	2.57009	428	0		0		1	5.2e-13	0	1			2.38065e-31	dod045_p1533	0	0	0	0	0	0	0	0	0	0	0	0	0	0	0	0	0	0	0	0
MELLI_sc2983.5	YFRYFTVKVPVKYLLSICPASSTQTPSSNPYILHTTPPSNNEALQRPHHDPASSSDFYQQAPQASGNDLSSQTVSLQVNLVKDSDNKNAKVAKKPEKEHQFDNIRDYFHKMTTIINAKGKEVIVFPCKYCGLKVSCAPSLATNLLVHRDGSWQDGKSEKPDCQKRSKAISSGCKLPLTVLEQRAEEHNSNKAQTSMTTFAQVVPKLDHHILNQLLGMWVIRTAQPWQRKEDPYLRAAFQYTNPNTHIFGRTWVTNFPHEAYLDMRSSVINELKSLKSSFGLIHNAWTTPGNRYGFLGASVTFFTKDWTYVTRHFALKLTRWHHKGDWLAKPLNNLLIKHGLHTKITQTLDSGRNKNTLAEAMNVRLQTHCKDNNKVFKWNHKTHRVRCVCHKLALIVSG…	Tribe1	13079	0.122	0.228	23	1.94346	566	0	5.25349e-06	1	tra1_maize ac transposase os=zea mays pe=2 sv=2	0		0	0					0	0	0	0	0	0	0	0	0	0	0	0	0	0	0	0	0	0	0	0
PST130_05198	EDVALDDPLACDENNNPEQTFSGVPGSKTHHILQKLDYIIQHITSSAAKRAEYEAWSKVLKPKGVGLIAGYGIRWNIKFKSRDQAFESWMVIAKLLEIENKRQEKEEGKNYYSNFEITQSDREVVRMLNETLKEFYFTTKKMEGNISLGCYMISNYQYLMEFIRQKLESTTEPGFKNMFNKMPTKTKTYLDEALNCATIVIATALNPCFRLSIFQPWFPSHHSRTHNLLQEVYNQKKEEIVASTQAKTPAPAPKKEEVKGSKRLVHQFDCFPNAVEAPVEDKLAIYLGGKWKVLLKKRIRV	Tribe1	68545	0	0.106	51	1.66113	301	0		0		0		0	1			1.31809e-23	433_AMC749	0	0	0	0	0	0	0	0	0	0	0	0	0	0	0	0	0	0	0	0
MELLI_sc2372.2	MAPSTFRNSSQTSDRSTLQVPVQTQQGFVVPPKYSRSSIPAPTPAPSGSLAHRLALPRPGPKNKPIAAVPKAKPTLQGKSRSSLSKRAGSPSGSPSSLTSPSAKRSKENDFKLPEGVDVDQESDIEIVGSNEEQIGYNKGRSLNVKDPVNAGITSYYGLWGHRDGRPNRPVCKMCHKAMAAGVILPPSYLETLEEESQKKTTLTSYFQGPTFSVDLVNMILVLWVIRHALPWARFKDPALRGAFFTVNRGAKIRSRTWAAQQSVILYSGLHKPAINAVKTNKAQTTDSGSNNAPMAAEMQSMFERAEDPVFWQASAHHVRYYAHKLNLTVGHGLKALVQKANIDKPCVPHDQHPPIPVLGVNDGEDAVEIDQNESDDDDEGLPEEPDGVDEEVTNEGME…	Tribe1	10264	0	0.101	16	1.57895	760	0	1.21446e-11	1	tra1_maize ac transposase os=zea mays pe=2 sv=2	1	6.5e-17	0	1			1.77487e-97	dod045_p916_m13f	1	0	0	0	0	0	0	0	1	0.811	57	0	0	0	0	0	0	0	3	0.722222
MELLI_sc1472.7	MDASQESDIEVVGSNETGYNEARSIDVKDLLKYFDPPKDREYKCKFCKKTFKGGKGKVSYFNLRGHQDSSATRPVCKMRHKAIAAGSTLPPSYKERQQSSSNKDDKGNLSSFFGGPTFTVDLLNMILVMWIIRHALPWARFEDPALRAAFHTVNRGAVVRSRTWAAQQSVILHSSLHEKSINNVKLRNRFAFFGASANYIDDNWNFKSAHLTLQMVAWRHFGALLARPIGKFLIRHRLHKKISRNYCSFTISFSFTTDSGGNNSTMATEIQSMFSLAEDPAVWDSSTHHVQCYAHKLNLVVGHGLKSLGQIYNNSDGSEDSDGLPDQPDGIDNEDLGDSEDEGSAEDDVVVVALATIDAVSGQIASSAARHQDFKVRAERMGYKGRMLRRPCKTRWNSH…	Tribe1	4589	0	0.101	15	1.5919	691	0	1.79511e-11	1	tra1_maize ac transposase os=zea mays pe=2 sv=2	0		0	1			1.94841e-86	dod045_p916_m13f	0	0	0	0	0	0	0	0	0	0	0	0	0	0	0	0	0	0	0	0
PST130_15200	NHKSAALPWKEGDAPGSTLNYQCKWCKGTYCAQVSSRGNLKIHRDGSSQADKNPHGCPNRNQAKLAGVELPPSVSEQIAVAARAKTLAGTQTSITSFVRVQPAFANRVLNQLLMLWQIRQALPWTRIEDPYLRAAFQFANQKAVLYGRRWSADESKKLYNVLKAHVFQELDDLDTRFTLIHDVWTTKGNRFAFIGAAAAYVNKDWEYVVRHLTLKMIPWKHAGHLLARPIAALLKKKKLYKKISISIYQFDSCSCADHVFFPGIYMLAQTTDSGSNNNTMASEMYELLNDSDSTHATDALAWDPTTMHIRCVTHKLALTVNAGLKALSLKTLPPGKEKESVLGFFPVLGRVTEENEAELPEQIYPVPDIQVVEQVHEVEDNTDSDYGNADDEGLNAGRE…	Tribe1	78461	0	0.11	17	2.36407	846	0	5.43915e-07	1	tra1_maize ac transposase os=zea mays pe=2 sv=2	1	3e-12	0	1			2.94518e-42	dod045_p1533	0	0	0	0	0	0	0	0	1	0	0	0	0	0	0	0	0	0	2	0.857143
MELLI_sc1193.2	MPSSNPQWLKSLSTTAPYIRPTTNLQSLKKHHIRSSSSIAQPTGRLERVIFSGIQPTGVPHIGNYIGALKNWVKIQNENTEQVDSTKKSKLFYSIVGLHALTLPQLPEKLKQERFEMMCTLLAIGLNPNQSCLFNQDEVPAHSELTWILNCITPVGKLNRMTTWKVMDESLLHLGLLAYPVLQSADILLYKSTHVPVGQDQEQHIELTRTIAKSLNKHVRAKIFPIPRPMFAPQARILSLRNPEMKMSKSHPSPTSRILITDTPDMIQSKIQSAVTDSIIHINYDPIKRPGVSNLLDIYAGVSDLSILEVMNRFEGKMAGDLKIELTDLLVDHLTPIRIEFERLKQDREEVEKVFKLGAFEATSVANQTLREVKKGIAEWNPLPRGPVLSSTVTTSTHL…	Tribe1	2048	0.002	0.112	16	1.48883	1209	0	1.03917e-86	1	sywm_human tryptophan--trna mitochondrial os=homo sapiens gn=wars2 pe=1 sv=1	1	3.6e-68	0	1			2.43069e-34	dod045_p916_m13f	1	0	0	0	0	0	0	0	0	0.734	509	0	0	0	0	0	0	0	0	0
MELLI_sc432.3	MTPPPQSATEFLSVLKNKKRKPQKVIPAKNPCGKGKGRARGSGASATSAPGPSKKPKKAVGIPPGIPDCTDINQDSEIEIVETPGVRRAQLERVTKFLEYFHTPTHIKGETGEDPRSYKWRWCRGRFICGLRTHYNLYAHRAGAKGRSACPRRLQAIAAGINLPLTWAQEQAQTVAASNALNGQPIRDAFLSQATFSVDLCNTVLVMWTLKHALPFNWFYDIPLRAAFKLANRRAELRTPTWAAGVAKELYLILSSAAITLVYNNSSKFSLVHDVWTTKGNRYAFIGVSANYIDNNWNYKTIHLSLKLVAWNKFGYLLAQPVARFLIAHGQTTDSDASNNTMAREMELGLIIKKGLKVLGLAAGQIKPSTPLNASIPIPTVLLNDDLTKDVINDESDHE…	Tribe1	17809	0	0.101	10	1.89633	791	0	9.6305e-10	1	tra1_maize ac transposase os=zea mays pe=2 sv=2	1	1.1e-10	0	1			1.29988e-95	433_AMC749	1	0	0	0	0	0	0	0	0	0.975	16	0	0	0	0	0	0	0	0	0
MELLI_sc5257.2	MSSSSSSSVADPHPKVRHSTLPSSARKQSYLIKSPADSRHAIKHRHEDSDSESSVIEVSSNKRKRKEVDATSDHSSSEQHHRKPQARHSSSTSSLARKKKSKPANCLTQSTDNNAGTGSQAGISLEVNLIQDSEDKNANVSVQKPKVLPQFDPIRDYFHEMIPIVQKNDGSTQDGKSGKPGCLKRSTAIASRCKLPLTVYEQQTEQDNITAGQTSITTFAQTVPKFDNQTLNHLMGMWVIRTAQSWRRIEDPYLRAAFQYANPNAQLDARTWVAKFAHEAYLDMRASVIGELKNSLYSSLDSSFGLIHDTWTTPGNRYGFLGVSVTFVTKDWHYVTRHFTLKLIAWHHKGEWLAEPLINLSIKHGLHTKTHDSGSNNNALAEAMNVRLSGNCEDHKEML…	Tribe1	19943	0	0.107	11	0.895141	782	0	6.06911e-06	1	tra1_maize ac transposase os=zea mays pe=2 sv=2	0		0	1			2.63027e-28	dod045_p1533	1	0	0	0	0	0	0	0	0	0.642	97	0	0	0	0	0	0	0	0	0
MELLI_sc1605.3	MPPTKTPPQSSSQSFQVPAVKHKSASGSAAVNKPKPNTQGKTRSLTSKRARSPTVVSPSTSRRSKSTSGSAGSASPGGTPSQSKRSRKDFNDVPDEMDVSQESDIEVVGSNEPGYNEARSIDVKDLLKYFDPPKDRDYKCKFCKTTFKGGKGKVSYFNLRGHRDGTATRPVCKMRHKAIAAGFTLPPSYKERHQSSSNKDDKGNLSSFFDRPTFTNMGSTTVGDTPFILSRKSYQQCQNEKGKFCLIYDVWTTKGNRFAFIEASANYIDNNWNYKSTHLTLKMVAWRHFGALLARPIARFLIPQTTDSGGNNQTMAQELQDMFISSERPVHWDSSAHQVRCYAHKLNLTVGHGLRVLGQKVSTSKPSVPHGIPLPIPVLEVNGGEDGIEIDKSESDEEK…	Tribe1	5618	0	0.104	31	1.98413	756	0	8.46586e-07	1	tra1_maize ac transposase os=zea mays pe=2 sv=2	1	1.2e-17	0	1			2.85432e-68	dod045_p916_m13f	1	0	0	0	0	0	0	0	0	0.807	752	0	0	0	0	0	0	0	0	0
MELLI_sc1173.1	EPRVHTKYTKGKVIKVYPCLQCPGEVQISGRPNSNFHKHRRICPGLPAAWYLCAPGSIPPNEDPVIKDARKKELHILLIGAVISKNLPFSILEGELMQKALRAISPSFYWPGRMGIKADAESLFVELEQKLISEIAQVPGVISTATDCWTSPDYSHTYMEINGFSFNNKGFFCRRLLAFKKLEGKHTAENLVQEYLEAPDHVGVTTNHFSLTADNALSNRAMARLLTDWYGRKGFHWPAESRFHGCLCHVINLVARDFLEGMGELTDTDMEAFETSGLAESPLSFEPDELPWTDKDSPEDSTATQGEDLQMSFDQASMEVHAQETQEETFDYQAVTFDEDTQVTQDTQESTSTAVNSSARRKKSTVVSRFRALDTHIRKSPQELEAFVKIRNSVGDPPV…	Tribe1	1870	0	0.109	60	1.82173	1537	0	3.3754e-13	1	tra1_maize ac transposase os=zea mays pe=2 sv=2	1	1.6e-08	0	1			1.06052e-88	dod045_p1533	0	0	0	0	0	0	0	0	1	0	0	0	0	0	0	0	0	0	2	0.992063
MELLI_sc3468.3	MSSVTSEIPARSCKQITRHGNLIAPSPDSRRRVTLDNNHLASTKSHNKRRKSITIKSTNDDESDSVAAGRKNKKGSKTTHASFSDSQASSQGPPVVTKQKRKRATTGKSSKPNETLPDNITKDMLGCDSNEETRKIKSKRRKVDNPDSELGKLKGYYGKPFHGVNSRRVPDDPTKAPLYYPCRFCKRDKSDPVRVSLSNLTSNLRVHRDGSNQDGRSDVGCPGRLKARAQDPLFAPPSVAKTRQAVAKSKAQPWNRIEDPILRGMIRYLRKDATLYGPRWAADESKQVNLSLKANVFTELKSLKSKFNLVHDGWTTKGNRHAFISAAVTFVDNKWNYRTMAHEMHRQFLEQDDIASYQWDPNSMHIFCFCHMIALIVNAGLASLGVKAPPPFKVKQSDR…	Tribe1	15164	0	0.102	32	1.27551	784	0		0		0		0	1			4.15585e-33	dod045_p1533	1	0	0	0	0	0	0	0	0	0.695	135	0	0	0	0	0	0	0	0	0
PGTT_14544	MSFLHSSNEDNTSVDYSSEFSYCKDIKTPVILNSTRLSSGKPTTTAKTTLMIPSENKNKTFFLPTMNEKTFINHGCTLDAEGYPLLPNSNTIFVKPSGIKVTNFGNVGFTQRTGSEYQSKGTWKLTHIYCLGLPACDLPQFPHCTSQLNDLSDKKCLGRTVQGFVRLASPRTFSLVDSKTSTRTTLPKTLVSQSLFDHGPLLNPCFQVSGQHASPSYPISVSPTVLTINQENNFVPEQSQFSSTSTHAAPKPKKAKVSQKHKKPNSKSTDSNNVNGPFKLHKKKTKAKDSEYQDVKDYFHPPVCGEGNWVQIEDFILGIAFQYLCHVAKPYTCIWATTEAHRLYCHLQSKVLGTLQLIRNSLGSCIYIIAQTTDSGLNNLMMEVEVDQSLKKDANHNKD…	Tribe1	57382	0	0.102	47	2.47831	807	0		0		0		0	1			8.12257e-16	dod045_p1533	1	0	0	0	0	0	0	0	0	0.933	250	0	0	0	0	0	0	0	0	0
MELLI_sc3195.1	MTSPSASEISTRVELTARPTVLRRRSSRIALSRAPSTRLSSPHLADAQQTTTQSRKRSASVLNNDNVGVRHTSKIQKKNVPKKKVTHQKSVHPKKATEAVQSRPIRTSILQTRDVNLPQDSYDENAKVKPNSESNGSKTHFDDICLYFENPIHGGNDDLKCVGNSFECKHCKKPDGKPNFVRGAPDLDTNLLAHRDGSNQASKSGNPGCKARNQAIEAGARLPPTALELRELEKVIDDDKPDFTIAQKVGQFDNKTFNQIYTNPEAEVNGRTWFATQGHRLDVSLKKALFDSLANVSSKFTIIQDAWTSKGSRFGVSSYSITYINNNWEYVSQHLGFKLIACHHNGEWLAEPLINLLEKHKMYSKMNPGGNNFTMARAMEMRLSKIALDAGEDFKWKAK…	Tribe1	14065	0.013	0.11	48	2.12766	940	0		0		0		0	1			4.33595e-31	dod045_p1533	1	0	0	1	0	0	0	0	0	0.743	77	0	0	15	0	0	0	0	0	0
PST130_02010	MASEVDRLIKKKTGIDPNLSENHIRCYCHKIALILNAGLQSIKLSTEEFIPFKEEILGFAPGLLPIAEESEEIEPKDHFVQEDAILDEEHNQQDTDNNEENCEDDSSSQNTVGSILEKVGFIIQQITSSATKRAEYDAWSKQLLHDGPSLIAGYGIRWNIKFQSRDAGFQARKVIAQLIENKRDQQEREGGKNYYSNMEITQSEWDIVSKLNEILN	Tribe1	65373	0	0.107	48	1.38889	216	0		0		0		0	1			3.2433e-09	433_AMC749	0	0	0	0	0	0	0	0	0	0	0	0	0	0	0	0	0	0	0	0
MELLI_sc5479.1	TCSSISKQARSPSGSLSNCTSPSVKRSKDNNFEVPDGVDSDQESDIEFVGSNDQVGYNKGRSLNVKYLLKYFHPPKGLRYKFQFCNNTYSAGITSYYGLWGHPDGKANRPVCKMHHKAIAAGYVLPPTYLETLEAESKVKKTTLTSYFNGPTFSADLINMILVLWVVRHALPWARFEDPALPAAFFTVNRGAKVHSRTWAAQQSVLLYSGLREDAIDKVKNNKWKFCLVHNIWTTKGNRYAFIGATANYVDDDWNYQSTHLTLKMTTDSGSNNNLMAAEMRSMFQNADDPVFWSASSHHVWCYAHKLNLTVGHGLKVLGQNVSVAKPGIPHNHPLPIPSIEVNDGQAEVNIDDDVSDDEDNIGLPEIPDGVDEDDTNENLEVSGEVCAEDDVVAVALAK…	Tribe1	20385	0.001	0.102	18	2.17865	459	0		0		0		0	1			3.27501e-15	dod045_p1177	0	0	0	0	0	0	0	0	0	0	0	0	0	0	0	0	0	0	0	0
PGTT_04979	MGSPTLIAGYGIRWNIKFESRERGYIARNVINKLIENEQDRQEHEGGKNHFNEYEITRSDWDIVKKLNDIISEFYYITKKMEGDITLASMVLAKYRLLRQYLEGKLSTITEEEFKNMINTMLKKIDTYVNKALACDAILLATALNPSYRLSMIQKWYPSAFPRAQSLLEAQFQQRKQALNDQAARDEDNPPPEKNTTLPPGGGLEEDVDFFSDAAPETYDKLAAYLGGSEFVIRI	Tribe1	47820	0	0.108	22	0.425532	235	0		0		0		0	1			1.94259e-23	dod045_p1533	0	0	0	0	0	0	1	0	0	0	0	0	0	0	0	0	96	0	0	0
MELLI_sc1089.3	MSLSTGDTGGIRIDDVELSAAFGWANQQAHSRSPSWVYNASKTLAQGLHDEAIATLKNNSSRFYLIHDGWTTKGSRYAFLGVSASYIDSNWEFKTIHLNLKRIIWDHYGVLLARPVASFLIRHGLHTKITQTTDSAASNNFLAREMQRMFLEDKNDPHFWDSQSNHIRCFCHKLALVVKHGLDSLKLKAGHVKPTTQPDFRMPIPIIKINQLDTQEATDEDSGYASADSEIEGDQQGLTRLEVPESEDDLPDENLAIEPTWGLITSGVKKLEQVSQAVASCSAKRGEYESVADSLVYKGKMLIYGYGVRWNSKLDSWQRACDAQNVINKFLTQDRKKERKYQYFNGLSISGEEWTGVEALLDILKIFEDTTLSMEGNDSNAYRILAEYFNVIGKLRSAR…	Tribe1	1031	0	0.112	32	1.42631	631	0	1.7461e-13	1	tra1_maize ac transposase os=zea mays pe=2 sv=2	1	5.8e-16	0	1			2.18729e-44	dod045_p916_m13f	1	0	0	0	0	0	0	0	0	0.757	618	0	0	0	0	0	0	0	0	0
MELLI_sc702.6	MPSSNSADTRNYTQSTLQLEPSATSRSLRVCSPVQARPGFIIQSPDSRQALRLPSEESDVFVTDEGASEQSEVPPGPLSPTTSQAQLSKKRSIKPIKVNIAPVKKQKKKANTVIEDYDVPVGLDIDQDSDLEIIETPGVRRARLGRVSKLLEHYDDPIHVKGESGNDPHGAKDRPVCTKQHLAITAGQDLPRTWQQQQDNIVQVSKTNPKATLDSFLSQSTFSVDLLNTVLVIWILRHALPFSRFNDSPLRAAFKLSNQQANIQGTTWASEKAQAIYKDLSQTVISTSNKGKFCLIYNVWTTKGRRKAFVTVSASSNVTMAHELSSMFLDAKDSVDWDLSANQIKCYTHNIGLVVKAGLKSLGIRAGHIKPTTSPGITLPTPIMTLNQGSKNLEFDSSE…	Tribe1	22767	0	0.099	37	1.55642	771	0		0		1	5.1e-09	0	1			3.78492e-59	433_AMC749	1	0	0	0	0	0	1	0	0	0.831	89	0	0	0	0	0	26	0	0	0
PGTT_06120	MLSQPTQSSMSNQSGNVSDATEVQTRRSSRVTTPMKRSGMIQPSPDSRRSITQPLLSERPAIDPSSQTKKRTEAPTDSDSTPQITPVQSQKPRNKKPTKKPKKTTGATSVGNSEANPGTTIDLAQDSDEENVKAKFKRQRKNLEEDDIKVFFSEPFRRKDDPADKPPSTYSCLWCKKEVRVSASSLSNLRVHRDGSRQTGRVSNGCPNRAKAIAAGAKLPQTALDEEKKKKGTQEITSHFARVEKFDNIILNRVVVLWLLRQAIPWNRVEDPYLQAAFNYCEPAANLFKRKWAATASRTAYLELQEEVVRQIKATNSKFNLIHDVWTTKGNRYGFIGVSASFIDKDWNYVVLHLSLKLVAWFHQGELLAAPITTDSGSNNNTMAEEMHTKLALLDTDGN…	Tribe1	48960	0	0.102	67	1.42518	421	0	1.37875e-08	1	tra1_maize ac transposase os=zea mays pe=2 sv=2	0		0	0					1	0	0	0	0	0	0	0	0	0.93	91	0	0	0	0	0	0	0	0	0
PST130_00721	TPAHKNSQVVPKTDKTKDGDGSDYCVLYFYPPGEGPNQKLASDAYACRWCDKEVKATKQSKYNLKAHQDGADYKSTHKKPCAGRAKAIQSGCSLPPTPAELTAAKAQSTPNNSGTIVAYTTRGRFDNSTLTKILIIWLIRQSLLWLRMEDFHLRLAFDHAIVSSQLPSRVWAAAHAHQLYLEQRSQVIKLIKASESNVSLISDIWTTKGSHKAFVGITICYINKQWKYVSQHLAIKYVSWHHNGKYLTLPFANVLTKHGLHTKITLTTDSGSNNFTMAKGLSAQFQLFDWTSWDVASNHHRCICHVIALILGAGLKELQLSKMMVRSEKTDNPFPTTLLATIVEEDETETTDKIVKVVADGSDDEEIDPVDAEQAMCEPGWGANDEDEYVASDMSGVVS…	Tribe1	64093	0	0.101	57	2.22222	405	0	2.68995e-09	1	tra1_maize ac transposase os=zea mays pe=2 sv=2	0		0	0					0	0	0	0	0	0	0	0	1	0	0	0	0	0	0	0	0	0	2	0.777778
MELLI_sc4425.1	MWGGAVPLLSISSQMMTVGRSGYGHSDYQSAFLTGPIEPLISMDPNWILQVCDTRLQARDRGKVTAREAQSMASFLAPPTSSLAVPDSTQSSQPPSPGPSRRSSQRSPARHSPAFVPSLGDSHRSLNQPHDDGESDDKASSTGDKDPELPEQEESAGGDPHTPIQSKKRPAKAKEKLEQLEKPRKTKEKGNTRAKATDFTVPKGIDVDQNSPERPVIKPQKKEALGYYEDTNVNPVLKLSPAVKMATDREPCDGRINPMKEKGHGLPPTYQECMKAREDSSATSGAKGSAALMNAFMTRSPFSVNILNVLLVIWLLWHALPWIRFQDTTLRAAFHLTHAKADLRSSTWAATTAKELYISLHDQLISNIKDNKSKICLVHDGWATKGNHLAFIGVTATWI…	Tribe1	18076	0.604	0.283	22	2.07101	676	0	6.78457e-11	1	tra1_maize ac transposase os=zea mays pe=2 sv=2	0		0	1			7.23938e-08	433_AMC749	1	0	0	1	0	0	0	0	0	0.955	167	0	0	56	0	0	0	0	0	0
MELLI_sc5080.1	VALRAAFRLSNVSATLKSPVWAANTAKRLYCRMQNTVLQMIKSNSSKFCLIHDGWTTRRSRHAFIGMNVTFIDENWEFKTVHLALKLAAWNHAGVLLARPIARFLIKHGIHDKITQMTDSGSNNRTLALEVQKLFLEATPSVDWDADHLKLRCYAHKLALMVKHGLASIGIDPGHTKPTTQPLFNIPTPSITLNNGTEDVDMEESDSEDSDHGSEAEVRDCQSESEWEGGEDNFSHLSSASPGTSRSKPDLVVQAVKKVDRVSRLIARRPSRPLELRTRAQELGRKMRCPILGVSSKWNGLHQSRSIMVEGAEVINQMLTHDQEGYFDEISISKSEWLCVSALNEVMDVFVSATSRVEGDHPTAAIVLLDYHRVKISLMNLSSNSPYTSLKKMISVMID…	Tribe1	19602	0.641	0.262	23	1.30112	538	0		0		0		0	1			2.1118e-33	433_AMC749	0	0	0	1	0	0	0	0	0	0	0	0	0	96	0	0	0	0	0	0
MELLI_sc1013.1	SCFYPIMCPPAANTRSYAQSTLQLQSNTLSLPVLPAMTTARSLRARSPVRPRPGYVMQSPDSRRALQLLSKEADNSGSETDGLDPPPSEIAPPSSSSCVQPHLKKRVPKGPNQSASTGKRKSTIHRNCSNSSQPPSAPVKKKKKATVQEDYKVPSVLDLDQDSEIKVVESPGVQREQGWVGKLLLCYDPPIHVKGKCGDDPYGAQDRPVCPMQHLARQDGLDLPRTWKQQQDEIIRVASTNPQSTLDSAAFKLTNRAANVQGTTWASQTAKAIYLELSTTVIEQLRSNRGKFNLIYDVWTTKGRRKAFIGVSATYIDENWKFGCLHLTLKLVTWHHSGRLLARPVGRFLIANGLHKKFCPFSYMLAQTTNSGSSNATMAAKLSAMFAEADNPVTWEYNT…	Tribe1	242	0.034	0.134	46	2.48538	684	0		0		0		0	1			9.32018e-49	433_AMC749	1	0	0	1	0	0	1	0	0	0.647	140	0	0	43	0	0	41	0	0	0
PGTT_13226	MAPESTQTQSEIIQDTNGHSTDQSQTQPRQSTRASSVVLTPNMVTPSSNSRGKNGTTSLIPNQKENPKGSKAVKKVAKKTTRAENPDGAAFDYDQESDEQSVEIQPQTAKKIKEAMYAKVLDYFEEPVWKKGDREDTALNYKCKWCPGTYRAHPSSLGNLKAHRDGYTQMDKNNKGCVNRDQAKLAGIKLPPSVAEAMVMKEKSKDSKQPGITDFLSVKVAFDNKVLNQIMMIWQIRQALPWSRLEDPYLRAAIQYANHKARLYGRRWSADESKKLYRMLKTCVFDNLKKLDTKFTLVHNVWTTKGNRFAFIGAAVAYITSEWDYITTDSGSNNNTMASTMYEILNDNNDGKGRSDTWDPLTMHICCFCHKLALIVNAGLEALSLKTLPPGKTKESVLG…	Tribe1	56064	0	0.104	53	1.56076	897	0	7.25106e-07	1	zbed1_human zinc finger bed domain-containing protein 1 os=homo sapiens gn=zbed1 pe=1 sv=1	1	1.1e-10	0	1			3.62411e-41	dod045_p1533	1	0	0	0	0	0	0	0	0	0.666	69	0	0	0	0	0	0	0	0	0
PST130_10996	MASADPPPDDVPSTPPNIVEEPSIPQSTRCESSQHRTPMSRPGFVPTASDSRRALTDNPTRARTRPASTPDPNSLADEPNEGPEESSEDEIETEPQATGQIRGTKKVASKVTQVSKRTGKGIEVDLAQDSDDDHSQLTTKKDKTKDSNGFDHWLLYFHPPGQGPNQKPNSEAFACRWCPKEVMATDRSSYNLKSHRDGANYKSSQKKACTGRAKAIEAGSNLPLTPAEILAAKVKTGAAKPGTLVAYTSRGRFDNTTMIKVLIIWLIPECLPWLRMEDFHLRLAFNHAIITSKLPSGELDSKISLISDVWTTKGSHKAFVGITVCYINKQWKHVTQHLAINNNFTMARAVAANIRAFDSTTWDVERNHHRCICHVIALILGAGLKALALSTKMVRPEKA…	Tribe1	74297	0	0.102	5	1.50659	531	0		0		0		0	0					0	0	0	0	0	0	0	0	0	0	0	0	0	0	0	0	0	0	0	0
MELLI_sc5404.2	STNDKGKKGSAAQNKAKPSRKGMTLLCASKRARSASPTSSVSHQSPRRSKKANNNPFEVPDDAELSQGSDIKFVEQKEIGYNEGRLRSVKGLLMYFFPPKGLAYKCRWCLSTYKKQPTSYYGLWGHRDGNNQCPACKEHDRAIAAVKKSVELFAALHNKAINKLKTNQGKFCLVHDVWTTKGNRYAFVGATANYIDDNWEYKSIHLTLKLTMFLGANEPASWDASTHHIRCFAHKLNLVVGHGLKALGQKVGSKKPSTPHGVPLHIPGIEVNNGEEDVEYDSDSDEENEVGLPDNPDGVDDDDEEEEEGSGDACEKDDLVAVALEKVDAVSGQIASSTARRNDFKTCAACMGYNGCMLKRPCKTRWYSHYESRKIASEAHEVINSMIAADRKACFFKGV…	Tribe1	20274	0.036	0.121	36	2.75651	653	0	4.47196e-09	1	tra1_maize ac transposase os=zea mays pe=2 sv=2	1	2.6e-19	0	1			2.93986e-93	dod045_p916_m13f	1	0	0	0	0	0	0	0	0	0.623	15	0	0	0	0	0	0	0	0	0
PGTT_12140	MAVEVDRLLKKDVNHNKDISIAKNHIRCFCHKLALILNADLKAILVPQSDQIPTSTVLVFFPGLCAITKESSESGQVDPMANPFDQDGFVDDSDSDNSENEGPEIMEANVIKKVLKKVDYVIQQITSSSAKRAEFNTWAKKLDYSGPTLIAGYGIRWNIKFESRKCGYIARNVINKLIENERDRQEHEGGKNHFNKYEMTQSDWEIVNKLNDIISEFYYVTKKMEGDIPSASMFLAKY	Tribe1	54979	0	0.133	48	1.68067	238	0		0		0		0	1			2.46848e-15	433_AMC749	0	0	0	0	0	0	0	0	0	0	0	0	0	0	0	0	0	0	0	0
MELLI_sc404.1	MLAANRKATKYFKSILIHEDEWEAIEALNNILEIFVSGTKRMEGNFASGAMVVVEYHRIKNLLNEARKKTTSKPLIDMLGVMIDQVHLYVDEAFECDALVLATIMHLRYRLAFFQKAYPDHKDHATTLLNEAFVSALETYQQRHSDKSQPQASADQTQVEVEVEDDDFNDFTANSNTNLAQTAHEDELESYLMGHREFDKNKSALDWWKTNQAVFPVLATLARDYLAVSGTSCSAERVFSSAADICTQDRGGLIPLTMSSTGKPNFILSIVSIAVEINNTHDAINNTYNTSPTSYTTMPSTKNRQPPSSNDDTEESEESSKESSVKSNRSTNSTILRRSTRTRIPSRSTSAVDSDASQTSNRPRKKSEEETQDKERFACRSSNINLDGKLLLICICLIQ…	Tribe1	17089	0	0.112	9	1.7316	924	0		0		1	1.2e-11	0	1			1.40939e-41	dod045_p916_m13f	1	0	0	0	0	0	0	0	0	0.69	435	0	0	0	0	0	0	0	0	0
MELLI_sc4256.2	MLTVQMADKWLKNIISNENHKLNFEWDQTSSRFLQFVHHFKSFNHFQNFSIRIIISQIIMQPSTSSNTGQSTSKVSERPIRSNSRIHLAPPSTAPRVSPSARLLRPRTPVQTQPGSVIVCSDSRRALQVEPVSPGLSVSGFSDMNASVKTQNDIPASPSPSFRKNNKRKSTQESSVKTGKRARKTPIENVPDCINLDQDSEDEPITSRPRTGIRASQLARVRELLKYFHSPLYPQGQTSGDPRLYRCRWCRGHFLKGMTSYYNLYGQRDGCKGCPACPRRSVALAAGMDLPPTWQEQQDALIRSSSGTLDGFVSKDKFSVDLLNLVCVIWVVRHALPWARFQDVALRAAFRLSNVSATLKSPVWAANTAKRLYCGMQNTVLQMIKSNSSKFCLIHDGWT…	Tribe1	17684	0	0.106	67	2.03785	687	0		0		0		0	0					0	0	0	0	0	0	1	0	0	0	0	0	0	0	0	0	102	0	0	0
MELLI_sc882.6	MVCTWLIRQAQTWNWIEDPILQGIVQYLRKDAHLYGRRWAADKAKHINLSLKQNVFSGLKGLKSKFNLVHDGWTTKGNRHAFIGAAVTFIDDDWKYRVRHLALKLIVWHHHGPWLAEPVVNILTTGSGSNNKTMAQEMHKQFLAKDDPFYMWDPNSMHVFRFFHKITLVVNAGLAALGVKAPPPMKAKETDQGQYPIFKTIAEEDKGLPQEPQANPKVYQGPEPEHDLQDLDTPAEVVAELDDEGEWDLADAEDEACPALTIEDKEVQPTHRREANHMDFILRKVDFIVRRITPSAAWCKKIERVNKQKGFSGLLIAGYGIRWNIKYISRHKAWLARDVIDQLCRDDLNMVHAKNRPTLRRINDELEPVLKTTLAMEEDRAAQHNRWPLPNACKDEGKD…	Tribe1	25019	0.001	0.179	13	1.40187	428	0		0		0		0	0					0	0	0	0	0	0	0	0	0	0	0	0	0	0	0	0	0	0	0	0
PST130_13271	MCLPQNCPDPQRRFKAIALDHERLTKPKGNTLGYVPGLITIAEESEEIEVTDRFKEEGVGIVCQGAVLDNGDSDSEAEEEPIGASSRLCDTEDHCLFSQMIGVCHILQGAQAQQALPHRWNIKYESRKQAYKGRFVINKLIYNKQDREGGKNFYQDKEITRSNWELVKHLNKVLGKFYTLTKKMEDGISSAGMILAEYRCMESFLEKRMNSPDEVDFRTMFRKMIQKTDQYLDEALACDAILLATVLNPTYRLTIFQVWFPENVVYTQTLIQHEFNRIKLEYEANSTPKQPTPSPPKSSKEHVQLMEAKAVNFFPHYKH	Tribe1	76544	0	0.118	54	2.50784	319	0		0		1	2.2e-06	0	1			5.51008e-15	433_AMC749	0	0	0	0	0	0	0	0	0	0	0	0	0	0	0	0	0	0	0	0
MELLI_sc4675.1	MPSQSTLQVPGTSSSRCLRSPSPRQTQEGFVVPPQDSQSLITLTSDPGDEPTSSGPLGIRLASPRQSAATKKQKEPVTKAKPTDKGKDYEVPDGVDVDQESEVKVVGSSQPGYDKARSLAVLDLLKYFHAPKEELKAESKAKKTTLKSYFNELTFSADLINMILVLWVVRHALPWARFEDPTLRAAFFTVNRAAQVRSRTWAAQQSVILYSGLHEQAINAVKNNHAQTTDSGSNNTPMAAEMSTMFSSAETPTFWQASSNHVKCYAHKLNLTVGHGLKALGQKVTIAKPCIPRNQPLPLPVLEVDDGEDELEIDNNKSDDENDEGLPNKPDGVDEDNTNEGLEITVEACEKDDLVALALAKVDTVSGQIVSSAARRSDFKARLTRLGYKGCMLKRPCKT…	Tribe1	18717	0.015	0.103	20	1.85185	702	0	4.8655e-14	1	tra1_maize ac transposase os=zea mays pe=2 sv=2	1	4.8e-18	0	1			2.37636e-97	dod045_p916_m13f	0	0	0	0	0	0	1	0	0	0	0	0	0	0	0	0	16	0	0	0
PGTT_18690	MSQHTSTQSPTTNHPASPIHITIVMQTNNIEDEAPTTPPNIPDTYSNPHGPQSIRRESSRQRTPSHRPGFIPTSNDSRRSFIAPVDKTRKSKPAAPCTTLIDCEDLESESTRSNRINLGTQLKHRDGRVAVTEVRQTASRTGKVVQVDTIQDSNEDNAKAEAIKNKERTLLLDKDGFDHPKLYFYPRGQGPKQDGTVESFSCRWCPNSFKASGNSSYNLKTHRDGGFTKGSTRPRPICPASELASDKALSHPSSTGTLIAFTSKGRFDNTTFNKLIVIWMVRQSLPWLRIEDFLLRVAFDYALHLTKVFSRVWAALHAHQLYLEQRSQVIQAIKQSDSKISLISDVWTTKGSHKAFLGISCCYITPEWKYTTDSGSNNFTMATGVASIFRSTDSTEWDV…	Tribe1	61526	0	0.108	14	1.77994	618	0		0		0		0	0					0	0	0	0	0	0	0	0	0	0	0	0	0	0	0	0	0	0	0	0
MELLI_sc1481.3	MITPSSDSRRGLVDLGMVRDIRDAHVHRRRERSASLPGDDVFCEPACGRSQTVSRSSARTSDQGGSILGADGEVENSVTHLVNETRPMVSLRPSGSRRQPTVVRPPRSQPTVVEEPSNPPVDLAQDSDKENSRIRKRKRNQVAKDEYNHSENFYGTPFHGDDDPLDEPPLSWPCLHCRKVVRISGSSQSNLTAHRDGYNQAGKSGAGCVRHRQAIAAGAKLPPSVFERRAQFLKQKGQTSLTSFVNPPPTYSHRPMLKSVIYWLRPDSRVFGRKWSADKAKRLYLLLCDQVIKKELKELTSKFCLMQDVWTVKGNLHAFIGASVAYIKDDWTYVVKHLSMKLVAWHHKGTMLAEPMVTILKKQSLSKDNVSDSGSNNFTMGCEMHQQLQEASFDVDHQI…	Tribe1	4675	0	0.107	11	2.06186	679	0	5.35293e-08	1	tra1_maize ac transposase os=zea mays pe=2 sv=2	0		0	1			7.10037e-61	dod045_p1533	1	0	0	0	0	0	0	0	1	0.635	135	0	0	0	0	0	0	0	2	0.833333
MELLI_sc1237.1	MVTSKSSSQCSFIVPPKDSRSALTLSSTTEEETSGPLSNRTASPRPPTSTNNSNKTASTIDKADDFHQPPRRSKKANNNPFEVPDDGLAYKCRWCLNTYKKQPTLYYGLWGHRDGNDQSPACKERDRAIATGVELPLSYLEKLDKEQKLAKSTLNSYLSGPTFSVDLLNLILVIWIIRHALPWALKKSVELFAALHDKAINKLKQGKFCLVHDVWTNKGNRYTLVGATANYINDNWEYQSTHLTLKLVGWRHFGVLLARPIARFLIKHGLHQKITQTTESGGDNGPMALGQKVGSKKPSTPHDVLLPIPGIEVNNGEEDVEYDSESDEENEVGLPDNPEGVDDDDEEEEEGSDDACEKDDLVAVALEKADTVSGQIASSAARRNDFKTRAAPREAHEVI…	Tribe1	2574	0.006	0.104	9	2.03785	687	0	3.25584e-07	1	zbed1_human zinc finger bed domain-containing protein 1 os=homo sapiens gn=zbed1 pe=1 sv=1	1	1.5e-17	0	1			1.34942e-108	dod045_p916_m13f	0	0	0	0	0	0	0	0	0	0	0	0	0	0	0	0	0	0	0	0
PST130_02351	MSEARQSTPPNQTPLGPGPRQSSRIRTPLERPGFIQTHADSRRALQVIVSPSTTGRPSNPPHSQVNVRPGSQQAISESTGDTETSSLLALNQSSQAITTVDAPVVGGIVVNLDQDSDDENAKAAKAAKKVKAVKGGFDNPKLYFFDGSPAPDQKNGLTYKCRWCPKSVRVPLSSISNLKTHRDGSIGQTGVRKACPGRHRAIVDGGKFPPSADEEDSAAKKKKNATSTLTAFTQKGRFDNATLNKILVFWIIRQSLPWNRFSDYLLGVAIDYCNANADVYSRTWAATYAHKLYINLQGKVIQDIHNSGSKISLVADVWTTKGNHKAFIGISCCYINQKWEYVMQHLALKYVSWHHNRRYLAAPFANVLIKHGLHHKISLSLLCCNITRLDSADALLVGF…	Tribe1	65711	0	0.103	56	1.9802	404	0		0		0		0	0					0	0	0	0	0	0	0	0	1	0	0	0	0	0	0	0	0	0	5	0.7
MELLI_sc62.15	MSIERHEASATREGATNLIRKKMDFFQDFTVPKGIDVYQVSPTAAPTKAFRTQSKRVTQLLLYYKPEPIQLPDDPIGVRRGYECKYCPETFARGVDGNGNLYGHRDGDKNCNPCEGRINAMKEKDHGLPPTYQERNKKPEDTATKSSSAAWMKSFINRPPFNVDILNVLLVIWLLRHSLPWVRFQDPTLRAAFHLTHAKADLRSPTWAATTAKELYTSLYDQLIVNIKDNRGNICLVHDGWKTKGNRLAFIGVSTTWIDSKWKYRSSHLTLKLATWHHCGALLARPVGKFLIKDGLHKKVLAQTTDSGSNYKTMAEELEKMFKDTEDSVHWDSASNHVQCYCHKLALVVKHGLKTMNISVGHVKPTTRPGATIPLSTIVLNTGDDDVNVPSSSDEDDAG…	Tribe1	21592	0	0.112	11	1.53689	976	0	6.97979e-10	1	tra1_maize ac transposase os=zea mays pe=2 sv=2	1	3.4e-41	0	1			2.69264e-39	dod045_p916_m13f	0	0	0	0	0	0	0	0	1	0	0	0	0	0	0	0	0	0	3	0.915285
MELLI_sc6211.1	MSLSVSPTCSQYLTHPPPALNMPSSVSHRQTTPVCSSDEPSSPAKPAEPGGDPPRRQSTRITPLRCPSSMTIPPRDSRKSIVQSDSNVSVHVVEKNRRKRRQTEESQSEASQLDTPNERSQPKNKKKSNSCANRTSQTSKRPKKTTIMTLKDAKVQQPATSSSNSPKRKRIQVNLIQDSEDEHAKFKPAKKAKVEDNKPKTIYDRIKDYFEKAYQGGNDPNNGLYNSYDCKWCGEHLCGGGSSPTNTLAHRDGSKQPGKLGRPDCQKRHLAIRAGCNLPPTVAEEREKERQQQESFFTAQTSIILFVQKGGSRFLNPVLNQMAQLFGRTWLAKFAHKAYLGMRSSVISDLQANNSQFGLILDAWTSPRNKYSFISASLTYINDQWKYVTRHLSMKMMAW…	Tribe1	21626	0.024	0.105	22	2.09059	861	0		0		0		0	1			5.30521e-16	dod045_p1533	0	0	0	0	0	0	0	0	0	0	0	0	0	0	0	0	0	0	0	0
MELLI_sc5011.1	VYEVPDNTNIDQESDCDIEIIDSNSEPGYNEARTDDVKELLQYFHPPKAIAEGFSLPPSYSNKQESSEKNNKGTLSAFVSGPPFTVELVNMLLVLWIIRHALPWARFEDPALRAAFNSINRAINTVKTNKGKFCLVHDVWTTKGNRYAFIGATANYIDEDWNYQSTHLTLKMTTDSGGNNNPMAVELESMFATADKPVHWDSSAHRIRCYAHKLNLTVGHGLKSLGQKVTVSKSTIPHGMPLPIPTLEVNNSNNKIEMDDSDEDEDDEGLPDKPDGIDDKDEIPDTPEDKACDKEDIFAVALLKVRAVTHDLLSTSLFFAFGPFGTILCHLNVVIDSMLAADRKAHFFKGVTISPAEWNAVELVNKVLKTFVEATARVEGNGPTGCIVLAEYHWLMKYR…	Tribe1	19471	0	0.104	62	1.84255	597	0	1.39157e-09	1	tra1_maize ac transposase os=zea mays pe=2 sv=2	1	1.6e-15	0	1			7.61215e-87	dod045_p916_m13f	1	0	0	0	0	0	0	0	0	0.81	593	0	0	0	0	0	0	0	0	0
MELLI_sc1051.7	MATPPDSRRSIRPQDRDSGSKSDGSVIKPTKRQRLITPDEDTDRSDQLTVFVQPRKKCRSSSKRSKTRSKAPVIKSTEGSSSEGGPTLQVNLTQDSDEENKRVSITKPKIEEIVFDPVKDYFAVEEVSPGTSGPIKMDQCNPEKDGQTSIMAFAQKVPKFDNKTLNQLMAMWVIRTAQPWLRMQDQYLRAAFRFANPHAPLNGRTWVAKFAHEAYMDMRALVFDELKSLTSSFGLIHDAWTTKGNRYSFLGTAVTFINKDWKFMQGTCLSSSLLGTTKTHDSGSNNNTLAQAMQTRLQKYSDERNENFKRNQEKHRVRCVCHKLALVVDAGLQALGLPAPPPALLKSTMLVESEDTDSDSHSNAEVDDTELQASEESEAWYGVIDGPHLEPDTSPDVTA…	Tribe1	643	0	0.1	10	1.57618	571	0	1.91423e-06	1	tra1_maize ac transposase os=zea mays pe=2 sv=2	0		0	1			8.27131e-12	433_AMC749	1	0	0	0	0	0	0	0	0	0.678	61	0	0	0	0	0	0	0	0	0
PST130_11833	RDRAYEARYVIGKLLELERDRHLREGGKHFYQEVDIRWSDWEIVKRLNDILSEFYFITKKMEGDHSSASLMLAEYQYIRQFLNSRLTPGLEPEFTAMIRKMLTKTETYLNEALQCDAILLATMLHPSYRLSIFHRRFFDHHLSAKRLLEECFKQRQDELQSETGFTQTPPRLAITTPAPKH	Tribe1	75125	0	0.1	5	1.10497	181	0		0		0		0	1			3.37329e-19	dod045_p1533	0	0	0	0	0	0	1	0	0	0	0	0	0	0	0	0	21	0	0	0
PGTT_06583	MAPITEAEEEENTADQMVYKSDCNDNSDTEDSGDDEIDMLDFVIKKITSSSAWRQEFDQRAEGKDLKGLIAGYGICWNIKYQSRMRAYNAREVIDAMLQDEYIKYQDQISRLSRKENRKKLGHFKEIQFTAKEWRMIDELNQELKPFDRLTKTMEGDGPTGAFVLPNYYQMIKDLKKKEEGCDRGHALHPMYVKMIEKLQTYQDEALKCETLVMATILHPSFRLNLFTHCWPESADMAKKLLERHFKKRDKLLQKKKEDNNEISQKKSETDHASTYPVLASLAKDYLASSGSSCAAEHIFSSAADVCSSGRGSLKPRTIERCLQKWSILS	Tribe1	49423	0	0.105	64	2.42424	330	0		0		1	5.4e-07	0	1			2.28518e-28	dod045_p1533	1	0	0	0	0	0	0	0	0	0.7	245	0	0	0	0	0	0	0	0	0
MELLI_sc527.2	MSTTTKPRIWPIESQPNNTNSYQITPTPTNSFPSKDANPFGPRRMLASIFATVDPQPASSSPHEGTPVRRGPGMIVPSSDSRHGLVDLGLGRDVRDEHVHRRRERSASLPGGLDLGKRAGALVLLFHGKGTSNRTRERSASVSEVEIVNSPDRPRQPRGQKSQKEPLAPPKVDLAQDSDEDNERIRKRKRNQPAELEFDSPFIYYDKPLHGVNRDGVPDPPEGPPLSYKCLMCHMVVHISLSSRTSLKTHRDGSNAPGKSGAGCFQRQRTIEAGAKLPPTVSELRAQRLQQDQQGSLAAFITPAPTFSNNTLNQCLAVWQVSQALPFSRIDDPMLEAIMYWLRPDARVFGRKWVADEAKGLYLSLRASVIDQELKDLTSKFCLIQDVWTVKGNLHAFIG…	Tribe1	19967	0	0.116	61	1.24378	804	0		0		1	1.8e-14	0	1			2.69133e-63	dod045_p695	0	0	0	0	0	0	0	0	0	0	0	0	0	0	0	0	0	0	0	0
MELLI_sc4572.2	MGYSMTLMDISVLASTYKTFQPIEYFINSPNKSIMCPPKFSLVPPSAASIAPPSTGPILRPRTPTRPRPGFIAQSPDLQVSSLRPSPVPEPTESDHNEDDYVASGGQSDTSDGIGSQEVIEIDDSDNSTLPDPFNKKKNTRKAKVHVVKNRCRPRGFGASMALTRPPSKKSRKGKGRIEATVPNVIDVDQESDIEIVQTPGYYFPPTHVKGEKGDNPCSFKCRMCNGVYIGGHRSHYNLYAHRDGAKGRAACLQRARAIAAGFKLPKTWHGEQADNAQESNEANGQSTLDVFLSQPTFNVDLCNTVLVIWILLHALPFNWFYDAPLRAAFKLANRRADLRTPTWASGIAKDLYLNLSSAVIDLVTGNAGKFSLVHDVWTTKGNRYAFIGVLANFIDDNW…	Tribe1	18463	0.018	0.18	21	1.52566	721	0		0		0		0	1			9.58509e-56	433_AMC749	1	0	0	0	0	0	0	0	0	0.952	136	0	0	0	0	0	0	0	0	0
PST130_13955	MVQELPLAQRDLGSNGHSRKRKEILTNSESEAPLTSTEEKKRSKRKHNSSQLIPTSSSAPNSEPVDLAQDSDEENSKAKKKQQRHDPEFNDLRIFLFEPFCRKEDPENKPAQTYTSGGDLHGCPKREEAITAGAKHPLSVFDEEKVNIGQSRGTITNHFAPTEKFDNQTFNQIITLWLLQQAIPWSRVEDPYLQAAFHYCEAGANLFRQKWAATSAQTGANSKFNLIHNVWTTKGNRFGFIGAYVSFIDADWKYVVIHLSLKLVAWYHNGSLLAKPITTNSGSNNNTMAEVMHEKLRDLNGSTELDWNYATMHIKCYCHKMVLVVNAGLNELGVKAPLPLKLRREFLGAFPYSGTMEKITKEEEEEDPPDNLAESDKDSNVDSDDLDDEEEEMEEEEDK…	Tribe1	77222	0	0.103	17	1.54905	581	0		0		0		0	1			3.53483e-08	dod045_p1533	1	0	0	0	0	0	0	0	0	0.656	41	0	0	0	0	0	0	0	0	0
MELLI_sc401.10	MPSSAANIRSYTQSTLQLKPVNALVPPSNTSRSPRSRSPVQPRPGYVIQSPDSPSEIAPAVILPTPSRVSHLTNNSKKKGIKPIKVNIAKGKRKSSASHNISNSSSSRPAPVNKQKNTVNKFSIPPGKDDIFCSVYVFCNGRSALPSQDYDVPIGLDVNQDSDLEVIETPGVRRARLGRVSKLLEHYEDPAHVKGESGPDPRRYKCRYRLGFFVWGRRSYYNLYSHQDGAKDQPACPKRHLAIKDGHKLPRIVWILRHALPFSRFNNPPLRAAFKLSNRAANLRGTTWASEKAKAIYHDLSQTVIRKLQSNKGKFCLIYDVWTTKGRPNDCNLLYYMLAQTTDSASSNATMANELSSMYMDTEDSVEWDVYANQIKCYTHKIGLVVKAGLKSLGLRAGH…	Tribe1	17006	0.013	0.125	33	1.67959	774	0		0		1	8.2e-11	0	1			6.36952e-47	433_AMC749	1	0	0	0	0	0	0	0	1	0.893	77	0	0	0	0	0	0	0	3	0.714286
MELLI_sc141.7	MRHKAIAAGMELLPLYEEKQELVEKNDKGTLSAFTTYSGGNNNPIALELQAMFAKADDPVTWDSKLHHIRCYAHKLNLKVGHGLELLDQKVSTTKSTIPHGVPLPIPTLQVNNGQDGIEIDEDELDDEDDKGLPEKPSGVDDDVDEDESYDPVGEEKDIVSIALVKVDTVIDSMLAADRKASFFKGVTISPAEWNAVELVNKVLKEHQHKFPILAHLARDYLSVSATSCACERTFSAAADICTPSRGGMLPKTMTRLVGSQAWLMEGVIPDGDFAEAAKYLQAYIDSRVIGELKTLQAESFEYASLEKAIDEMINWLTKYRNEAVECQSTVLAMILNPCLRGKFFTKFYPEHEESDNLYIEEAFKSRLEESEEQQATPPTENELTSTQLDEFDIFGAED…	Tribe1	4088	0.004	0.126	4	2.3731	1517	0	1.16703e-14	1	tra1_maize ac transposase os=zea mays pe=2 sv=2	1	4.7e-49	0	1			3.53798e-93	dod045_p916_m13f	1	0	0	0	0	0	0	0	0	0.779	676	0	0	0	0	0	0	0	0	0
PGTT_19960	MQRPKFKRQRKNPEEDDIKVFFSEPFCRKDDPADKPPSTYSCLWCKKEVRVSASSLSNLRVHRDGSRPSGRVSNGCPNRAKAIAAGAKLPQTALDEEKKKKGTQEITTHFARAIPWNQVEDPYLQAAFNYCEPAANLFKRKWAATASRTAYLELQEEVVRQIKELGLQSLPPPKMKKAFLGSFPYSSTMPKITEENEDGNEGDNEDSDSNSEAGSDHTDEDDPELDDDDEDDTDDSQEPNKSAKDGQKESSSKANRNNSNDLNELVTALDFVVNTIIGSCAWRQEFERRAAGKGLKNLIAGYGIRWDIIYESRTRAYEAREVIDAILHDEYDKYKQLEQRSKSSRKENPKKLGHFKEIQFTKKEWAMINELNEELEPFNHLTKLMEGDGPTGAFILPNY…	Tribe1	62790	0	0.114	64	2.03704	540	0		0		1	3.2e-09	0	1			1.967e-25	dod045_p1533	0	0	0	0	0	0	0	0	0	0	0	0	0	0	0	0	0	0	0	0
PGTT_17711	MATRVFDILAEKNGTYTFDWRPHNMHIRCFCHKIALIVNAGLAELGMIAPPPSKVKESILGTFPYSDVMETIAEVEEEMEEDNNDQANGPDHQTNPSIDDDEISEPEHDEEELARLGDQQDKEEEDNNPGEYQAANRNESNRLDHVTRKLDFVVRKITSTSAWRQVFICKTNKKGLKLRSLIPGYGIRWNIKFESRERAYEAREVIDEILKEDLEKVHAQRARQRGRTSQKELGHFQEITILSHEWQEIKELNDELKYFFLLTKKMEGDGPTGSAAIPEYLQMKNTLKKKLDSSNRNDPLHPMFVKMFEKTNTYLLEALACETLVISTILNPSFRLAIFEKHFPKEALDAKKRLVELFEERKNQMAEKIQQEKEREKDTALKEKETNEDDIYSFFSGPS…	Tribe1	60549	0	0.202	49	1.76991	565	0		0		1	3.5e-11	0	1			1.99486e-51	dod045_p1533	0	0	0	0	0	0	0	0	0	0	0	0	0	0	0	0	0	0	0	0
MELLI_sc5934.1.2	MPRNRATTQEADAMASFLSAQPPSPGPSQRSLHRSPARRGPSFVPTSADSRQSLYRPDEDDDTDGEDQAEDEEDLISDPHTPTQSKKRPATGNARSQPVKKPRKTGSEKQNTRAKFTDFTVPKGVDVNQGSPKAPITKPFRTQSKAVTHLLTYYKPDPAQLLDDPIGVLRGYECKFCPETFARGIDGNRNLYGHQDGGKNRIPCPGRPNALELKDHGLPPTYQERQKAREHSSKSSATNSSTASMNSFMTRPPFSDDILNVLLVIWVLRHALPWVRFQDLTLRAAFHLTHSKADLRSSAWAATTAKELYSSMYDELISKIKDNKSKICLVHDGWTTKGNHLAFIGVTATWIDSNWKFQSSHLTLKLVTWHHCGALLARPVGKFLIKHGLHKKVLAQTTD…	Tribe1	21170	0.017	0.126	29	1.63265	490	0	5.10073e-14	1	tra1_maize ac transposase os=zea mays pe=2 sv=2	0		0	0					1	0	0	0	0	0	0	0	0	0.797	87	0	0	0	0	0	0	0	0	0
MELLI_sc5934.1.1	MPRNRATTQEADAMASFLSAQPPSPGPSQRSLHRSPARRGPSFVPTSADSRQSLYRPDEDDDTDGEDQAEDEEDLISDPHTPTQSKKRPATGNARSQPVKKPRKTGSEKQNTRAKFTDFTVPKGVDVNQGSPKAPITKPFRTQSKAVTHLLTYYKPDPAQLLDDPIGVLRGYECKFCPETFARGIDGNRNLYGHQDGGKNRIPCPGRPNALELKDHGLPPTYQERQKAREHSSKSSATNSSTASMNSFMTRPPFSDDILNVLLVIWVLRHALPWVRFQDLTLRAAFHLTHSKADLRSSAWAATTAKELYSSMYDELISKIKDNKSKICLVHDGWTTKGNHLAFIGVTATWIDSNWKFQSSHLTLKLVTWHHCGALLARPVGKFLIKHGLHKKVLAQTTD…	Tribe1	21169	0.017	0.126	29	1.63265	490	0	5.10073e-14	1	tra1_maize ac transposase os=zea mays pe=2 sv=2	0		0	0					1	0	0	0	0	0	0	0	0	0.797	87	0	0	0	0	0	0	0	0	0
MELLI_sc5934.1	MPRNRATTQEADAMASFLSAQPPSPGPSQRSLHRSPARRGPSFVPTSADSRQSLYRPDEDDDTDGEDQAEDEEDLISDPHTPTQSKKRPATGNARSQPVKKPRKTGSEKQNTRAKFTDFTVPKGVDVNQGSPKAPITKPFRTQSKAVTHLLTYYKPDPAQLLDDPIGVLRGYECKFCPETFARGIDGNRNLYGHQDGGKNRIPCPGRPNALELKDHGLPPTYQERQKAREHSSKSSATNSSTASMNSFMTRPPFSDDILNVLLVIWVLRHALPWVRFQDLTLRAAFHLTHSKADLRSSAWAATTAKELYSSMYDELISKIKDNKSKICLVHDGWTTKGNHLAFIGVTATWIDSNWKFQSSHLTLKLVTWHHCGALLARPVGKFLIKHGLHKKVLAQTTD…	Tribe1	21168	0.017	0.126	29	1.63265	490	0	5.10073e-14	1	tra1_maize ac transposase os=zea mays pe=2 sv=2	0		0	0					1	0	0	0	0	0	0	0	0	0.797	87	0	0	0	0	0	0	0	0	0
PGTT_08729	MENERDRQEHEGGKNHFNEYEITRSDWEIVKKLNDIISEFYYITKKMEGDIPSASMVLAKYRLLRQYLEGKLSTITEEEFKNMINTMLKKIDTYVNKALACDAILLATALNPSYRLSMIQKWYPSAFPRAQSLLEAQFQQCKQALNDQAARDEDTPPPEKNTTLPPGGGLEEDVDFFSDAAPETYDELAAYLGAIFNRISSGGTTGPRLPGQECYICKCGAMFFSCGGRLPQDRGNLAAKTMKRCVSSHQWITQGIKPDGPFQEAQDIISATQAELEAAKTTKKPVALTSGVKASTL	Tribe1	51569	0	0.106	11	2.3569	297	0		0		1	6.9e-06	0	1			5.53732e-23	dod045_p1533	0	0	0	0	0	0	1	0	0	0	0	0	0	0	0	0	62	0	0	0
PGTT_10878	MPGSYGIALVLNPYSYGFRTCTPIYAKNLAADWRAGLHANLLWHTTDSAASNNTMAETMFDILADKNGTYSFDWRPKEMHIRCFCHKIALILNAGLAELGIAAPPPPKVKESILGTFPYSDTMPTILEEDEEDNMNEEDIRSPVNNYVDTNDDIDDKHDEEEVKAMMKEKKERKKNKGSNEDSEDKGEEFQEVFEDPTEFHATNRYASNELDRLTKKLDFVIRKITCSSAWRQVFCRKAEEKRLKLRSLIAGYGIRWNIKYESRDQAYEAREVIDEMLKDDLDKVHAKRARQRGKNSQKSMGHFQEITIRSHEWQSIKDLNDELEYFFFLTKKMEGDGPTGSIVIPEYWKMREALKKKSKSLTREDPLHPMFSKMIDKVEIYLEESLSCETLVMATILN…	Tribe1	53717	0.164	0.181	18	1.65877	422	0		0		1	3.1e-08	0	1			9.01364e-33	dod045_p1533	1	0	0	0	0	0	0	0	0	0.823	168	0	0	0	0	0	0	0	0	0
PST130_12642	MEDFHLRLAFNHASVTSKLPLAVWAAGHAHRLYLEQRLQVIKLITELYSKISLILDVWSTKGSHKAFVGITVCYINKGWEHVTQHLAINNNFTMARAVAATIKAFDSTTWDVEQNHHHCICHVIALILGAGLKALELSAKMVRPERSDDSFPGSLLATITKVDEPENNNIVEVIAEASEDDDVDPVVAERGLSVPGWEDNNEEEHDGVEVDESGIRFTLKKINYICRQIAGFPQKQAKWKLWAKTLGYKGQGVIGGYGIRWNIAYGSRQHAYEGRRVIKLLLENESEKYVGRLAAKHFFNSYRLLSKEWDNVNSLNQVSKEFLEMTKWLEGDGPKLPRALYEYACLLVKK	Tribe1	75923	0.09	0.187	26	1.42857	350	0		0		0		0	0					0	0	0	0	0	0	0	0	0	0	0	0	0	0	0	0	0	0	0	0
PST130_14445	MANLVQKQKGNFDHHGNHHAQCFCHVLALILGAGLRALRLSCSIETPAAKPAYFPTLTTLEEEDEDKDKDKVEVEPRKADSDIQEEGSEDELVEIDPDDASIRKESPAEDESPILPPSEGGIGFTLMKVDYICRRVASSTARKNEFKIVAESLKQKVPRLIAGYGIRWNVAYDSWVRAYKARKVIVQLLDNESENFAGKSSASHFFKGYEVSKKEWENANYLTQVSEEFLVLTLCYEEDGPNASMVLYDYYRLIDNLEKRQRNPEFTVLKAMFDPMIVIAKKYLALALNCSPILLATMLHPAWRLSLIQDKFETSSDWAEEVLRSEFKIKSKVLKKMAPKATVAKSNGDSDEDEFNYYPEKSGASQEDNELKRYLDGQWPLNKKGDPLQWWKLHTTEFP…	Tribe1	77709	0.184	0.232	38	1.80587	443	0	2.91406e-07	1	tra1_maize ac transposase os=zea mays pe=2 sv=2	1	1.4e-10	0	1			5.69519e-32	dod045_p916_m13f	0	0	0	0	0	0	1	0	0	0	0	0	0	0	0	0	36	0	0	0
MELLI_sc2787.1	MPKNLKFHRDGNPAPGCSKVGCSSLNEARQSGLKAPPSLAELAHEEAVAKKNKPATLSSFVTAGKNVKFDNLTFNQMICVWIVHQALPCSRMNDTWLRAAVQFLRPEARLYGRRWAAEEAKRLNLPMKKVVFNELANLTSKFCLQQDVWTTKGNRHAFIGGAVTFINDEWEFKSRHLTLKLVAWQHKGKWLVEPIVNVFTTDSGSNNNTMAREMHSQFLESHDISSYIWDPFTMHIYCFCHKMALIFGAGLAALDLKTPPPRTIKSAMQEEKEASLNEDGPVSEVPDVPQPPLVDECEVEPNLDELAEREEDNTEPDAAVFEEDEWDAADAKEGNGGNLTVIDTQLLPQWHGTILLALVHRLHPRGYFRLQLMFVLQVEET	Tribe1	12191	0	0.104	51	2.09974	381	0	3.18237e-08	1	tra1_maize ac transposase os=zea mays pe=2 sv=2	0		0	0					0	0	0	0	0	0	0	0	0	0	0	0	0	0	0	0	0	0	0	0
MELLI_sc131.6	MLGMWVVRNAQPWRRMEDPFLPAAFRYSNPNARLFGQTWVSNFAHAAYLDKQTSVIDELKSLNSSFGLIHDAWTTPGNHYGFLGASATFVTKEWKYVTRHFALKLIAWHHKGEWLAEPLINLLIKHGLHTKITQTHDSGSNNNALAEAMNLALIVSGGLQALGIQAPPPPLVKSSMLVDFPIPTTTSQSVPEEKETEDDAEDVHDDLPADDEADEVDDTDLPQALDVIGRKIGGLAVMCSLFDAVSLTLLKEKLPRPIPGYDIRWSVKLQCWKRLYNAWEVLNQILKEDQMDLPRRAGPSRVGGTALPPNLHQPRGIFNKVMISPEEWRQVQDLITALQEFENLTKFFGQNGPTGSLVIREYVKLRKTLQKKLDSTQSRAKPMFPLYHAMHFRVKAYLK…	Tribe1	3254	0.038	0.173	47	0.412371	485	0		0		0		0	1			1.51958e-21	dod045_p1533	0	0	0	0	0	0	0	0	0	0	0	0	0	0	0	0	0	0	0	0
MELLI_sc1757.2	MACTWLIRHAQPWSRLEDPILRGMVRYLKKEATLNGRRWVADEAKKINISLKESVFSELKALNSKINLVHDGWTTKGNHHAFIGVSVTYVDSNWKYHVRHLTMKTTDSGSNKKTMAKEMHHQFLEEGNLSYKWDSNSMHVFRLCHKLTLIVNAGLAVLDVKGPPPIKVKQADRGHFPSIDTIPEEDEEEDASKETDIAEAEDQEHDPQDLDHDVPVPESEPVLDLDDKGEWNTTDTEEEDKFPEISSVGKEVLPTHRREANNLDYILRKVIDELCRNDLNMVHSKNCPARKNKKPYGYFHELEMTTSGWAQVRKINNELEPFLKTTLLMEGDGPMGCMVIPQYVELRSSLEKKIEPLSTTDALYPMLCKFFAKWFGETLAVTINAEATLRRIHREYELE…	Tribe1	6704	0.004	0.176	17	1.4862	471	0		0		0		0	1			1.29871e-20	dod045_p1533	0	0	0	0	0	0	0	0	0	0	0	0	0	0	0	0	0	0	0	0
MELLI_sc216.8	MLAQTTDSGGNNGPMAAELQSMFASADTPVYWDSSVHHIRCYAHKLNLTVGHGLSVLGQKVSKSKPSIPQGIPLPIPVLEVNDGEDGIEIDEGDTDEENGDGLPATPNGVDDEDGRVDHNAEDIVDNDDIVALALVKVDTVSGQIASSAARRSDFKARASRMGYKGRMLMRPCKTRWNSHYQSRKVACDAHEVINSMLAADRKASFFKGVTILPAEWHAVELVNKVLKTFVDATARVEGNGPTGCIVLAEYERVISELKTLQEETTDYATLVKAITEMITWLTKYMDEAVQCKAIVLATILNPRLRGKFFELHYSDHDVSANQTIEEAFIARLEESQKSDDDLSPTDHNDDEPTNPDAYDKFGDSNASTNKATSSELEEYLGGKCRIKKDQTPLGWWRE…	Tribe1	9174	0	0.109	65	1.57368	699	0	2.16412e-41	1	rlp24_dicdi probable ribosome biogenesis protein rlp24 os=dictyostelium discoideum gn=rlp24 pe=2 sv=1	1	4.5e-19	0	1			6.57235e-92	dod045_p916_m13f	1	0	0	0	0	0	0	0	1	0.884	503	0	0	0	0	0	0	0	2	0.722222
PST130_08213	MSATLPNPSTPQARPGPDSEGPQSVLRRSSRNTTPVRRPGMITTSSISRRPITTAAPASSTRPTSSSNAVPSSRISNNTNSTISNNHERTSHLDLSSSAINTQTDPAVGNVKCANTTPTQTNKKIVVIDIAQDSGGANAKINKKRKRDKDNDYDLILNYFGKPFHIAGDDKSEDPITYICQWCNSQVRGGQGSDSNLYSHRDGKLQKGCTGNGCRNREKAIKSGVKLPPTVSQLHKVAQASKSQKINTFFGPAEKFDNVVLNRTLTVWLIRHALPWSRVEDEELQASFHYTQPAAQIFKHKWQAKSGQLLYLDLQTSMIERLQNNSSRFTLIHDVWTTKGNRYGFIGASITYVNDDWEYIVNHLSIKLVAWHHKGALLAEPIINVLKKHQLYGQINSGS…	Tribe1	71539	0.001	0.104	67	1.21359	412	0	4.78671e-06	1	tra1_maize ac transposase os=zea mays pe=2 sv=2	0		0	0					1	0	0	0	0	0	0	0	1	0.706	143	0	0	0	0	0	0	0	2	0.708333
MELLI_sc5.7	MSSVTSKRPARSRKQITCHGNTIAPSPDSRCHVTLDKNHLAPTKSHNKRKKSITIESTDDDESGSVAAASSQGSPVVTKQKRKRATTVKSSKPNETLPDNITKDMLQCDSMKKLMRSNLNSVSLTIPHGVPDDPTKAPLSYCCQFCKRDKSDPVCVSLSYLTGNLWVHRDGLNQDGQSDAVAKSKGPLDNYVVTTPSAPFSNLTLNQMACTWLIRQAQPWNQIEDPILRGMICYLRKDATLYGQSWAADEVKQVNLLLKANVFSELRSLKSKFNLVHDGWTTKGNRHAFVGAAVTFFDNKWNYRTTNSGSNNKPMAREMHRHFLEHDGIASYQWDLNGMHIFCFCHKIALIINAGLAALGVKAPPPLKVKQRDCGHFPTFETIAEEEEEEDEDQDEPTV…	Tribe1	19423	0.001	0.106	13	2.65152	528	0		0		0		0	0					0	0	0	0	0	0	0	0	0	0	0	0	0	0	0	0	0	0	0	0
PGTT_00091	MTAEVNRLITKKKSFDPDLLENHIRCVCHKIALILTAGFKVLNTESKGLRKSKETLGFLPLLDSIPEDETDGNDSGAFASGEEEIGDSDDNENSDNEINLNNNGELAPSLANPDSISGILTKVDFVIQRITSSSSKLSKYDVWQTKLEDQGPTLIAGYGI	Tribe1	42933	0	0.116	45	1.25	160	0		0		0		0	0					0	0	0	0	0	0	0	0	0	0	0	0	0	0	0	0	0	0	0	0
PGTT_17268	MARSSVTPHGTPSQLPSRQSTWIVTPTASSSYVRPSRNLQRSVGPTTQSQRQGKSLGSESEAESVVQIPPNQQSKKKRTRKPPSTKQRKASITTNTDDDSDKVDGVIDHTQDSDKENSKALGPSKNKTSYDNIREYFGAPFHAKEKDKKLSSKFALIHDVWTTKGNHHAFLGISVAYITDDWILKILHLGMKYIASSHKGKLLAIPFANITTNSGSNNFTMASEVDRLMVKNTGINPHLSENHIRCFCHKITLILNAGLKSTQLPNSGLLPSQIENLGFVPILASIFEESEAIEEVPQFTVEDVILGADNNCPVEHKANE	Tribe1	60106	0.014	0.107	39	0.9375	320	0	4.14549e-06	1	tra1_maize ac transposase os=zea mays pe=2 sv=2	0		0	0					1	0	0	0	0	0	0	0	0	0.918	75	0	0	0	0	0	0	0	0	0
PST130_06097	HWRRIPCLEVYLFRTTSFKTLRLLQSTIKIAYLLFIAARMAPVSQKTVVDAPDTSEPEDYTTDQSQLRQSRRASSVVVAPNMVAPSSDSRIRLTRAAQAPKKRAADTTSDSGQSTTASQAKSKAKSKAKKNQKNRTAGRASEAATVSDKKKGTRRKSKKKQKKNGSLEGVSADSEGEDEAHDYNQDTDQESIEIQPRDAKAAKLKEFADILDFFEAPFKKPGDKSKKPVNFTCKWCKTPYCAHGTTKGNLYAHRDGSTQADKNPNGCVNRMKAKRSGIKLPPSVAEQRILDAKDASAQTSIMDHFQAKPAFVNRVLNQMIMIWQVRQALPWTRIEDPYLRAAFIYSNTKAVLYARRWAVDESKKLYSMLKSHVFEELKALDTKFTLIHDVWTTKGNRFA…	Tribe1	69438	0.306	0.202	46	1.0989	455	0		0		0		0	0					1	0	0	1	0	0	0	0	0	0.997	121	0	0	36	0	0	0	0	0	0
PGTT_00238	MLEQMLAKTNTYLNEALRCDVILIATALNPSFRLSIFKFSFPSHHNHTQNLLESLFNTRKAKISVPTESAPPVAADKSKSIKQARKQTDYFPDSVKAPVTDELAIYLGEEFPTLALLARDYLACSATSASVERCFSAAADTCGRNQGSLEASTIERCVSSHQWIVQGFEPDETFETAQAIITQENEEEAFQKGKKIPHHMK	Tribe1	43080	0.002	0.113	36	2.48756	201	0		0		1	1.7e-10	0	1			1.80644e-30	dod045_p916_m13f	0	0	0	0	0	0	0	0	0	0	0	0	0	0	0	0	0	0	0	0
PGTT_10879	MPTKSAELGVVNHEHVGENGIRRSSRISSNTNLAEDSDEANSKIQPAKSKKPNYDPILEFFSKPFYPENASAEELKRPPITYHCKWCHKKLRGGYNSDANLRKHRDGSNQAGRDGSGCPRRNVAIKEGARLPPTADANKALLEKNKTGDNKLTSFFGRTKNFDTKVLNQVLAIWQLRNALPWSRIEDFNLNAAFHYSNPEANLYRRKWCATEAKHLYLSLRKGMLDKIKNTSSKFTLVHDIWTTKGNRYGFIGSSVAFIDDNWEFNMCHLALKLVSWFHCGKWLAEGG	Tribe1	53718	0	0.103	18	2.08333	288	0		0		0		0	0					0	0	0	0	0	0	0	0	1	0	0	0	0	0	0	0	0	0	2	0.75
MELLI_sc746.6	MVRGTTWASQTAKGIYQELSATVIDKLCSSKGRFNLIYDVWTTKGRRKSFIGVSATYIDDNWQFQCLHLTLKLTTDSGSANATMAAELPAMFAEADGPVTWEYDYNQVKCYTHKIGLVVKAGLKALGMSSGHIKPTTSPGVTLPTPTMTLNQIDDVHFDSSEDEQDNLDLDEDSTDYNLHNTFDHPSDDDEPVPNSTVARAVQKFNGLCTRSSARRQEFISKAEQLNYKGPSPISGWGVRWNINTDYLKRLSDARDASVVDAILLSDRKTCYYQGIHISDDEWESIETLVRILHVFLYATKRMEGDTPTGCVLLAEYLRIILEVGKLEETCDNDDLKHIFCVIRTKLERYQEEDIASDTVVLSAILNPCFHIKFFDLNYPEEAPRAKALFTWAFENALQ…	Tribe1	23339	0.001	0.124	15	1.87266	534	0		0		0		0	1			5.4709e-71	433_AMC749	0	0	0	0	0	0	0	0	0	0	0	0	0	0	0	0	0	0	0	0
PGTT_19364	MEMKETMKTAIPTVKPEVITPMKTTRNWMMMTKMIRMIPRSPTDGQKESSSKANRNNSNDLNELVTALDFLVKKITGSCAWRQEFEQQAAGKGLKNLIAVYGIRWNIIYESRTRAYEAREFIDAILHDEYDKYKQQRSKSSRKENPKKLGHFKEIQFTKKEWAMINELNEELEPFNHLTKLMEGDGPTGAFILPNYYKIISELKRKEDACNRGHPMHPMYVKMIKKLETYQSEALKCHTLIMATLLHPKLRLKAFVHCWPEKADFARKLLEKEFAKRVEDHSTTYPVLGSLAKDYLASSASSCAVEHTSSSAAEVCSTGQGSLKPRTIESILFITHL	Tribe1	62197	0	0.121	46	1.78042	337	0		0		1	2.2e-06	0	1			1.36579e-26	dod045_p1533	0	0	0	0	0	0	0	0	0	0	0	0	0	0	0	0	0	0	0	0
MELLI_sc369.8	QPNHTRDVSETTEASDLPETDVDLENNSPPLPLHRSKRASSACSSVAEPSAKRTKKSISTQKTTEKSAAKKDGRSKKAVKQAPAQTTALELDETVVNLAQDSGEENCRSQAPRRSKSKVRATESILDYFDGPIRPEWDPPGADPTLYHCKWCDQDVRGAVSSNSNLLAHRDGSKQGSKSGNSSCNKREKAIDSGLSLPSTVAELREIEKATDSGFLPISEASLAAIKCRSKFNYQVLNQMVLFWMLRRALPWSRIEDPELRASFRYSNASAHLYGRQWAATQGHRLYLVLSERVIGQLKNNTSMFNLQHDAWTTKGNRYAFLGYSVSYIGKDFTYISHHLGLKLISWYHKGEWLSAPMLEHDELELNGTLDPSFFNNIADQPELELEDYSCLFENDNEL…	Tribe1	15967	0	0.1	55	1.55794	1027	0		0		1	6.4e-15	0	1			6.74854e-52	dod045_p1533	1	0	0	0	0	0	0	0	0	0.804	64	0	0	0	0	0	0	0	0	0
PGTT_09440	MPLSISSVGGVLVSIVRMGSTKGNLKSHRDGYTQKDKNDRGCPNREKAKQEGVKLPPSVAERRKMANGDGKQNFLQAQPQFVNQHFHGHGIEDPYLCAAFRYANNKAVLYARRWSADDSKQLYAMLKSYVFTELNNLDTQFFLVHDVWTTKGNRFAFIGAAVAYIDSDWKYTVRHLALKMIPWKHRGYLLARPIATILKKDKLYQKITQTTDSGSNNNTMASHMYDLIKNNKSKSAGPEGSAESAWDPTTMHVRCFCHKLALIVNAGLKALSLKTLPPGKSKESILVFFPVLSPVTEELEPKESGHLVESQSKDNPNAPSHLNEDTLDFESDYGNEGKDISDEEESVSSDAKDQMSAKGPTSATAQKKHIKSTRLLELTKKLDVVIKQLTHSAAEHSNF…	Tribe1	52280	0.408	0.227	22	1.56986	637	0	1.22477e-07	1	tra1_maize ac transposase os=zea mays pe=2 sv=2	1	1.8e-10	0	1			3.12357e-29	dod045_p1533	0	0	0	1	0	0	0	0	0	0	0	0	0	109	0	0	0	0	0	0
MELLI_sc815.8	MSTSGCTQDNHQPCRSARPSPSRLSSVLLASPSDSCISMRPIIDSTSITSGSSKCKQLDDNEVYEDQDEDRSETSVTVLSQCPSKNARTESSRPSNSTAKGKGRASAQSQASVSKRPPAKKPPAKKNQDISSLNSQQPPPSSITQLCLEVNLPQDSDDENSKVTKKPSKTKDTNQKLFDPLCDYYFPDRVKGKNDKPGECSYYQGSKLGKPGCQKRQATIDQGCILPLTIAEQRDQKAQSSTVDGQTSITVYAQKVMKFDNRTFNQMLGMWVVRTAPPWARMEDPYLRACFRYANPNAHLFGRTWVAWFAHKAYLDLRDSVIGELKSLTSSFGLIYNAWTTKGNWYGFIGASVTYVTADWTFVTGHFALKLIAWHHKAHTHDSGSNNNTLAEAMELKLA…	Tribe1	24212	0.022	0.14	39	2.42537	536	0		0		0		0	0					1	0	0	0	0	0	0	0	0	0.894	113	0	0	0	0	0	0	0	0	0
MELLI_sc336.1	MSSSAPPGDSSQLQPDPRPTLLRRRSSRIQSSTLDTSQGTSNTLSNSQPTRIESRRRSASVLSNDKVDSQHTSKVQKINVVKKRVTRKKSSAPKQTKQATEPIQERPIRQSILQHDDVNLRQDSDEENSKVQPDASTSKPIFDDIFLYYNCPFHGEKDDRSRRGNSFPCKWCTGADGKPRTVCGAPHSETNLLAHRDGSIQGTERYRKSGNPGCTGRDNAIAAGARLPPTALETREEEVLDDEKIDVILASKRHAENTILRAAFRYANIEAEVHGRTWFATQSHRLYVSLKKALFDSLSNLTSKFAIIQDAWTSKGSRFGFSSYSITYINNEWEYVSQHLGFKLIAWYHNGSHMLSQTTDSGGNNFTMARAMETRLSQIALEAGEDFDWKAKTMHIRCM…	Tribe1	14739	0	0.109	16	1.72956	636	0		0		0		0	0					1	0	0	0	0	0	0	0	1	0.689	83	0	0	0	0	0	0	0	2	0.792079
MELLI_sc65.10	MATSPGQEPRNNPTPSQANGQITPPRRSKRPPTPRQSNPGMVQPSTDGQATISLPSSSRNKKTRPSSNWPSSSKSKGAPGTTTTLKKWSTGGKTNNNPIDDEVPSEGDMNQDSDDNLTQRQKATRAKFLEIEDEDGANNYDPVKDYLGEPSWGEEDDKTLKALVYPCLFCPKHPHIAYNSNSNFKQHRDGYTVGRVRKPCAGRQNAIDSGANLPPSAIEILAKKKATNQRQMADFFDTKTPPFKNGVLNQILMVWILAQALPWNRIEDHFLQVAFQEAGGMYVSFKDTFLKEINGNASRFTLIHDGCTNANNIHAFLGEVVTFIDDKWTYQVRHLTLKLVAWHHNGKWLAQPQVTDSGSNNMTMAEEMHLEFLEDKDTDTSSMTYSYTWNPKTEHARCF…	Tribe1	22063	0	0.104	7	1.40187	642	0		0		0		0	0					1	0	0	0	0	0	0	0	1	0.883	577	0	0	0	0	0	0	0	2	0.944444
MELLI_sc1517.6	MTGSKRNMNRSHAFNHFTPIEQNHFTTSSINAYQIPASRTTYYLTQSTLSFGTSCLTVPLPSQQSNRTLRIRSPTRPPPGFIRPSPDSRRSISRPDSTSSQRSRSPSQSSDPEYLMINSNSDDSDEDPPCSPSPSPVRPTRKRSGCNVKRSRKKAKAKNSHVDDAQAKHMNIDQDSEPEKKKGLPPRSYTCRFCKLPFTQGLESYSNLYTHRDGAESRPACSKRHLADPVVYNLPKTYQQLRAEEAQASQELSKKGTLDAFVSRKKFSSEKVNHILVICIHSSTWAAKTAKELYMVLKSSDLTLLRDSGSKFTLVHDVWTTTGNRHAFIGFSATFVDRNWKFKTLHLGLKFLAWRHFGEFLARPTTDLGSNNFPAAREMSRMFAEAPEPATWDSQKNHV…	Tribe1	4952	0	0.117	68	1.90779	1258	0	2.79216e-06	1	trac9_maize ac9 transposase os=zea mays pe=4 sv=1	1	2.8e-13	0	1			1.59611e-23	dod045_p916_m13f	1	0	0	0	0	0	1	0	1	0.924	141	0	0	0	0	0	67	0	2	0.727273
PST130_02988	MSVSGVPSTPPGHYNAQEQQSALCRSSRNTTPTHRPGMVASAGDSRRSITIPTSATQPPSSSQNLESNIPTSQSNPRKRKTPSSVASTAVSVTKRQPVPKVTRVPPSKPLAKKSTQPGTVEDNIIDLAQDSDQGNKKIVKCRQTNKKDDGFDKILAYFGPPYYITGDDLTEDPFTYDCLHCNASVRGAHHTNSNLVSHRDGSRQKGRSTIGCPKRLNAIQAGAKLPPTVAQTVQSSDAKNNTKIDSFFCATEKFNNLVLNRVLTIWLIRNALAWARVEDLALQSAFYYAQPSSKIYMRKWQAQSAQSLYLDLKETMIARLHQNDSRFTLIHDVWTTKGNRYGFIGATVTYINKDWEYVVNHLTIKLVAWHHKGAWLAEPVVNVLKKHHLHKKISLFHQA…	Tribe1	66346	0	0.099	63	1.49626	401	0		0		0		0	0					0	0	0	0	0	0	0	0	0	0	0	0	0	0	0	0	0	0	0	0
PGTT_16323	MAVEADRLLKKDSNHNNNISIAKNHIWCFCHKLALILNAGLKSIAESSESGQVDPMANPFDQDGFVDDSDSDDSEDKGPAVRELNVIEKILKKFKSRKRGYIAQNVIKKLIENEQDRQDHEGGKNHFNEYEITQSDWDIVKKLNDIISEFYYVTKKMEGDIPSASMVLAKYRLLQQYLEGKLSTINEDEFKNMINTMLKKINTYINKALACDAILLATALNPSYRLSMIQKWYPLAFPRAQAILEAKFQQRKQALNDQDARDEDTPPPKKNTTLAPGGGLEEDVNFFLDAANAETDTVSAMYLPCITIVDAAPENYDKLAAYLGGKYWLPSSQAADCLTWWKLASTNPHSVSKNSFTSHDN	Tribe1	59161	0	0.188	48	1.38504	361	0		0		0		0	1			4.71056e-24	dod045_p1533	0	0	0	0	0	0	0	0	0	0	0	0	0	0	0	0	0	0	0	0
MELLI_sc6871.1	MSIYYILAQTTDSGSSNATMDNELSTMFSEASNPAFWDSAANQVKCYTHKIGLVVKAGLKSLGLCAGHIKPTTSPGVTLPAPTMTLNQGDEDVEFDSSDEDQEEDDLEEDSSPIHSTSKDDSENGEEDSLIAKAVCKKFNGLCTRSSARRQEFIAKAAQLDYKGRSPISGWGVRWNIDADYLKRLSDARDVVDAILLSDRKTRYHQGLHITGEEWDSIETLVKILEVFLYATKRMEGDSPTGCILLAEYSRIVLDVTRIQADCTDPDLKYMLELMLTKLEGYQDEAVASNVSVLNVVRAKRLFSSVFNKALDNWPEDPVSSDSEDVAQTPPSSVSNQPNFSEFDVFTTQVTPQSPDDKRKNEMVEYIEGAHLLLAGQSELEWWKEHAKDFPVLASLARD…	Tribe1	22565	0.007	0.12	68	1.69133	473	0	9.02733e-06	1	tra1_maize ac transposase os=zea mays pe=2 sv=2	1	2e-12	0	1			2.59112e-69	433_AMC749	0	0	0	0	0	0	0	0	1	0	0	0	0	0	0	0	0	0	3	0.722222
MELLI_sc238.6	MIESTGDSRRSARRRADDSDTNSSVYQAPTKGKREDPATNEVSSDYAKASQRHHKPQNRKKSTSKHQSKSSQKSGCSRPAQGSENDASTSGGQAVTLEIDLVQDSDEENEKVVKNRRNNINMITYAITSMKWKHTSMEASNLLSVQVLWLQSFQCSVLGKNLLAHQDGSRQNGKSGNPGCQKRSKAIAAGCKLPRTVFEQRTQEDNSASGQTSISTFAQVVPKFDHQILNQLLGIYANPNAHMFGRTRVAKFAHEAYLDMRSSVIDELKSLKSSFGLIQDAWTTPGNQYGFLGASVTFVTQDWTYITRHFALKLIVWHHKGDWLAEPLINLLSKHNLHTKISQTHDSGSNNNTLAEAMNVRLTKHCEDHGEVFKWNHKTDRVRCVCHKLALIVSSGLQA…	Tribe1	10304	0	0.105	11	1.70604	762	0		0		1	1.7e-13	0	1			5.33799e-34	dod045_p1533	1	0	0	0	0	0	0	0	0	0.623	59	0	0	0	0	0	0	0	0	0
PGTT_06582	MPNQSSFLPSSTPAGCTSEVSEVQSDPEPKSKSQDKPVAKKKNGGAQQSLTQTESCQSQGIDLTQDSDQENSKAKRKCQRQNQEFDNVRDFFSAPFHRKDDPREIPPSTYSCKWCLKEVRVSATSFSNLRTHRDGSRQIGRISHGCPKRHEAINAGAKLPPTALDEERIKKAGGKAGTITHHFAPVKKFDNVVLNKIVTLWLLRQSIPWNRVEDEYLQAAFHYCQAGASLFKRKWAADSAKMVYLDLQDAMLKRLKDSDSKFNLIHDVWTTKGNRYGFIGASVSFIDNGWNYNVLHLSLKFRVKQQHDG	Tribe1	49422	0.086	0.107	19	2.26537	309	0		0		0		0	0					0	0	0	0	0	0	0	0	0	0	0	0	0	0	0	0	0	0	0	0
PGTT_02859	MMHSPDFWLWPDAPSAQMSEHQVDDPWVMLFHPRFQWEVGPAPILTVSMGSRAGTNPHGRDPSERLAASSWWRTEDQRQPTRLGLVTQYLGRIFDRRLILARVRPDSWCIDPDNFLILARNCPDHFSNRSSRGSERYSRRTIAESATSTHILYLAITSHRNSRQSIAALLRPILLDRCCTLLSGQLPDWGRKWDELGGCHEDAPQGHPRDGVLFVEEHAPGMLWYVGAAVLGPSPWTLPLGRPTALEFLLLTKRMEGDGPSCTMVLYEYSRLIENLEKLKLDSQNGPLEAMFDPMIKVAHKYKNLALECEPILMATMLHPAWRLLLFLKKFNSHHSKAQQLLTDKFKERQALLEPLLPLSNKDSAQPEIVAEDEDYNFYPTCSGQDKSEEELIRYHESK…	Tribe1	45701	0.002	0.132	17	2.55906	508	0	2.67301e-06	1	tra1_maize ac transposase os=zea mays pe=2 sv=2	1	1.7e-12	0	1			3.11608e-39	dod045_p916_m13f	0	0	0	1	0	0	0	0	0	0	0	0	0	99	0	0	0	0	0	0
PGTT_06789	MVYLDLQDAMLKRLKDSDSKFNLIHNIWKTKGNRYGFIGTSVSFIDNGWNYNVLHLSLNLEGTEDLEWDYNTMHIKCFCHKMALVVDAGLTELGIKAPPPPKIKKAFLGSFPYSTAMAPITEAEEEKTTANQMVYESDCNDNSNTEDSDDDEIDMVEEDEESEAVEKGVPEKNEKAGGKNKNKSAANRNQSNELNELTKALDFVVKKITSSYAWRQEFDQCSKGKDLKGLIAGYGICWNIKYQSRMCAYNVIDAMLQDEYVKYQDQTSRLSHKENRKKLGHFKEIQFMAKEWRMIDELNKELEPFDRLIKIMEGDGPTGAFVLPNYYQIIKDLKKKEDGCDQGHTLHPMYIKMIEKLQTYQDKALKCETLVMATLLHPSFRLNLFTHCWPESADMAKKL…	Tribe1	49629	0	0.097	20	1.96937	457	0		0		0		0	1			4.43869e-24	dod045_p1533	1	0	0	0	0	0	0	0	0	0.78	402	0	0	0	0	0	0	0	0	0
PST130_08212	MHIKCFCHKLALIVNAGLKELGMRTPSPPKVRQVVLGRFPLENRMETIAEEEEYDDKPVENVEGEPGDSASEDEEMDGVDVDKDDDEEGEGDDEIESDCDEELVSSTTGGKDKSRSASNRSKSNELNELTKSLDFVVRKITGSATWRQKFKTITLAKGLDLLDLIAGYGIRWNIKYESRKRAYDARSVIDQMLKDEFDEHVAKKSRSRRKDKSKSGHFNGILLDASDWRSINELNEELEVFMVLTKEMEGDGPTGALVLPKYYMLKETLIEKENDCSLDDPLHPMFQKMIKKLNVYFDEALNCETLVMATLLHPAFRLVAFEKYFPKKKDAAEKILNKHFQERKNELESKKKKVSTVINKEPEPTQEKRKTKLANLFHSSSAKAENDKLTVFLNGGDVF…	Tribe1	71538	0.02	0.347	25	1.7341	519	0		0		1	1e-13	0	1			2.12362e-47	dod045_p1533	1	0	0	0	0	0	0	0	0	0.85	203	0	0	0	0	0	0	0	0	0
MELLI_sc803.1	MPDTHVTLELLLKLNFGILVIKQPPQXGQNPAPVKKKKKRTVVEDYDLPTGLNVNQDSDIEVVETSGVRRAQLGRVSKLLEHYNPPTHVKGESNQSKFCLVYDVWTTKGGRKAFIGVSATYIDDNWKFQTLHLSLKLVSWHHAGRLLAQPVGRFLISNAQTTDSGSANNTMAHELSTMFRESEEMVDWDSTVNQVQCYTHKIGLVVKAGLKSLGLRAGHTKPTTQPGVTLPMPTMTLNNGDKDINFDSSEDDQDDDDSAEGRKSRHVNDDPSDFGSDHDDDNLLLSSVAQAVQKAKKFKGLCTRSSARRQEFIAKAKQLDYKGRSPISGWGVRWNIDVDYLKRLSDACDVVDAILLSDRKTRSFQGIHISADEWDSIETSVGILQVFLYATKQMEGNTP…	Tribe1	24057	0.007	0.405	23	1.51188	463	0	4.95436e-06	1	tra1_maize ac transposase os=zea mays pe=2 sv=2	0		0	1			4.40461e-48	433_AMC749	1	0	0	0	0	0	0	0	0	0.786	35	0	0	0	0	0	0	0	0	0
PST130_15268	MAAEKTGIDMNISKNQIRCICHELALILNAGLKVITITPKGLVASKESTLGFVPGLSAISKEFHEIEKTKQFEEEVFIEDEHVDSETDSSSDTEEAPGNTNRINPVLKKKITSSAVKHSEFDTWAKKLDYSGPGLNAGHGIRWNIKFQSRERASTARNVINKLIKNERDQLARKGGKNHLNNFEILQNHWEIVKKLNDILSEIYTAKAVALDGGICHY	Tribe1	78529	0	0.151	45	1.37615	218	0		0		0		0	0					0	0	0	0	0	0	0	0	0	0	0	0	0	0	0	0	0	0	0	0
PST130_00720	MTGVFSLVGSWYIAPVIAETSKGLTGQVGHWINYICRRIASNPQKQAEWKLWAGKLGYTGRGVIGGFGIRWNIAYDSRQRAYEGQRVIKQLLENKSDKCGGQSAAKHFFNSYELSSREWEDANSLNQVLKEFLEMTNRLEGDGPLLPMVLYEYFRLLDSLEKKKRAAESTALEQMFYPMIVITNKYLNLAVTCDTLTSLKSQIFGERDELLKLLQPNPTPPEGTQSELNASPNDSDSDGDAFNYYPTNGDTIEVNTELEHYNNGDFPLDKKGCVLGWWKVSLLNMSFHHIYFPVMASLARDYLACAASSASVERTFLAAAGVCATGQASLAIQTIQRCISSHMWLRDSVEVGGLFADCQASIDAGLKNPKFKRYLVKPVTYVNK	Tribe1	64092	0.811	0.457	19	2.08333	384	0		0		1	9.4e-08	0	1			4.26978e-25	dod045_p916_m13f	0	0	0	0	0	0	0	0	0	0	0	0	0	0	0	0	0	0	0	0
MELLI_sc191.8	MSSATLGIPPTPAREICTLRTRSPQPPPPGFVFTGSDSRRRITRENTHSSRPNSPTDELPTSGSGPTQKRAREDDSDEEPDLSGTKKNQESSKGKGTKDKSVPDLVDVDQDSSSDEVSETHPGQSKDVIFLLKYYGKPKHYKNESGPFKRYYPCKFCDKWYTCGIKSNDNLYAHRDRDKDCKPCVNRHKAIKSGMQIPPTHQQLQKARNKQTPDGKLMDGQTTDSGSNNMTMASEISVMFAAAENPVFWNVSQMHAWCYCHKLALVVKTGLKVLSIQSGHSKPTTEPNLAVPIPTFQLNNEDVQLDVDSADSDVEDPLDEADQGPQDEDDGEPCSDVDTVSKKIAGSHSRRQEFKGLCKEAGLDHRTPIAGKKIAGSHSRRQEFKGLCKEAGLDHRTPI…	Tribe1	7733	0.005	0.123	14	2.52809	712	0	5.42423e-07	1	tra1_maize ac transposase os=zea mays pe=2 sv=2	1	4.2e-13	0	1			6.9594e-27	433_AMC749	0	0	0	0	0	0	0	0	1	0	0	0	0	0	0	0	0	0	2	1
MELLI_sc33.6	MSPSVPNHRNYTQTTLQLAPPDATVTTSTTSARSLRPRSPVQPRPGFVMQSPDSRLSLQLPSVDGNDPSATDEEEAYVTEDDQSVASGSPCSDSVPVQPKKKITKLTSKKRSPGKGKRKGSISHNVSNSSQARSAPMLKKKKVTTTVFQDYDVPDGLDVHQESDIEVIESPGAKNDQSIRLGMILVAFGVNTVVRTSSVVAAVTTTCTRIETEQSIDLHAQINTLPSEMVMISLEAGSSSKMTLLKLPLPTPTAFKLTDQSANVRGTTWASETAKGIYKDLSSSVIDAIKSNKGKFGLIYDVWTTKGRRKAFIGVSATYIDEDWRLQTQHLTLNQGWPQSPGCQRRSHQADNTTWCCLTHPTVTLNDGEEDFAFDDSGDDLDDNNSTQGEGVGRLLDDN…	Tribe1	14522	0.003	0.099	44	2.25499	1153	0		0		1	9e-27	0	1			3.99374e-46	433_AMC749	1	0	0	0	0	0	1	0	1	0.986	99	0	0	0	0	0	33	0	3	0.708333
MELLI_sc1606.1	LLLGRGSYRAIVHTLRLNHPNKLTPKQFKNSQKRLRLLLPDDSLPTPKIVLSDGTILEDKDNEGSEAEDLTDVNPITDVVPDEDPESNEEDEGPDYKTQDPEADLLLRALTKVQRINKLLTSSAPRINHFQNSELQLSYKGPGLIGAHGQRWNIWYDAQSRCCEAKQVINFMITSDQEGYYEGITISPEEWKAVEVLNSVLEIFLRSTKKMEVDGPTAGSVLFQYSTVISLLTEKKTATPHPGISSMITRMTSQLRLYQTEALHCDPIILATILNPNFRLNFFTKQYPEYAMNAERLFRQTLASLEEQNGEEQDENVDSTLGPTEESDPFEEKGAFHASAGLKLSVDDEIDLYMSGKYPCKGDILEWWRFNQKNFPKLARPVRDYLCCVGTSCAVERTF…	Tribe1	5620	0.001	0.107	18	1.95652	460	0	3.66524e-07	1	tra1_maize ac transposase os=zea mays pe=2 sv=2	1	4e-12	0	1			2.31963e-42	dod045_p916_m13f	0	0	0	0	0	0	0	0	0	0	0	0	0	0	0	0	0	0	0	0
MELLI_sc2581.3	MSTSGSTNNDNDHQPRRSARPSPSRPSSVLLASPSDSRVSMRRLIDSTPITLGSPKHKRLNDEAHEDQDDDRSELSVTVLFQRPSKNPRTESSGPSSSPAKGKGRATEKSQASVSKRPPEKKPQAKKQDIGSSNSQQPPSSSTTQLRLEVDLRQDSDDENSKVTKTSKAKDTNKKLFDPLRDYYFPDRVQGKNDKPGKCSYYVCQYCEAEVSAFDGSTSNMWTHQDGSKQGGKSGKPGCKKRQDAINQGCILPLSIMEQRAQKAKSSTIDGQTSITTCAQKVMKFENRTLNQMLGMWVIRTAQPWARVEDPYLRACFRHANPNAQLFGRTWVARFAHGAYLDLRASVIGELKSLTGSFALIYDAWTTKGNQYGYIGASVTYVTAEWSFVTRHFALKLIE…	Tribe1	11326	0	0.11	43	1.94805	462	0		0		0		0	0					1	0	0	0	0	0	0	0	0	0.877	99	0	0	0	0	0	0	0	0	0
PGTT_18968	MAVEVNRLLKKDANHTNDISIAKNHIWCFCHKLALILNAGLKAILVPQHNQIPTSSVLGFVPGLCAISKESSYSSLAKQAEFNTWVKKLDYMGTTLIAGYGIQWNINFKSCEKVYITRNVINKLIENEQDRQDHEGGKNHFNEYKITQSDWDIVKKLNDIISEFYYITKKMEGNIPSASMVLAKYRLLRQYLEDKLSTVMEPSPARSPFLMVNSNNANRQQEMKTPPPPKKNTTLAPGGGLEEDVDFFLDAAPETYNKLAVYLGVVALLAQEYLAMSATSASVEQFLLATVDICGQD	Tribe1	61804	0	0.189	44	1.6835	297	0		0		0		0	1			9.88627e-15	433_AMC749	0	0	0	0	0	0	0	0	0	0	0	0	0	0	0	0	0	0	0	0
PGTT_11413	MSRKSYGLGISAQPSLPGNELRRSSRKKKTIQQNNSDAGSIIELREDSEADNSKIPAAKPRPEKYDSPLEFFGEPFYPAKTTEEERKKKPITYNCKWCKKQKWVASEAKQLYMSLQGAMLQMLKIALIVNAGLAELGMIAPPPSKVKESILGTFPYSDVMETIAEVEEEMEEDNNDQANGPDHQTNPSIDDDEISEPEHDEEELARLGDQQYKEEEDNNPGEYQAANCNESNSLDHVTRKLDFVVHKITSTSAWRQVFIRKTNKKGLKLRSLIPGYGIRWNIKFESRERAYEAHEVIDEILKEDLEKYFFLLTKKMEGDGPTGSAAIPEYLQMKNTLKKKLDSSNRNDPLHPMFVKMFEKTNTYLLEALACETLVISTILNPSFRLAIFEKHFPKEALD…	Tribe1	54252	0.012	0.105	27	1.16732	514	0		0		0		0	1			1.42886e-21	dod045_p1533	0	0	0	0	0	0	0	0	0	0	0	0	0	0	0	0	0	0	0	0
MELLI_sc1406.1	MRLQGHKFLNDALVEFGLNWELNQIHNDNSLLGDSIHLFNSFMFHKLMYDSNGKCAIEASKISYSKVARWTKKVDLFSKNYIVYPIHHKSKSHWYLIIVTNPSRALKIPPLEANLSNKGLCNLDGPFMLVLDSLSSCHNSHQTHARQILHYLINEANTRFNHNLSHDVVGQVPIVMVPVPQQTNGIDCGLYLIHFFKIFFKDPKNIMDWILAHCKGDRNMQEINQKWNSEEAKVSRKTIKDRILRLLPEYQIYNKSKEGTKDTIPEDKTHKNRYSTITNSKSELGVSALQPATNLINLEHKKMTKAPIRSVQLKDQTKIHGLEYKCGFFHNTYSAGTTSYYGLWGHRDGKHNRPVCKMPHKAIATGVVLPPTYQEELEAESKAKKTTLTSYFNGLTFSA…	Tribe1	4057	0	0.139	6	2.0751	1012	0	2.70955e-28	1	ulp2_schpo ubiquitin-like-specific protease 2 os=schizosaccharomyces pombe (strain 972 atcc 24843) gn=ulp2 pe=1 sv=2	1	3.2e-30	0	1			1.10367e-85	dod045_p916_m13f	0	0	0	0	0	0	0	0	1	0	0	0	0	0	0	0	0	0	3	0.703448
PST130_09526	MIKILIIWLIRQSLPWLRMEDFHLQLAFDHAIITSQLPSRVWAATHAHRLYLMEQRSQVIKLIKASDSRVSLISDVWTTKGSHKAFVGITICYIDKQWKYVSQHLAIKYVSWHHNALTTDSGSNNFTIAKGLSAQFRSFDSSTWDVASNHHCCICHVIALILGAGLKELQLSKMM	Tribe1	72842	0.188	0.415	20	2.28571	175	0		0		0		0	0					0	0	0	0	0	0	0	0	0	0	0	0	0	0	0	0	0	0	0	0
MELLI_sc1135.6	THDSGSNNDTCARAMQARLKKVAEENYEEFNFNESTDRVRCAGHKIALTVNGEPQALCIEASPPPLVKSTILGDFPLDEHTLATIPEEEEEEEKDAESSKSQQTPSNDHDNSDYKDEDTELSNLPGKEVSDEWSQVIDGPFDPPPVVETEQPATNHNEGNEVHALTLKLDNIARKIGGSSRMLQVFNATCKSMDVKFPRPIPGYGIQWNIKVQCWERLYNACEVIDTMLKDDQKEPVKGKIHKKNNPSLAPSDPDESRPRGIFNKAYITSDQWKQEFETLTKVFEANAPTGSLVICDNPLFPMYHAMLVQIKSYLDEALKSDVLILATILHPSWRADYFQFEFGEYSSEFETAKTLIGTAFDTQKAKLEVKVGKNNNTDQDSNDGEDNDNDGFLDEPSK…	Tribe1	1528	0	0.112	9	2.9703	505	0		0		1	2.1e-11	0	1			8.88673e-31	dod045_p1533	0	0	0	0	0	0	0	0	0	0	0	0	0	0	0	0	0	0	0	0
PGTT_18249	MAHSTPRHSPTRSRTPSVPPSRRSTRIVTPLRTNARYVRTNSDCRKSLSQDPRSSSDSESSISGIPKPSRSNANPRQHQKKKNQSNEQTNTNRTQSAMDLTQDSDNENFKVTKKRKKCARKDSEFGLDEIELYFHEPFYEEGETKEGPPMHYKCKWCGIPYKKGDGSRGNLVKHRDGAANRSACNQRAKAIRSGAKLPLTAKEIASKKRSEESGTANFIHSGKFDPKILNQLIVLWIVQSSLPWSRIEDKLLRLAFRYARPGLKLNSRVWAASEAHSLYCNLQEKVVSMLQTPI	Tribe1	61086	0.001	0.12	41	2.04082	294	0		0		0		0	0					0	0	0	0	0	0	0	0	0	0	0	0	0	0	0	0	0	0	0	0
PST130_00984	MLLFYFHQDSKSKISLVSDVWTTKGSHRAFVGMSACYITQDWNYVCQHLAVKYVSWHHNCKYLASPFANVLVKHGLHQKINHRLRKQQLHNGERCSFHFLQSGFDLLEAGLKALKLSNKIIRPKREEQWFLALKTVNKEDKDKVKVKVVKHIEADIVEVSDDLGLSDQEVDADDAEEGLVEPGWKWNTGDDDSGECDVTNMGFTLKKIDYICHQIASSPQKQAKWKLWAANQKQPIRGLIGGYGIRWNIALDSRQRAWEGRRVIKQLLDNKDDRCAQGQSAGGHFFKLYEMSAKEWEGVRRLNVVLKVTQTSFNIHISYFLDLTKQFEGDGPHLTHVLYQYVQFLKHLTKQKRPAASSSLTPMFDPMIKITNKYLNLAINCHTVMAYDAFQHAVQNTCG…	Tribe1	64356	0.001	0.112	13	2.37581	463	0		0		0		0	0					0	0	0	0	0	0	0	0	0	0	0	0	0	0	0	0	0	0	0	0
MELLI_sc5557.1	MPISQSQSSSKSTGLQVPSAPSSRTLRPPSPARSQPGFVVTPKDLRTTLILLVDGDQSDSETGLLTGRSASPRPPALTTKKKTCKAPVAAKPTGQGKAQSSTSKRARLPTTDSTSSPRRKKSNTDKDCSASPRSNKKANSNVNNAYEVPDDANLDQDSDIEFVGTKEPGYMEGRTFKCKFCKGDYLKHPTLYWNLWGHRNDHDKRLVCKMCHQAIKAGFTLPPSYNKQMAADKKKNLTLDSFVKGPVFSVDLLNMILVMWMVRHALPWMQFQDPALRAALYCVKRAINNLKENQGKFCLVHDVWMTKGNRYAFIGATTNYIDNDWEYCCTHLTLKLVAWRHFGALLARPIGRFLILHGLHKKMTQTTDSGGNNSTMATELESMFLEAEEPVQWNGRTHH…	Tribe1	20521	0.005	0.104	61	2.09524	525	0	6.80449e-06	1	tra1_maize ac transposase os=zea mays pe=2 sv=2	0		0	1			2.46461e-13	dod045_p1177	0	0	0	0	0	0	1	0	0	0	0	0	0	0	0	0	24	0	0	0
MELLI_sc4368.1	KPGDKPMYHKCLFCPKKCKIGAKGNWNLKGHCDGEIGQAECEGRHEAIIAGAKLPPTFKEQQAAQATTQEAQKYQHKKEGLQTFLSLPKFSVGLFNMILVLWLLQNCIPWLCMEDPYLQAAFSLCDPNATLWSASWSARRAMQYFEEFCTKLVRTLQTLNSKVCIIHDVWATKGGKQAFIGVAVSYIDDDWQFHVTHLTLKLIAWNHYGALLARPVGKFLIRHGLHKKI	Tribe1	17911	0	0.109	67	4.36681	229	0		0		0		0	0					0	0	0	0	0	0	0	0	0	0	0	0	0	0	0	0	0	0	0	0
MELLI_sc1850.1	MPIAKDLSQSLSQSLQVPGRSSSRTLRPPSPSRAQPGFQITPSDSRTTLTRQLTPVDGSPGTLSNQLPSPGPPAVKHKGAIQAAVKKSKPNTQAKIRSSTSKCVRSPSPALFSGTPRLSKRTRGSASAASSSGTPLSSKETDVQVFEIPDGVDVDQDSSIKFVESNNKPGYNESRSLDVKFLLEYFHNLETYLGDKTGTSYFKLRGHRNGSAVRPFCMMRHKAIRGGMSLPPSLDLLNMILVMWAVRHALPWARFEDPALRAAFHLVNRGADVRSRTCAAQQSVILYSGLHENAIISIKMNKGKFCLIHDVWTTQGNRYAFIGASANYIDDDWNYKSTHLTLMLVAWRHFGALIARPIGCFLIRHGLHKKIGIFYLLLFNFILANCLCFISSPYILAQT…	Tribe1	7330	0.009	0.104	35	1.88356	584	0	5.14226e-07	1	tra1_maize ac transposase os=zea mays pe=2 sv=2	0		0	1			5.82599e-18	dod045_p1177	0	0	0	0	0	0	1	0	0	0	0	0	0	0	0	0	24	0	0	0
PST130_10429	WTGLKSNQDVWTTKGSHKAFVGVSACYINQDWKYVCQHLAIKYVSWHHNGKYLAVPFANVLTTDSGSNNFTMAKGVASIFRAVDSTNWDVVRNHHRRVCHVIALMLGAGLRALQLSTAMPITEVQLEELVEEDIVVVDDEMNDIEPEVDPNDAEPATPEPGWEWNLENDEDGAEGKVTGIAFTLKKIDYICQHIASLPQKQAEWKLWAAQQKYPGRGIIVGYGIRWNIAFESRERAYKGR	Tribe1	73735	0	0.118	68	1.66667	240	0		0		0		0	0					0	0	0	0	0	0	0	0	0	0	0	0	0	0	0	0	0	0	0	0
MELLI_sc3313.1	QTTDSGSNNNTMAIELADILANADNAVIWDAEANHVRCYAQKLGLVVKEGLKCLGIKTSKSKPSIPNDMPMLIPIIHVKVADNEDEYQYSSDEDDYDLNPQAYHRRFTSNEEDEIESEGDIVGNTSTSCSVILGYQKAKKFNSLLCRSGACRGEFKGKSAQLGYHGPQPIPGWGLRWNINLDVSTQLCSARDVYRQSTKRMEGDFASGCVLLAEYHRIIAALEALDSSTEFESIHIMINKMLPKLHQYQDEALACETILVATVLNPQLRLELFELHYPDYVSKAKLIVKKHFDVALRLWPRTPPSSPSVSLSQPNKMDSYGYDLFVATQSSADGSKARELELQSFLDGHDAVAPRQTPLRYASKYPGLATLARDFLSVSASSCAVERTFSSAADIATPS…	Tribe1	14572	0	0.126	34	1.91489	470	0		0		1	2.3e-08	0	1			1.0684e-54	433_AMC749	1	0	0	0	0	0	0	0	1	0.986	446	0	0	0	0	0	0	0	3	0.708333
MELLI_sc3201.2	MSVMFAAAENPVFWNASQMHAWCYCHKLALVVKAGLKVLSIQSGNSKPTTEPNLAVPIPTLQLNNEDVQLDVGSADSDVEDPLDEADQGPQDEDDGEPCSDVQTVSEKHAGNIFATAVNKVDTVSKKIAGSHSRRQEFKGLCKEAGLDHRTPIAGYGIRWNILYDSRNRMCAAQEIVNRMLATDRKGTKYFKGILINPDEWEAIKALNEILVIFASGTKQMKGDFPSGAMVLVEYNRIKNTLNQSCNKTKSKPLKDMIGVMLDQLELYIEEALQCDALVLATVMHPRYRLAFFEKAYPEHKERVNTLVNMAFSSALADAKQHTEQTSAADKNTPPVEDDDDDGFNDFTANSNIKSAQTAQEAELDSYLMGQREYDKSKTTLGWWNANSVVFPVLATMAR…	Tribe1	14097	0.039	0.236	47	2.07469	482	0	5.52894e-14	1	tra1_maize ac transposase os=zea mays pe=2 sv=2	1	2e-13	0	1			4.45703e-56	dod045_p916_m13f	0	0	0	0	0	0	0	0	0	0	0	0	0	0	0	0	0	0	0	0
MELLI_sc1193.1	MPSSNPQWLKSLSTTAPYIRPTTNLQSLKKHHIRSSSSIAQPTGRLERVIFSGIQPTGVPHIGNYIGALKNWVKIQNENTEQVDSTKKSKLFYSIVGLHALTLPQLPEKLKQERFEMMCTLLAIGLNPNQSCLFNQDEVPAHSELTWILNCITPVGKLNRMTTWKVMDESLLHLGLLAYPVLQSADILLYKSTHVPVGQDQEQHIELTRTIAKSLNKHVRAKIFPIPRPMFAPQARILSLRNPEMKMSKSHPSPTSRILITDTPDMIQSKIQSAVTDSIIHINYDPIKRPGVSNLLDIYAGVSDLSILEVMNRFEGKMAGDLKIELTDLLVDHLTPIRIEFERLKQDREEVEKVFKLGAFEATSVANQTLREVKKGIAEWNPLPRGPVLSSTVTTSTHL…	Tribe1	2047	0.002	0.112	16	1.28783	1553	0	3.71599e-86	1	sywm_human tryptophan--trna mitochondrial os=homo sapiens gn=wars2 pe=1 sv=1	1	5.8e-138	0	1			1.39882e-11	dod045_p1177	1	0	0	0	0	0	0	0	0	0.734	509	0	0	0	0	0	0	0	0	0
MELLI_sc574.2	MSPSTLLLTASPAPPSTHTGPMLCPCTPTRSKPGFVLQSTDLRVSSLRPPSPSPDEDDNQSGFGPGLSQISKHNKMSPSTLLLTASPAPPSTHTGPMLCPCTPTRSKPGFVLQSTDLRVSSLRPPSPSPDEDDNQSEFGPGLSQIVSSCGNSDGELEFVDEEEEDLPIIGLTTSPKEAVWPSKKPPPTATVPDVIDVNQEESSVEIVDTGARRLQIQRVKELLDFYCPPHHVDGESGDDPRAYRCWWCHGVFIRGLRTVWNLYAHRDGAKGRTACPHRARAIRAGCKLPLTWHQEQAEALIASNEANGQPTLDAFLSHTTFSVELCNTALVVWTLWHALPFNRFYDVPLRAALTLANRREVLRTPTWAASAAKELYVTLQCAALALVYENPSKFLLVHD…	Tribe1	20862	0.924	0.183	20	2.38411	755	0		0		0		0	0					0	0	0	0	0	0	0	0	1	0	0	0	0	0	0	0	0	0	2	0.96
MELLI_sc4875.2	MIQGKKSKKPQRTTSRSHSNPFTKPSSRASSNATDRSQKTTPKTTILVKDDNTDDENYENEEGLELEDNDDGDKDDEAIADDSFGSVPSRTDGKRVRKASKVSNSQGATSNNMKRVKKKQNYEVPSNIDTNQDSDIEVKKPDQEKNPGDAEPKVIYDHVKTYYSKDFHLGPRQKSDDGPRCRKCLWCGGLYTYGIKSRHNLVEHRDGALGRKHCEKRQNAIEADDEAIADDSFGSVPSRTDGKRVRKASKVSNSQGATSNDMKRRRHNLVEHRDGALGRKHCEKRQNAIEAGANLPPTFLEKQAEIALAEVEKSQGGNNGTLDAFLNLPKFSVALLNMILVLWLLRNCLPWQRMDDEYLQAAFLLCNPLAKLSSASWSARKAMEYFEEFHNKLICTLQF…	Tribe1	19188	0	0.102	17	1.70697	703	0		0		0		0	1			7.06487e-16	433_AMC749	0	0	0	0	0	0	0	0	1	0	0	0	0	0	0	0	0	0	2	0.714286
MELLI_sc1169.3	MIILKQHQNTDHNNAATVTALVPAPCSTATAPASAAGCILPLTVFKRRNESAANSQGQTSITTYANVVPKFDNKVLNQMVGMWVIRTAQPWRRVEDPMLRASFRYANPNAHLLGRGWVAKFAHEAYMEMRAVVFDELKTHDSGSNNNTLAEAMQFDNKVLNQMVGMWVIRTAQPWRRVEDPMLRASFRYANPNAHLLGRGWVAKFAHEAYMEMRAVVFDELKTHDSGSNNNTLAEAMQVRLTKPRYQSPTTPTGQTTMLGDFPIPTNTLQSIPEEDEDGESEEATSKSDEEGAHDPEVDNTDLKASGAEDTLDQDWYKVVDGPHAEADVEPDDLEKHASGRNSANALDVIGRKIGGSAVMCALFDAMSQSMLKKKLPRPIPGYGIRWKIKLQCWRRLYS…	Tribe1	1817	0.107	0.148	53	0.960219	729	0		0		1	2.1e-08	0	1			4.81062e-45	dod045_p1533	0	0	0	0	0	0	0	0	1	0	0	0	0	0	0	0	0	0	2	0.870787
MELLI_sc356.1	TPGRRAPGMIAPSSDSRRGLFDGVRDVRDAHVHRRRERSASLPGDTSPLRTGRGHSATVSNSSTGHWHLEGSQDAREVDVYRRRERSASLPGEQPPHNRGHRVSGPSRRGARGRSLSVSDADANEPRNTNAVIPSGPPEFDDLFDYYEPPNHGDNDPLDQPGLSYKCRMCFKGVRVSASPRHNRAGKSGAGCPRRNQAIAAGAKLPPTVAELPLDVWQVAQCLPFKRIDDPILKSVLYWMCPDARLFVIEKELKELDSKFCLIQAVWTVKGNLHAFIDSGSNNITLGREMQRQLRDEGLKTGFEFPWKPKTMSVRCFCHKMGLIVKAGLDALGMKPRCTRHDALGRFPEVEVMAVIDEDDELAASLSDNAGSEEPSSDKDDFDDHLDDDICIDHTDSES…	Tribe1	15511	0.002	0.128	19	1.50079	1266	0		0		1	4e-28	0	1			3.22566e-170	dod045_p1533	1	0	0	0	0	0	0	0	0	0.603	108	0	0	0	0	0	0	0	0	0
MELLI_sc447.2	MFSEAKEPTSWNSTSHYIRCYAHKLNLTVGHGLKALGQKLGRSKPSTPHGVPLPVPGLEVNNGEDPLKCDLDSDDESESGHSDEADGVDDEDEDDEMIQEEAGGVVCDEDDVVAVALKKVDAVSGQIASSAARRNNFKTRALCMGYKGRMLKRPCKTRWNSHYDSRKVACKAQEVINSMIASDRKACFFKGVTISASEWNAVKLINKFLKTFVDATARVEGNGPTGCILLQEYKRVISELKGHQAKSYCSPSLDHAIDVMIKWLNEYKHEAAECDAIVLATVLKPRFRIKFFHIHYPEQAYRAQQLIDNAYQDLLVDSAGQDSTASADDDHEDEEPDAFDEHHHQYPTLAKLARDYLSVLATSCACERTFSAAANICTPARGSMLPKTMERLVGCQAWL…	Tribe1	18181	0	0.112	44	3.34129	419	0		0		1	6.4e-14	0	1			6.90792e-76	dod045_p916_m13f	0	0	0	0	0	0	0	0	0	0	0	0	0	0	0	0	0	0	0	0
PGTT_11490	MATSSTPACRSQPNTPPPGTPSASRPPSRHSTRITTPVRNDPNFVRPSNDSRKALPPSSATQTSARQTRKRPQRPSSASASTSTRAARKTKKAKASQTPKKHKSKRVVVSSGDSDSESDSEASSQSEPETHGTAKMIDFTQDSDDANRRFKLRKSKAQPKDSEFDKIEEYFHPPVFEEGDTEPLSYKCKWCDNPYRKGVGTRANLVKHRDGNENREPCPGRARAIAAGCKLPMTAKEKKAQKNEPEQVAMRKMVDGNNFDNNTFNQLLVLWIIRHSLPWLRIEDFILGIAFRYLRHVAKPYTRVWAATEAHRLYCHLQSKVLDTLQVNLFCPLDQANSRLIAPLDYTS	Tribe1	54329	0	0.105	12	2.01149	348	0		0		0		0	0					1	0	0	0	0	0	0	0	0	0.981	69	0	0	0	0	0	0	0	0	0
MELLI_sc2035.1	YSSEQVTKEVLRADSDKENRQVRKRKAITLEEVEKNDYLLAYFGTPFHSKANDDTSKRPLGNLKAHQDGSTQEGRSTTGFPGRLRVRRRWPKKCIGSSLNIALALIVGAGLAALGVKSAAPRRIKTAFRGQFPAVCSTVAEVEEPDDPQADDDTSSDVEHDLQEVVEDEELSDPNLLSGLEATLADTAVDNEPDWDAADTEDAGNPLLLLQGTLDFIIRRITRSSTWRNKYNRIMKSRGLSLGSLIAGYEIRWNIKYISRHKAWLAREVIDQLLKEDLKRVHSKTQRPCKNGEANGYFHEITISPSEWASIEELNAELEPFLTITKQMEGNLPTGAMIIPQYVQLRTKLQERVLKMSSRDALYPMIQAMITKKSSQTYIKAEFMFNTLFMEHQLRSTAS…	Tribe1	8484	0	0.105	52	1.0929	549	0		0		1	1.3e-13	0	1			1.30776e-43	dod045_p1533	0	0	0	0	0	0	0	0	0	0	0	0	0	0	0	0	0	0	0	0
MELLI_sc352.1	MHCQFALQPQLKGIKYKWDPANMHIFCFCHKLALIVNAGLAELGVKAPPPAKVKSAARGHFPTIGTIAEADEEAEDISSTSTNDDDIPDHDVDELEELSPPVSSEDNTGCIEDKVEWDRADDEDEVTPEVVLEEEIATTHRLEANHVDFILRKVDFIVRRITRSSARRKEFARVSAKKGFTGSLIAGYGIRWNIKYESRHKAWLARSVGGRRPRKNGKLYGYFHQLEITTAEWAQVRRINIEVEMFLTTTLKMKGDGPTRCMVISQYVELRHKLQEKVEKCCTSDAVYPMLAKVLQKTQEYLDKALGCETLVLATLLHPLFRHKFFVKWFDGKSGEIPIKAEALLRRVYTVYEATSPQQQSTTTTSSTSSNPSADRPNMFHDNSESNEEPIVTIDSSVD…	Tribe1	15372	0.007	0.266	42	1.87354	427	0		0		0		0	1			2.72105e-28	dod045_p1533	1	0	0	0	0	0	0	0	1	0.725	208	0	0	0	0	0	0	0	2	0.857143
MELLI_sc1414.1	MNNRTMAREIHTQLQSHSELSNTEVNSEVNSSTNSPSQPTADVEIISLVRELVKPISNWTSNYTWDPNTMHHFCACHKLGLVVKHGLAAIGINAPANSANKEKVLGRFPIVDIMPVIEEETNEDEGFLDMLGENEDEPEHHPDELPEETPHSDSEEESDHEDEDEESHHVHKALETNGDRAKNSMDVLYKNCLTVCRRMTRSATWRRIFERRMKAKGLSVDPLVGGYGIRWNADYDRQNRAYEAHEVIDQILSEDLAKYHSSNRRRATDVKKVAYFRGITFDGGDWEDIKALNEELQPFLLLTKRFEEDGPNGSIVLPEYSVLLDSLKKRHSSLDEEDPLYPMVAEMVVWLDKYYNKALKYTLSVETLEKFTEAFNVRKTQHSDLNSQQSLRPTTSISS…	Tribe1	4106	0	0.103	59	1.11111	540	0	3.53792e-07	1	trac9_maize ac9 transposase os=zea mays pe=4 sv=1	1	1.8e-16	0	1			4.37281e-37	dod045_p1533	0	0	0	0	0	0	0	0	0	0	0	0	0	0	0	0	0	0	0	0
MELLI_sc5390.1	MQHKAIAEGFSLPPLYSKKQELSKKNNKGTLSAFVSGPPFTVELVNMLLVLWIIRHALPWAQLEDPALQAAFNSINRGALVRSRTWAAQQSVILYSDLHNKAINTVKTNKGKFCLVQDIWTTKGNCYAFIGATANYIDEDWNYQSTHLTLKIVAWRHFGALLARPIGRFLIRHGLHEKISIIFLPFHLLSFFLAFFSSSFTTDSGGNNKPMAVELESMFATANKPVHWDSLAHHIRCYAHKLNLTVGHGLKSLGQKVTVSKLTIPHGMPLPIPTLEVNNGNNKIEMDDSDEDEDHEGLPEKPDGIDDEDEIPDTPEDKACYKEDIVAVALVKTTDSGGNNKPMAVELESMFATADKPVHWDSSAHHIRCYAHKLNLTVGHGLKSLGQKVNNGNNDIEMD…	Tribe1	20235	0.004	0.145	64	1.47929	676	0	2.41078e-06	1	tra1_maize ac transposase os=zea mays pe=2 sv=2	1	3.7e-12	0	1			1.78347e-28	dod045_p916_m13f	0	0	0	0	0	0	0	0	0	0	0	0	0	0	0	0	0	0	0	0
MELLI_sc3501.1	VKKLRKYFFPPKGRSFKFRWCPNTYLKKPTSYYGLWGHRDGNEFRPQCTKRDEAIAAGVQLPLSYCENIDKEKKLSKGTLDSFVKGPTFTDAALRAAFYTATRGATVRSTCWASKQSVQLFSALHDKSITNLQENEGRFCLVHDVWTTKGNRYAFVGATANYIDSNWDYQSTHLTLKMIGWRHFGLQSKFLQADDPVSWDASTHHVRCYAHKLNLVFGHGLKALGQKVGQQKPSTPHGVPLPIPGVEVNDSKGEVEYGAESDKEDKDLLEAPNGVDDEEEEEEDDGSACEEDDVVSLALKKVDAVSGQIARSAALRNDFKSRATRMGYTGRMVKIPCKTRWNSHYECCKIACKAQKVIN	Tribe1	15309	0	0.114	16	3.06407	359	0		0		0		0	0					0	0	0	0	0	0	0	0	1	0	0	0	0	0	0	0	0	0	2	0.75
PGTT_02155	MIDFTQDSDDANRRFKLHKTKAQPKVSEFDKIEDYFHPPVFEEGDTEPLSYRCKWCDNPYRKGVGTRANLVKHRDGNENREPCPGRARAIAAGCKLPMTAKEKKAQKNEPEKVAMRKMVDGNNFDNNTFNQLLVLWIIRHSNVDVVILGIAFRYLRHVAKPYTRVWAATEAHRLYCHLQRITVAYIDDSWTFKVCHLSVKYIAWTHKGKYLAIPLANILLKSLLNNKITD	Tribe1	44997	0	0.103	14	2.6087	230	0		0		0		0	0					0	0	0	0	0	0	0	0	0	0	0	0	0	0	0	0	0	0	0	0
PST130_07966	MASIEDSANDQVPLTPPNTSDIPNDVPSSARRESSRIRTPMRHPGFIPTSTDSRRTLVANRNVLKPARKAPAPTNSPDDDGGSDGDVIVSSGVVQVSKRTGRQVEVDLSQDSDEENKKAAAAKGPKDKTKDRDGFNHARLYFHPPGEGPKQAADSLAFACRWCPKEYLATDRSTYNLKTHRDGAIFKTSKRLPCTGRAKAIAAGASLPPTAADVISKASKDNPASSGTLIAYTNKGRFDNTTLNRLTVIWMIRQSLPWLRIEDFHLRVMLDYALYNSNLLSHVWTTKGSHMAFIGIACCYIDQAWKYVCQHLSLKYISWHHNVRPKRSDQAFPALETVIEEDEDEVEDNDGEDIEEVFENLSHEEVVDPDDAEAPSAEPGWEIDEDEDEELESDLSGIG…	Tribe1	71293	0	0.101	10	1.43678	696	0		0		0		0	1			2.78113e-15	dod045_p1533	0	0	0	0	0	0	0	0	0	0	0	0	0	0	0	0	0	0	0	0
PGTT_05334	MTKDTAPTTPPNQLTRIPEDNTTQSVRRESSRLRTPVVRAGYVQPQNDYRRSLVAKGTSKQTQILDQTVTQVSKRTGQAVDIDLAQDSDEENEKVTKKTTRKPKDGYDHPRSFFYLPGTGPKQAPDAMTWACRWCPNAYLAQANSNYNLKIHRDGSNNKGTIRSACPGRAKAIEAGCKLPPTALELVKEAAKNQTETAGNLNAYTSKGCYNNDTMNKLIVIWVVRHSLPWIRIEDYLLRESESKISIGSDVWTTKGSHKAFIGISCCYINKNWTFVSQHLAINNNFTMAKEVASIFLSADFTQWDVEQNHHRCICHTPEANSELFMDNDVDDATSGIGLTLKKIDYICRQIASSPQKQAEWKLWASKLGYNGCEVISGYGIRWNIAYESRQRAWEGRRS…	Tribe1	48175	0	0.1	46	2.85714	420	0		0		0		0	0					0	0	0	0	0	0	0	0	0	0	0	0	0	0	0	0	0	0	0	0
MELLI_sc2222.2	MIRPHVDSPRSIKRRHHDNDEQSASEVSIASAQRYSTKCRKSSPTKEEEDESSNDDPPPISVTTRKETSKKPAKTKTKPSKKLSEVAIVNASSSQAAVKLQINLTKDSDDENSKVSCRHQEQQDEGENSDGQYDPIRDYFEDPIEGSQDKPGVRGTFPCKHCRKEVRSAGGTSSLRAHQDGSKQPTKTGRPGCNKRDAAIEAGCLLPLTILEKRTRNSKPVDGQTTITAFTHSIVKFDNKTLNQMLGMWVIRTAQPWRRIEDPHLQASFRYANPNAHLFGRMWVAKFAHEAYLEMRSSVFDELKSLTSKFGLIHDAWTTKGNRYGFIGATVTFITEDWNTGAGQNAQQQHLGRSDAIAAYQPFNHCILHNPQPLPQKESSTRHTSSKHVPSPPRMRSTS…	Tribe1	9457	0	0.103	5	1.4827	607	0		0		0		0	0					1	0	0	0	0	0	0	0	0	0.833	69	0	0	0	0	0	0	0	0	0
PGTT_06053	MIIRCFCHKIALTVNAGLANLGMIAPPPSKVKESILQMFLYSNVMEPIAEVEEDNNDQAGSLAHETNPSIDDNEISEPEHDEEELARLGNQQDEEEEDTNQVEYQAANCNESISLDHLTRKLDFVV	Tribe1	48893	0.059	0.367	17	2.38095	126	0		0		0		0	0					0	0	0	0	0	0	0	0	0	0	0	0	0	0	0	0	0	0	0	0
PST130_15511	MAAKMFDILAEKNGVYMFDWRPENMHIRCVCHKIALIVNAGLAELGIVAAPPPKIKEAKLGPFPFADCMETIEEGDEEAEESEDKSGSDIENVEDPMDSEPEHDEEELAEFLKQQEQAGEKFVEEEIEFAATNRNEANAMDSLTKKLDFVVRKITANSAWRQVFKRKIKKKGLKLRILIAGYGIRWNIKFESRSRAYEAREVIDEMLKEDLERVHTRRARQRGQTSRKELGYFQEITILSHEWQSIKELNDELEKMEGDGPAGSIAIPEYLKLKHDLKKKADSCQRGDPLHPTLQGNIAQLAT	Tribe1	78772	0	0.178	51	1.32013	303	0		0		0		0	1			1.19857e-11	dod045_p1533	1	0	0	0	0	0	0	0	0	0.893	165	0	0	0	0	0	0	0	0	0
PGTT_05553	MGSFGSLLASLAGSKADMEVYSKLTSEMEGNSSTVTHVLTKYLELKQSLTTKIEASSETSSLYPMYQAMLKRVKNDKAVHCLKRLQKEYNRTKENIESNKPTENTNDIVEVEKPLTSLPGSLMACLASKMGKQKDNPQSNEIKAYLKAKLFFKDNDLDHKTTPLKWWRMLTDQFLNTQANRTTYPTLAIISRAYLGCSGKIVLCSI	Tribe1	48394	0.95	0.23	17	1.94175	206	0		0		0		0	1			1.92585e-08	dod045_p1533	0	0	0	0	0	0	0	0	0	0	0	0	0	0	0	0	0	0	0	0
PGTT_06716	MAKRMCDLLVGNKGYQPGSWDPTSMHIRCFCHKLALIVNVGLQALSLKILPPKKEKASVLGFFPVLGRMVEEDEQDLGVQDLPVDVEGAKKTSPPINLAIDSNSDYGNADDKTSDKGPEESEKIDSDHETTSAAHLRHAKTTKLKELTEELDVVIKQITRSAAQRSNFDLTAQKLNVKVAPLIAGYGIRWNIRYQSHHKAIEAREVIDQILKDNQQHNSSEIFSNAYFSPRDWKELDNLNCELEVYSKLTSEMEGNSLTGTHVLPKYLELKESLTTKIEASAETSSLYPMYQAMLKRVDKYLNKAMECDTLVIATILHPCYRMHIFELAFGTESDEAVNCLKRLQKEYDQTKENIESNKPPENTNEIVEVEKPSTSLPGSLMAQNPQSNEIKTYLKAEL…	Tribe1	49556	0.001	0.152	47	1.96078	510	0	3.46173e-06	1	zbed4_mouse zinc finger bed domain-containing protein 4 os=mus musculus gn=zbed4 pe=2 sv=1	1	3.1e-10	0	1			1.63739e-38	dod045_p1533	0	0	0	0	0	0	0	0	0	0	0	0	0	0	0	0	0	0	0	0
PGTT_01182	MASTMCLMINSYGSAGTPKSKWDPKASTWEDQRETEGTLPVPLQAQGNKIDVVQAGPVDNTANEYNPCNFKSDYGNADEECSEVDGEQDGDNMDSDSEDANSKAQSAKTKHVKSTRLLELTQKITRSAAQRANFDRIAHDLGLKVSPLITGYGIRWNIKFQSYKKAVDAREVIDWILKEDQEQNGLGDFRDVIFSPRDWREVDNLNQELEVFVELTAEMEGDSATGTHVIPKYLELKESISEKLSKASETNALYPMYSAMLKRVEKYLSKAMSCNTLIIATLMHPCYRMHLFELAFGAESREVTEFLNLLKQEFQLAQDEQKHNTEKTPDPDLIVLDNAPVDQPTSLMARLAMRMKQKPDTQEDEIAAYLKANLNFKKGAIDRKATPLKWWKANQSTYP…	Tribe1	44024	0.107	0.211	17	1.79372	446	0	9.38036e-11	1	zbed4_mouse zinc finger bed domain-containing protein 4 os=mus musculus gn=zbed4 pe=2 sv=1	1	4.2e-12	0	1			1.86187e-40	dod045_p1533	0	0	0	0	0	0	0	0	0	0	0	0	0	0	0	0	0	0	0	0
PGTT_17657	MTQSAIDNHNRPSESADVNVGYQSDRSQLCWSSRAPSVSNVPNMVTPSADSRVSMTQPRPQKRPAAPSSDLGQSDHISRDASQKKKKRQPAKKSAAAKKNNPVQKRGSKGKSKNSAGGNEASHLELLHPQPLGGESTEPAEDYDYDQDSGNGSIEIQLREEKKKNEEKYADPLEYFYPPFFKDGEMGDKPLNFKCRWCSKVYRGHNSTNGNLTTHRDGSNQAGRNPKGCINRDQAKKAGVKLPPSVAEKRVLDTKQPTINTFLQSKPVFVNRVLNQIVMIWQIRQALAWARIEDPYLRAAFQYANNKASLYGKRWSADKSKKLYSMLKTTVFDDLEVFVKLTSQMEGNQPTGAHVLPKYLELKDQINEKLARSEEKDMLYPMFHVMLNRVKKYLDEAMN…	Tribe1	60495	0	0.102	57	1.83333	600	0	3.58444e-06	1	tra1_maize ac transposase os=zea mays pe=2 sv=2	1	7.7e-13	0	1			1.33198e-38	dod045_p1533	1	0	0	0	0	0	0	0	0	0.995	83	0	0	0	0	0	0	0	0	0
PST130_15880	MVLGFFPVLGRLTKEAEPVELVSALQDIKITNSAIHENIQCNYNVGLSQHLMTIVSHLMQLLIQPATTVMQTMKYWIVTENWNPKRLLIHLSVQSQLSEKHSNLTYIIKGIKRSAAQRANFEQTAQDMNVKVASLIAGYRIRWNIKYKSYQKAIDAQAVIDRILLEAQEESNPRLFGDVSFSPQEWKEIDNLNCELELTNLHTQVFVKLTSYMEGNQSTAAHIILKYLALKESLALKLQNCWEEDSLYPIYHVMSKQVEKHLNEAIRCHTLVIATILHPYFRMYILELAFGLRSLEAVEALQLLCREFVHTKESLKRKQPPTQDLADVHVIDNKQSLIPQPQSLMAWLASRLESNVTTQEDKIADYLNASLSFDEQAMNNKATPLHWWKLHMRFIILLV…	Tribe1	79141	0.121	0.19	69	1.53846	455	0		0		1	3.2e-06	0	1			3.49825e-19	433_AMC749	0	0	0	0	0	0	0	0	1	0	0	0	0	0	0	0	0	0	3	0.75
PST130_03654	MYGNISFSPRNWEDIEELNAELEVFVKLTQQMEGNHSLGAHVIPKYLELKEELEDKKHAAVESDALYPMWCAMLKRTEKYLDEAMACDSLILATLVHPCFRLSLFTLVFGQDSDEYDRCNSLITQEFARFKDKITTQAAGLGKSTPEAKQKETTGADSKGLMARLALLNKKKPSAQEHELQSFLTADLAFKADDIKDPDFPLKWWKIHSNLYPTVSAMARSYLATSASSCAVERLFSAASDVCSSSRGSLLPATMSRSVSSLMWLRKGIPLSGAFETAGKALSELVPKKKR	Tribe1	67008	0	0.107	4	2.06186	291	0		0		1	4.2e-13	0	1			7.69799e-42	dod045_p1533	1	0	0	0	0	0	0	0	0	0.612	289	0	0	0	0	0	0	0	0	0
PST130_06589	MASTMYELLFNDTEITSENTDPAPTWDPKTMHIQCFCHKLALTVNAGLAALFLITLPPAKIKASVLGFFSVLGRLVEEEEPEPSGAQSQPNSSQAPNVEVIEDPDMDNEGSESDYGNANNEGSDEDSNVVREDSGGEGDNAVKSRHRKTSRLLILTQKITRSAAPRANFTQISQQLNLKVAPLIAGYAIRWNIKYQSHKKAIDAQEVIDQVLKEDQETNGAGDFNNVLFSPRNWKEIDNLNREMEVFVKLTSEMEGNSATGTHIIPKYLELKEALKRKLADSTATDLLYPMFHAMLKRVQKYLDEGM	Tribe1	69928	0	0.137	64	0.651466	307	0		0		0		0	1			1.69021e-12	433_AMC749	0	0	0	0	0	0	0	0	0	0	0	0	0	0	0	0	0	0	0	0
PST130_06553	MNAADKSDALYLMYCAMAKRVSKYLDKAMACDSLVLATLAEVARCNELIEAEFALNKETISTKAAGLQTSIPDTQQKQATTNDPKGLMACLAMLNKKTPSAQEHELQLFLTANLTFKTEDIAHQDFPLRWWKVFAHKSFPTLAIMAQSYLATLARSCSVERLFSAVADCQQPMWLCENIPLTGAFKTAGKVLANLIPKKKKKKSLLYIMLPLLLSCNLNRTLFAVMNSLSGKNLDDA	Tribe1	69893	0.01	0.157	46	3.37553	237	0		0		1	5.1e-08	0	1			3.24279e-13	dod045_p916_m13f	1	0	0	0	0	0	0	0	0	0.839	197	0	0	0	0	0	0	0	0	0
PST130_07598	DYGNADDEGSDIVSDDEEEEEEEEEKEKESTVQPTKHAKTRRLKELTDKLDVVIKQITRSAAQRASFDRMAEELKVKVSPLIAGYGIRWNIKYQSHRKAIQAREVIDRLLKDDQEHNQSLEFGDVWFSPRDWKEIDNLNRELEVFVELTSDMEGDSATGAHVVPKYLQLKDQLSQKLARSEETDTLYPMYHAMLKRIDKYLSEAMACETLILATIMHPCYRMHIFE	Tribe1	70927	0	0.109	16	0.884956	226	0		0		0		0	1			6.92827e-24	dod045_p1533	0	0	0	1	0	0	0	0	1	0	0	0	0	100	0	0	0	0	9	1
PST130_02744	MAQDDEIKAYLKAVLNFKEEDLQHKTTPLKWWKANQQTYPTLATLACAYLGATVSSCAVKQLFSAASDVCSSR	Tribe1	66103	0	0.11	65	4.10959	73	1		0		1	7.6e-11	0	1			2.17772e-12	dod045_p916_m13f	0	0	0	0	0	0	0	0	0	0	0	0	0	0	0	0	0	0	0	0
PGTT_12004	MTQQPTVPEDEIEAYLKEDIPFSPDDLDHKTTPLTWWKANQKTYPTLAILACRYLGASGSSCSVKRLFSAASDVCSSNRGRLLPETMDHSVSSLMWLCEDTPLTGDFLEAGNALKALLPSKKSMK	Tribe1	54843	0	0.115	60	3.2	125	1	3.96843e-09	1	zbed4_mouse zinc finger bed domain-containing protein 4 os=mus musculus gn=zbed4 pe=2 sv=1	1	3.3e-13	0	1			2.36782e-25	dod045_p916_m13f	0	0	0	0	0	0	0	0	0	0	0	0	0	0	0	0	0	0	0	0
PST130_08541	MEGNHSSGAHVIPKYLELKEDLAEKLNAAHKSDALYPMYCAMTKQVSKYRDKAMAYSLEVAQCNNLIQREFARIKETISSKAAEHLNPIPATQKKQATSSSTDS	Tribe1	71866	0	0.108	9	1.92308	104	0		0		0		0	1			5.43237e-10	dod045_p1533	0	0	0	0	0	0	0	0	0	0	0	0	0	0	0	0	0	0	0	0
PST130_06588	MLDKNEIEAYMKADISFKDDDLAHKTIPLRWWKAHHRTYPTRAILAQEYLGAPGSSCAVGRLFSAASDVCSTSRGSLLPATMSHIVSSLMWRRKEVPLSNEFEEAGKALEALSLKKNR	Tribe1	69927	0	0.106	10	1.69492	118	0		0		1	3.6e-11	0	1			2.65477e-24	dod045_p916_m13f	0	0	0	0	0	0	0	0	0	0	0	0	0	0	0	0	0	0	0	0
PST130_13661	SNGDGDFGDAHVSTRDWNEIENLNKELEVFVELTHYMEGNSATGAHVIPKYLELKESISEKLAWAQEKDSLYLMYHAILKRVDRYLNKAMGCSTLILATLMHPCYRMTIFELAFGTESSEVTTCLSLLKREFHLVKDAQSSAEKVANPNITVVDKP	Tribe1	76929	0	0.102	43	1.92308	156	0		0		0		0	1			8.92044e-22	dod045_p1533	0	0	0	0	0	0	0	0	0	0	0	0	0	0	0	0	0	0	0	0
PGTT_04361	MASQNKQPSTCDPSDSDGDLALPKSKLASSKSRPKKKKPHQQIVVSKKNKATVAVAAKQKATLIIRPMITIRIRMRDQYSIEIQTRGKKNIFKEGNDKDCPLNFKFLWCLGVYCGLGSTNGNLKAHCNGYTQKDKNPQGCPNHNKAKQEGIKLMPLVSEQRLKALLLETLPPGKTKESILGFFPVLGSIIKENKPDEPAQLIGTQTTNHINNPPDIQDPNLLDAVSNYGNEDLCRTHIKSTKLLELTQKLDVVIKQITRSAAQRSHFAHTAEKLKKNFAPLIAGYGIQWNIRYQSYQKAMDAHAIINHILKEGQEQKQAGLFADVFVRLTSQIEGDLPTGTHVIPKYLKLKESLMEKLGRSLQTDSLYPVYHAMLKRVDQYLIEAMQCKTLLMATMMHP…	Tribe1	47202	0	0.101	12	1.99557	451	0		0		0		0	1			8.7016e-18	dod045_p1533	1	0	0	0	0	0	0	0	0	0.959	25	0	0	0	0	0	0	0	0	0
MELLI_sc1298.2	MKLMARKSSNTIMEDYDLPVGLDLYQESGDEIEIETPGVIRARLGRVANLLDSYEDPIHVKGESHRDGGKDQPACPKRHLAIKDGHDLPRTWKQQQDDTVRVASANPKGTLDSFLSQSTFTFSLSNRSATIQGTTWAAQTAKKVYKELSQAVMNKLQLNKGKFGLIYDVWTTKGRRKALIGVSATFIEDDWRFQTIYLTLKLVTWHHAGRLLAQPVGRFLIANGLHKKITQTTDSASSNATMAQELSSMFLDANDSVDWDASGNQVKCYTHKIGLVVKSGLKSLGMSAGHIKPTTSPGVTLPNPTMVLNDGDEGMELHSSKDKEDEADPDGDPDHLPVDDSLDSGSEDGRIQSVSKAKKFNRLCTRSSARRQEFLAKAKQSDYQGGLPISGWGVRWNID…	Tribe1	3134	0	0.101	12	0.729927	411	0	4.52258e-08	1	tra1_maize ac transposase os=zea mays pe=2 sv=2	0		0	1			1.02134e-14	433_AMC749	0	0	0	1	0	0	0	0	0	0	0	0	0	40	0	0	0	0	0	0
PST130_04749	MTRPVALLPSSDDLWETRLGRRIRRHAIDHLPLRTRAEIATYHGEGETEEEYLSSLVDMNVFGSDFGEGGSTLEFGALVLEPALSWMAAVD	Tribe1	68099	0.002	0.109	38	0	91	0		0		0		0	0					0	0	0	0	0	0	0	0	0	0	0	0	0	0	0	0	0	0	0	0
PGTT_10877	MSGPSKDPGKDELEIYLGGIDHCDNRNDKDLTFSALSWWKLFSFAGARKKYTILSMLAKDYLGCIAASAAVERTFSAAADVCTNERGRLLPRTIETCLKKYMTIDCDYLKNSRFTDPASSL	Tribe1	53716	0	0.112	48	4.13223	121	1		0		1	1.3e-12	0	1			4.2084e-14	dod045_p1533	0	0	0	0	0	0	0	0	0	0	0	0	0	0	0	0	0	0	0	0
PGTT_05711	MSSQPTQSSMSNQSGNVSDATEVQTRRSSRVTTPMKRSGMIQPSPDSRRSITQPLLSERPDINPSSQSKKRTEAPTDSDSTPQITPVQSQKPRNKKPTKKNKKTTGATSVGNSESNPGTTIDLAQDSDEENVKAKFKRQRKNPGLDKRTPPPLAHARGRPIGPMPGSYGTAANPWRAGLHAGLHSACTPIPTWRAVWRAPGGLACIYQRPKNPEEDDIKVFFSEPFCRKDDPADKPPSTYSCLWCKKEVRVSASSLSNLCVHRDGSRQTGRVSNVCPNRAKAIAAGAKLPQTALDEEKKKKGTQEITSHFARVEKFDNIILNQIVVLWLLRQAIPWNRVEDPYLQAAFNYCEPAANLFKRKWAATASRTAYLELQEEVELGLQSPSTPKMKKVFLGSFP…	Tribe1	48552	0	0.099	12	1.82482	822	0		0		1	5.5e-14	0	1			6.50328e-35	dod045_p916_m13f	1	0	0	0	0	0	0	0	1	0.885	91	0	0	0	0	0	0	0	4	0.75
PGTT_18259	MALVVNAGLKELGLQSPPPPKMKKVFLGSFPYSNTMPKITEENEDGNEGDNEDSDSNSEAGSDHTEEDDAESDDDDEDDTDESQEANKGAKDGQKESSSKANRNNSNDLNDLVTALDFVVKKITGSCAWRQEFERRAAGKGLKNLIAGYGIRWNIIYESRTRAYEAREVIDAILHDEYDKYKQQRSKSSRKENPKKLGHFKEIQFTKKEWAMINELNEELEPFNRLTKLMEGDGPTGAFILPNYYKIISELKNKEDACNRGHPMHPMYVKMIKKLQTYENEALECHTLIMATLLHPKLRLKAFTHCWPEKADFARKLLEKEFAKRVEDLKKQKEDNIQLVEKEAPPVEQNDIFEMFNAPARTDESKELEVYINNMDRLPLPASNDPKSILIWWKDHSTT…	Tribe1	61096	0.002	0.146	16	1.32743	452	0	4.06471e-08	1	zbed1_human zinc finger bed domain-containing protein 1 os=homo sapiens gn=zbed1 pe=1 sv=1	1	2.5e-14	0	1			7.73535e-50	dod045_p1533	0	0	0	0	0	0	0	0	0	0	0	0	0	0	0	0	0	0	0	0
PGTT_04783	MAAIQTTDCKEDACNRGHPMHPMYVKMIKKLETYENEALKCHTLIMATLLHPKLRLKAFTHCWPEKADFARKLLEKEFAKRVEDLKKQKEDNIQLVEKEAPPVEQSDIFEMFNAPARTDESKELEVYINNMDRLPLPASNDPKSILIWWKDHSTTYPVLGSLAKDYLASSASSCAVEHTFSSAADVCSTGRGSLKPRTIESILFITHL	Tribe1	47624	0	0.104	59	2.88462	208	0	3.9704e-06	1	trac9_maize ac9 transposase os=zea mays pe=4 sv=1	1	7e-14	0	1			5.1967e-33	dod045_p1533	0	0	0	0	0	0	0	0	0	0	0	0	0	0	0	0	0	0	0	0
PGTT_18678	MISLNVQCTCRTDESQELEVYINNMDRLPLPASNDPKSILIWWKDHSTTYLVLGSLAKDYLASSASSCAVERTFSSAADVCSTGRGSLKPRTIESILFITHL	Tribe1	61514	0.001	0.102	63	3.92157	102	1		0		1	4.2e-14	0	1			1.8033e-21	dod045_p916_m13f	0	0	0	0	0	0	0	0	0	0	0	0	0	0	0	0	0	0	0	0
PGTT_19741	MSSQPTQSSMSNQSGNVSDATEVQTRRSSRVTTPMKRSGMIQPSPDSRRTITQPLLSERTSIGTSSQPKKQTNVPSESDSIPHATPVQSQQTRKKVPKKPKKTGPAAANSESNTTAKDVDLAQDSDEENSKVKKRQRKNPEEDDVKVFFSELFRRKDDPADKPASTYSCLWCKKEVRVSASSLSNLRVHRDGSRQSGRVSDGCPNRAKAIAAGAKLPPTSLEEEKKKKKNGNGDLTTHFARVEKFDNTILNQIVVLWLLRQSIPWNRVEDPYLKAAFNYCEPAAILFKRKWAATGARKAYLELQEAMLYCLKTTDSGSNNMTMAETMHEKLLDLGENTDFEWDPKTMHIKCFCHKMALVVNAGLKELGLESPPPPKLKKAFLGSFPYSNKMPKITEEDE…	Tribe1	62572	0	0.1	67	1.81159	828	0		0		1	2.3e-09	0	1			1.06072e-34	dod045_p1533	1	0	0	0	0	0	0	0	1	0.895	93	0	0	0	0	0	0	0	4	0.7
PGTT_20362	MSSQPTQSSMSNQSGNVSDATELQTRRSSRVTTPMKRSGMIQPSPDSRRTITQPLLSERTSIGTSSQPKKRTNVPSESDSTPHATPVQSQQTRKKVPKKPKKTGPAAANSESNTTAKDVDLAQDSDEENSKVKKRQKKNPEEDDLKVFFSEPFRRIDDAIPWNRVEDPYLKAAFNYCEPAAILFKRKWAATGARKAYLELQEAMLYRLKTTDSGSNNMTMAETMHEKLLDLGENTDFEWDPKTMHIKCFCHKMALVVNAGLKELGLKSPRPPKLKKAFLGYFPYSNKMPKITEEDKDGNEGDNEDDDSNDGRSDCTEDEKENSDDDDNDDDEDNDDDNDDSTEDKGENGKKDGKKNGKKDGKKDGKKDGEKNGKKDGKKDGNKSSSKANRNDSNDLNEL…	Tribe1	63181	0	0.099	67	1.39276	718	0		0		1	5.8e-11	0	1			1.14337e-38	dod045_p1533	1	0	0	0	0	0	0	0	1	0.895	93	0	0	0	0	0	0	0	3	0.833333
PGTT_10966	MLSQPTQSSMSNQSGNSQQTRKKAPKKPKKAGPSAANSESNTTAIDIDLAQDSDEENSKVKKRQRKNPEEDDVKAFFSEPFRRKDDPADKPASTYSCLWCKKEVRVSASSLSNLRVHRDGSRQSGRVSDGCPNRAKAIAAGAKLPPTSLDEEKKKKKNGNGDLTTHFARVEKFDNTILNQIIVLWLLRQAIPWNRVEDPYLKAAFNYCEPAAILFKRKWAATGARKAYLELQEAMLYRLKTTDSGSNNMTMAETMHEKLLDLGENTDFEWDPKTMHIKCFCHKMALVVNAGLKELGLESPPPPKLKKAFLGSFPYSNKMPRITEEDEDGNEGDNEDDDSHDGRSDCTDDEKENSDDDNNDDDEDDDDDNDDSTEDEGENGKKDGKKNGKKDGKKDGEKD…	Tribe1	53805	0	0.105	18	1.84211	760	0		0		1	5.4e-11	0	1			5.21476e-45	dod045_p1533	1	0	0	0	0	0	0	0	1	0.954	21	0	0	0	0	0	0	0	4	0.7
MELLI_sc39.9	MPLPIPTLEVNGDEYDDEDDQESDEEEMAGAEPDGVDNENDEENTDKVHSSSEQPDVVATALEKVDTVSGQIASSAARRCDFKTRATRLGYAGRMVKRPCKTRWNSHYESRKIACEAQEVINSMISADRKAFFFKGIIISPSEWNAVELVNKVLKTFVNATARVEGNGPTGCFVLAEYKQVISELKSLQAKSLFPSIDKAIDVMIEWLRKYQDEAVNCEALVLATILNPRFRGRFFSIHYPDHNVAAQVAINEAFNNLVEASNVHDQAPLLDETEVDEFDIFGVGKGGNGSPLTTASELDDYLKGHCRIKKDQTPLEWWKEHQFRFPILSKLAHNYLSLSATSCACERTFSAAADVCTPSRGSLLPKTMKRLVGSQAWLKEGIVPDGAFEEAVMALQGY…	Tribe1	16628	0	0.108	16	2.11765	425	0		0		1	1.7e-19	0	1			1.35101e-109	dod045_p916_m13f	0	0	0	0	0	0	0	0	0	0	0	0	0	0	0	0	0	0	0	0
PGTT_08761	MSSQPTQSSMSNQSGNVSDATEVQTRRSSRVTTPMKRSGMIQPSPDSRRTITHPLLSERTSIGTSSQPKKRTNAPSESDSTPHATPVQSQQTRKKVPKKPKKTGPAAANSESNTTAKDIDLAQDSDEENSKVKKRQRKNPEEDDVKVFFQNRFVVKMIRPINLRQPIAVCGARKKSGFQRLVFRIFVCTVMVLVKSIPWNQVEDPYLKAVFNYCEPAAILFKRKWAATGARKAYLELQEAMLYRLKTTDSGSNNMTMAETMHEKLLDLGENTDFEWDPKTMHIKCFCHKMALVVNAGLKELGLESPPPPKLKKAFLGSFPYSNKMPKITKEDEDGNEGDDEDDDSNDGRSDCTEDEKENSDDDDNDDDEDDDDDNDDSTEEEGENGKKDGKKNGKKDGK…	Tribe1	51601	0	0.1	67	1.81818	770	0		0		1	8.1e-10	0	1			1.38292e-38	dod045_p1533	1	0	0	0	0	0	0	0	1	0.896	93	0	0	0	0	0	0	0	4	0.7
PGTT_20449	MIKKLEIYQDKALECETLIMATLLHPSFRLGLFTHCWPEKADVAKKLLEKEFAKRVEVLKKKKEDNIQIVEKKTPPVEEDDIFEMFSKPAKSTEENKELEVYINNMDPLPAISTKCPKELLLWWKDHASTYPVLASLAKDYLASSASSCAVERTFSSAADVCSTGRGSLKPRTIERGVSSHMWLKEGIQVSGDYAKAQTVVRSYMDFSKKKQ	Tribe1	63265	0.002	0.124	39	2.35849	212	0	2.05694e-06	1	trac9_maize ac9 transposase os=zea mays pe=4 sv=1	1	3.4e-13	0	1			2.64559e-45	dod045_p916_m13f	0	0	0	0	0	0	0	0	0	0	0	0	0	0	0	0	0	0	0	0
MELLI_sc900.6	VTLRSNIRDSASVDSFANTEIANSAANLPPQSPPNSEEPFHPPVVVDLAQDSDEDNMRVQKQKRNQPVEEDFDCPSLYFEPGFHCPVKKDVVRVSGSSRSNLKSHRDGYNQPGKMVKDPSPPLSTRHHHFPTRHSISDSHEQPESPPDDQAFEQPLLHFYNDVVTSSDMNELKCYLQGIDTFSSCKANDFQFMLDWWKISHLNHATKYLILSALAQDYLATPAASAAPEGSFSVAGQVCTAERGGLLPRMIEMTVSSQIWILENVPLSGDFAEVGKIINYAKNIIQKKTRKSHFQD	Tribe1	25243	0	0.103	18	1.68919	296	0		0		1	4.1e-13	0	1			2.17981e-40	dod045_p1533	0	0	0	0	0	0	0	0	0	0	0	0	0	0	0	0	0	0	0	0
PGTT_06652	MGGNRGQKGVFGIARGNALLLKRNRYGFIGVSVSFINNDWNYVVLHLSIKLTTDSGSNNMTMAETMHEKLLDLGENTDFEWDPKTMHIKCFCHKMALVVNAGLKELGLESPPPPKLKKAFLGSFPYSNKMPKITEEDEDGNEGDDEDDDSNNGRSDCTEDEKENSDDDDNDDDEDDDDDNDDSTEDKGENGKKDGKKNGKKDGKKDGKKDGEKDGKKDGKKDGNKSSSKANRNDSNDLNELTTALDFVVKKITGSCVWRQEFERRAAGKGLKNLIAGYGIRWNIKYESRTRAYDARDVIDSILLAEYEKYQDQRAKSSRKENPKKLGHFKEIQFTRKEWATINELNKELEPFNLLTKLMEGDGPTGAFVLPNYYSTISTLKKKEDKCSRGHAMHPMYVK…	Tribe1	49492	0	0.219	57	1.73913	575	0		0		1	4.3e-11	0	1			4.72875e-40	dod045_p1533	1	1	0	0	0	0	0	0	1	0.997	191	12	0	0	0	0	0	0	4	0.7
PGTT_17777	MVLVKVEGSRMDVQIVPKLLPLEQNFPLPPLKKKKKEEEWKWRPNDSFCQSGKVRQYYLKPNHSFVALTCNTLQTKMGGNRGQKGVFGIARGNALLLKRNRYGFIGVSVSFIDNDWNYVVLHLSIKSDCTEDEKENSDDDNNDDDEDNDDDNDNGTEDKGENRKKDGEKNGKKDGKKDGNKSSSKANRNDSNDLNELTTALDFVVKKITGSCVWRQEFERRAAGKDLKNLIAGYGIRWNIKYESRTCAYDARDVIDSILLDEYEKYQDQRAKSSRKEKPKKLGHFKEIQFTRKEWAPINELNKELEPFNRLTKIMEGDGPTGAFVLPNYYHTILTLKKKEDKCSRGHAMHPMYVKMIKKLKIYQDKALECETLIMATLLHPSFRLGLFTHCWPEKADVA…	Tribe1	60615	0	0.104	16	2.07156	531	0	1.57962e-06	1	zbed1_human zinc finger bed domain-containing protein 1 os=homo sapiens gn=zbed1 pe=1 sv=1	1	8.3e-12	0	1			1.64835e-38	dod045_p1533	1	1	0	0	0	0	0	0	1	0.728	32	88	0	0	0	0	0	0	3	0.833333
PGTT_13409	MSSQPTQSSVSNQSGNVSDSMEVQTRQSSRVTTPMKRSGMIQPSPDSRRSITQPLLSERTSIGTSSQPRKQTNAPSDSDSTPQATPVQSQQTRKKAPKKPKKTGPAAANSESNTTAKDVDLAQDSDEENSKVKKHQRKNPEEDDVKVFFSEPFRRKDDPADKPASPYSCLWCKKEVRVSASSLSNLRVHRDGSRQSGWVLDGCPNRAKAIAAGAKLPPTSLEEEWKWRPNDSFCQSGKVRQYYTKPNHSFVALTSVDTLESTAILFKRKWAATGARKAYLELQEAMLYRRNRYGFIGVSVSFIDNDWNHTTDSGSNDMTMAETMHEKLLDLGENTDFEWDPKTMHIKCFCHKMALVVNAGLKELGLESPPPPKLKKAFLGSFPYSNKMPKITEEDEDGN…	Tribe1	56247	0	0.098	67	1.76991	791	0		0		1	4.6e-10	0	1			5.38929e-34	dod045_p916_m13f	1	0	0	0	0	0	0	0	1	0.935	93	0	0	0	0	0	0	0	2	0.78125
PGTT_05875	MPEIAKSSRKEKPKKLGHFKEIQFTRKEWATINELNKELEPFNRLTKLMEGDGPTGAFVLPNYYHTILTLKKKEDKCSQGHAMHPMYIKMIKKLEIYQDEALECETLIMATLLHPSFRLGLFTHCWPEKADVAKKLLEKEFAKRVEVLKKKKEDNIQIVKKKTPPVEEDDIFEMFSKPAKSTEENKELEVYINNMDRLPAISTKCPKELLLWWKDHASTYPVLASLAKDYLASSASSCAVELTFSLAADVCSTGCGSLKPRTIERCVSSHMWLKEGIQVSGDYAKAQTVVRSYMDFSEKKQ	Tribe1	48715	0	0.105	10	2.65781	301	0		0		1	1.9e-10	0	1			1.3499e-48	dod045_p916_m13f	1	0	0	0	0	0	0	0	0	0.732	9	0	0	0	0	0	0	0	0	0
MELLI_sc257.4	MASGLQSMFLEAEDPVSWNASTHHIRCFAHKLNLVVGHGLKALGQKVVSSNPSTPQVVPLPIPGVEVNNGESDIEYDSNSDDEISSGLPDEPDGVDDDEEEEVDEGSGGACEEDDVVADALTKVDAVSGQIASSAARRNNFKTRATCMGYTGRMLKHPCKTRWNSHYESRTIACEAQEVINSMLAADRKACSFKGVTISSSEWHAVELVNKLLKTFVKATARVEGNGPTGFTLLVEHKRVITNLKQHQAEFFTFPSIENTIDVIIKWLTEYQHEAASCDAIVLATVLNPRLRQKFFPLHYPEYDVFSQLLIEAAFNDLADETEAREATPSPDGPDDPVEPDAFYVFGELTNIPTKLAHTELEDYLQGKFPITKNQTPLNWWKEHQANFPILAKLARDYL…	Tribe1	11269	0.008	0.133	51	2.28311	438	0	7.09378e-09	1	tra1_maize ac transposase os=zea mays pe=2 sv=2	1	2.5e-18	0	1			1.12053e-92	dod045_p916_m13f	0	0	0	0	0	0	0	0	0	0	0	0	0	0	0	0	0	0	0	0
MELLI_sc596.4	MMATDTVSGQIASSAARQNDFKTRATHLGYTDGVVRNPSPSPEENNNTSKTDAFDIFGHSEESTNKSSIELDNYLQGQHRMKKDQTPLQWWKVHQYRFPTLAKLARDYLLVSATSCACERTFSAAADICTPSRGSMLPRTMERLVGCQAWLKDGIVPEGVFLEASKVLQGYIDRITAKKEKK	Tribe1	21205	0.004	0.106	18	2.1978	182	0	1.6353e-06	1	zbed1_human zinc finger bed domain-containing protein 1 os=homo sapiens gn=zbed1 pe=1 sv=1	1	5.4e-19	0	1			8.93733e-54	dod045_p916_m13f	0	0	0	0	0	0	0	0	0	0	0	0	0	0	0	0	0	0	0	0
PGTT_17824	MIKKLEIYQDEALECETLIMATLLHPSFRLGLFTHCWPEKVDVAKKLLEKEFVKRVEVLKKKKEDDIQIVKKKTPPVEEDDIFEMFSKPAKSTEENKELEVYINNMDRLPAISTKCPKALLLWWKDHASTYPVLASLAKDYLASSASSCAVERNFSSAADVCSTGRGSLKPRTIES	Tribe1	60662	0.001	0.118	39	2.84091	176	0		0		1	3.1e-12	0	1			1.97541e-31	dod045_p916_m13f	0	0	0	0	0	0	0	0	0	0	0	0	0	0	0	0	0	0	0	0
PGTT_18039	MSSQPTQSSVSNQSGNVSNVTEVQTRRSSRVTTPMKQSGMIQPSPDSCQSITQPLLSERTSIGTSSQPRNQTNAPSDSDSTPQATPVQSQQTRKKAPKKPKKTGPAAANSESNTTAKDVDLAQDSDEENSKVKKRQRKNPEEDDVKVFFSEPFRRKDDPANKPASTYSCLWCKKEVRVSASSLSNLRVHRDGSRQSGRVSDGCPNRAKAIAAGAKLPPTSLEEKKKKKNGNGDLTTHFARVEKFDKTILNQIIVLWLLLQLIPWNQVEDPYLKAAFNYCEPAAILFKQKWAATGARKAYLELQEAMLYRLKTTDSGSNNMTMAETMHEKLLDLGENTDFEWDPKTMHIKCFCHKMALVVNAGLKELGLESPPPPKLKKAFLGSFPYSNKMPKITEEDED…	Tribe1	60877	0	0.097	67	1.79641	835	0		0		1	2.2e-11	0	1			8.93167e-39	dod045_p1533	1	0	0	0	0	0	0	0	1	0.935	93	0	0	0	0	0	0	0	4	0.7
MELLI_sc831.4	MTNNLKCHRDGKPTPGRSKVGCAGQNEARRSGLNLPPSLAEVAHDEAVAKKNQPGTLTSYVTVGQKVKFDNLTFNQMMCVWIVRQALPWSQMNDTWLRAAVQWPDARLYGRRWAAEEAKRLNLSMKKVVFQELKNLTSKFCLQQDVWTTKAWRKEFDRVKHSLGLEVESLIAAYGIRWNIKYISRHIAWMARDVIDQLLKDDLARVHAKNRRPRKNGKPYGYFHELTVSPSEWAQIRNLNAELKPFLEATKRMEADEPTGCMHVELKKTLQARSEKLDTADAMYPMIAVMLEKTQQILEEALNCEALIMACLLHPAFCLRFFHTFFGPTSAILIRAEALFNDHFQAAFAKKHQLLNTQSTKEEMGDDNQLRDYLGGRNRMKAPEYDVRDPNSALIWWKL…	Tribe1	24395	0	0.104	51	2.83401	494	0		0		1	1.2e-14	0	1			4.91177e-62	dod045_p1533	1	0	0	0	0	0	0	0	0	0.75	209	0	0	0	0	0	0	0	0	0
PGTT_20486	MGGNRGQKGVFGIARGNALSLKRNRYGFIGVSVSFIDNDWNYGVLHLSIKLTTDSGSNNMTMAETMHEKLLDLGENTDFEWDPKTMHIKCFCHKMALVVNAGLKELGLESPPPPKLKKAFLGSFPYSKKMPKITEEDDDGNEGDDEDDDSNDGRSDFTEDEKENSDDDDNDDDEDDDDDNDNGTEDKGENGKKDGEKNGKKDGEKSGKKDGKKDGNKSSSKANRNDSNDLNELTTALDFVVKKITGSCVWRQEFERRAAGKDLKNLIAGYGIRWNIKYKSRTRAYDARDVIDSIVLDEYEKYQDQRAKSSRKEKPKKLGHFKEIQFTRKEWATINELNKELEPFNLLTKLMEGDGPTGAFVLPNYYSTISTLKKKEDKCSRGHAMHPMYVKMIKKLEIY…	Tribe1	63299	0	0.158	19	1.5873	567	0	9.27901e-07	1	zbed1_human zinc finger bed domain-containing protein 1 os=homo sapiens gn=zbed1 pe=1 sv=1	1	4.9e-12	0	1			7.18913e-41	dod045_p1533	1	1	0	0	0	0	0	0	1	0.97	191	12	0	0	0	0	0	0	4	0.8125
MELLI_sc39.5	MPIAKDLSQSLSQSLQVPGRSSSRTLHPPSPSRAQPGFQITPSDSRTALTRQSTPLDKSPGPLSNRLPSPRPPAVKHKGAIQAAVRKSKPNRQAKRVRSSSPALSSGTPRLSKQTEGAASAASSSGTPQSSKETDVQVFEIPEGVDVDQDSSIEFVESNNEPGYNKSRSLDVKFLLKYFHDPEGRNHKCRFCHKTYLGDKTGTSYFNLRGHRDGSAVQPVCTMRHKAIRGGMSLPPSYKEKQESWGLSRTWAAQQSVILYSGLHENAINSIKTNKGKFSSIHDVWTTKGNRYAFIGDSANYIDDDWNSQTTDSGGNNGPMAKELQDMFMKADDPVFEDSPAHYVRRYAHKLNLTVGHGLRILGQKVTISKPAIPEGIPLPIPTLEVNSGENGIDIDESE…	Tribe1	16625	0.012	0.104	35	1.2926	851	0	4.34089e-08	1	tra1_maize ac transposase os=zea mays pe=2 sv=2	1	1.4e-17	0	1			6.2402e-52	dod045_p916_m13f	1	0	0	0	0	0	0	0	1	0.899	69	0	0	0	0	0	0	0	2	0.954545
PGTT_20032	MLKQSYRLSIFQAYFSSHHKYAEILLQQKFDKRKAELAATVSSRESTPQQPSQPQKTSHRWPIDDLNLFPGAVESANADKLANYLGDQCLVWWKEHHNEFPTLASLAKDYLACSATSASVERCFSAAADICARDRGSLAPRTIEKLYCIC	Tribe1	62862	0.007	0.106	23	4	150	1		0		1	3.8e-15	0	1			1.2915e-19	dod045_p916_m13f	0	0	0	0	0	0	0	0	0	0	0	0	0	0	0	0	0	0	0	0
MELLI_sc270.2	MPGGSQYRYKFLGFTIAITMRETRYMEKGRARAGRALCYRSACPIFGGAPEVLIVLATILNPQFRLKFFNLHYPKYEASSQEIIKNAFSIVVEEMKTHKPPPPPEAQDDIVVEEMKTHKPTPPPEAQDESANADEFDDRTPLQWWKEHESHFPILATLARDYLSILATSCACERTFSAAANVCTSSRGSMVPKTMECLVGSQAWLKEGIVPDAEFEEAAKALQVYVDAMAKSKKPR	Tribe1	11863	0.015	0.128	69	2.54237	236	0	2.9175e-07	1	tra1_maize ac transposase os=zea mays pe=2 sv=2	1	8e-19	0	1			3.47218e-89	dod045_p916_m13f	0	0	0	0	0	0	0	0	1	0	0	0	0	0	0	0	0	0	2	0.95
MELLI_sc693.1	MPICQYMQLMHILQAPTPERRLARLQPVEPAHLKAVNSCAQAGGLQMALRVMYTYQKLQFIDVSKCEGISKVHSKETNSERGNLQAAWGPTGRPHFATYAGDLRAASSRSAGLSQTGFRSNMGGAVHLLITDVSYTCQLAWASPDLITLLQHEDSPDERMLKFRLSKKNVLDSMAVPLKDIKKVESFMLISKYQLVPQTKEEPSNPPVDMAQDSDEENSRIRKRKRNQVAKDGYDHPEKFYGTPFHGDDDPYKILTREMEANKPTECLVLVKYVQLKASMEARLKRMHQNDPLYPMVDIMIDKIIAYLNEALECDTLILAAVFHPGLRVKFFNASFGAGSEGKNRAEELLKVVFTQKHDEMELNNQPASSPTRSDSPEDDGFGSRSLNFYDEVVKSSEL…	Tribe1	22657	0.007	0.13	25	1.34875	519	0	5.41007e-09	1	tra1_maize ac transposase os=zea mays pe=2 sv=2	1	2.9e-19	0	1			1.25403e-94	dod045_p1533	0	0	0	0	0	0	0	0	0	0	0	0	0	0	0	0	0	0	0	0
MELLI_sc174.2	MDDEDNGSDNNTREVTPTPPQQTPTDNNVNNNSSSVLPRRTSRIITPRRPLNMIVPSSDSRQSTTISTQAQPPLPKRKRIVLDDSDTKSQDITEKTSAWFLARWLGLLYTPYTLVCVFALPTSISDRIHPESHFSSTLSYHSTLDPTCPIMDDEDNGSDNNTREVTPTPPQQTPTDNNVNNNSSSVLPRRTSRIITPRRPLNMIVPSSDSRQSTTISTQAQPPLPKRKRIVLDDSDTKSQDITEKTSVRKKKPPRKKTKAKNVTEPDEIDCAALAQNSDSEIEQIKSTGTKKRKKDAAGYDDVLDYQSEAYQIEKLKYPTCKPFNHAFENGSSACPERHRAIAAGANLPLTVAEVKAIAKKKTQSTLTSFGIEQSKNQYDIGIMNRLLCLWLFRQALPW…	Tribe1	6600	0	0.102	66	1.42388	913	0		0		1	2.2e-14	0	1			1.26073e-32	dod045_p1533	1	0	0	0	0	0	0	0	1	0.98	248	0	0	0	0	0	0	0	3	0.722222
PGTT_05460	MSSQPTQSSMSNQSGNVSDATEVQTRRSSRVTTPMKRSGMIQPSPDSRQTITQPLLSERTSIGTSSQPKKRTNAPSESDSTPHATPVQSQQTRKKVPKKTGPAAANSESNTTAKDVDLAQDSDEENSKVKKHQQKNPEEDDVKVFFSEPFRCKDDPADKPASTYSCLWCKKEVRVSVSSLSNLRVHRDGSRQSGRVSDGCPNRAKAIAAGAKLPPTSLEEEKKKKKNGNGDLTTHFARVEKFDNTILNQIIVLWLLRQSIPWNQVEDPYLKAAFNYCEPAAILFKQKWAATGARKAYLELQEAMLYRLKTTDSGSNNMTMAETMHEKLLDLGENTDFEWDPKTMHIKCFCHKMALVVNAGLKELGLESPPPPKLKKAFLGSFPYSNKMPKITEEDEDGN…	Tribe1	48301	0	0.1	67	2.02156	742	0		0		1	5.3e-12	0	1			2.84544e-32	dod045_p916_m13f	1	0	0	0	0	0	0	0	1	0.632	223	0	0	0	0	0	0	0	4	0.84375
MELLI_sc5521.1	MDAATNTPLQMIDRDRWPNFFIWLACGSHVRLVLFMILRMGMYKKSLQSSSQSLLVRGSSSSSRQLRAPSPSHNQKGFVVPPQDSRAAVTLSLPDKDDAEPGPLSRRSALPRPPDPITKKTRQQQNRSQLQRERPFLRVANVLDLAHLQQAQADFEIPPDMDMDQDSEIDFVEDEERELGHNEKRSAYVEYLCEYYDPPKPTAKGRSFRYKFCRNTYKMGPTTYWSLWCHRDRSKSRPVCKQQHKAIAAVMDLPVAYKEKVEAEKKSQKSTLTSCFGGPKFTVDLLNMILVLWIVRHALPWARFEDTALCAASDSSNRGAVVRSSTWAAQQSVDLFAGLHKKAIKTLKNTDSGGNNSTMATEIELMFSLAKDPLMWDSSTHHVRCYAHKLNLVVGHGLK…	Tribe1	20474	0.008	0.135	44	1.99203	753	0	1.54625e-09	1	tra1_maize ac transposase os=zea mays pe=2 sv=2	1	4e-18	0	1			2.01658e-99	dod045_p916_m13f	0	0	0	0	0	0	1	0	0	0	0	0	0	0	0	0	64	0	0	0
MELLI_sc1520.2	MVVIHEDDEQLQDAVESKQITLDDGDVESENGEDWESESSHSSDCSDQPDHQSNADPDEEDAEQEDEPEYYGKRKKEYLLGDTYLKKLTEDMDSVNKKLTRSSAHRADFNRDRVRANTQRSTEGLRPLKALFSGHGIQWGIRAERWEPMWSAREGRLERGALKKCRPRKDGKGHGYFEEVTFSVKDWQAMRDILDILTLIKMLTREMEGNKPTGCMVLVKYVQLKSSMEERLRKMHENDPLYPMLDVMINLRAQLPDLPSSSSTNNADDDEEKVPDFLNFYNKVAASTKLNELERYLQGIDPMVSPDMNNPQCALDWWKIHAGKYPVLAVLAQDYLATPAASGAPEQLFSIAGQVCTADRGSMAPRMIEMTVSGQIWANEGIPLAGNFSKVGKVLEFGK…	Tribe1	4989	0	0.104	18	1.21655	411	0		0		1	2.4e-12	0	1			4.0646e-57	dod045_p1533	1	0	0	0	0	0	0	0	0	0.604	164	0	0	0	0	0	0	0	0	0
MELLI_sc5521.2	MDVKVITXAHKLNLVVGHGLKSLGQMVAKSKPSTPQNIPLPVPGLEVNNGEDPVECNDSDGSEDSDGLPDQPDGINDKDSGDSEDEGSAEDDVVVVALAKIDAVSGQIASGAARHQDFKTFMDATAQVKGNAPTGCILLAEYKRVINKLQQRKAENTNFPSFDNSIDTMIRYLTAYRVEAANSDTIALATMLNPLFRGKFFNLHYPEHEASSHAVLETVYDTLLAGTEELQPTPTTQDIGKLVEPDEFDVFGGSSDDQCKVSTSEMDEYLQGRYRINPDQTPLQWWKAHQQHFPILARLARDYLSVSATSCACERTFSAAADLCTPSRGSMLPKTMERLVGSQAWLKEGMIPDGPFEAAATALQDYIQRTTKKKC	Tribe1	20475	0.002	0.159	29	1.86667	375	0	2.44283e-08	1	tra1_maize ac transposase os=zea mays pe=2 sv=2	1	1.7e-18	0	1			1.44381e-104	dod045_p916_m13f	0	0	0	0	0	0	0	0	0	0	0	0	0	0	0	0	0	0	0	0
MELLI_sc2310.1	MRNNPHLALGWWKAHQTEFPVLASLAQDYLASSASSCAVEHTYSAAADVCGGNPGGLIPRTMERCVSSHMWAAHLPPNLEGEFKDAIQVLNACLAAGAAYRGTHSYLIWFSTDFVVLFFSEFLSPSLTHNSFPSIIKIINGS	Tribe1	9938	0.44	0.236	35	2.8169	142	0		0		1	3.3e-08	0	1			1.53869e-23	dod045_p916_m13f	0	0	0	0	0	0	0	0	0	0	0	0	0	0	0	0	0	0	0	0
MELLI_sc994.1	DGYRAHKQKHQKKTDNELRDYFEGADEPPLEVEKDPQLALQWWKVNAARYPVLSSLARDYLAVCGSSCCVERTFSAAADVCCRDRGSMKPATVERSVSSRLWSKAGVAIAGDAFIESQRCMCECVALDKAGRARRVKTVKTKV	Tribe1	26384	0	0.104	69	5.59441	143	1		0		1	2e-15	0	1			3.81933e-24	dod045_p916_m13f	0	0	0	0	0	0	0	0	0	0	0	0	0	0	0	0	0	0	0	0
MELLI_sc8.6	MIAQTTNSGGNNTTMATTMESMFLAADDPANWDSSTHHVRCYAHKLNLVVGHGLKHLGQKVAKSKPTTPHNIPLPVPGVEVNDGEDPVKYHDSDGSEASDGLPDIPDGVDDDDADDGLIEDTCAEDDNVAVALAKIDAVSGQIASSAXLLKQETWDIMKNDLLMWSTYASTMIHLSQHQKKMTTTNSGGNNTTMATTMESMFLAADDPANWDSSTHHVRCYAHKLNLVVGHGLKHLGQKVAKSKPTTPHNIPLPVPGVEVNDGEDPVKYHDSDGSEASDGLPDIPDGVDDDDADDGLIEDTCAEDDNVAVALAKIDAVSGQIASSAARRHDFKTRWNSHYESRKVACEAQEVINSILAADQWHAVELVNKVLKTFVDATARVEGNGPTGCILLAEYKCV…	Tribe1	24015	0	0.125	65	1.72956	636	0	4.83361e-11	1	tra1_maize ac transposase os=zea mays pe=2 sv=2	1	5.1e-18	0	1			1.79373e-93	dod045_p916_m13f	1	0	0	0	0	0	0	0	1	0.689	631	0	0	0	0	0	0	0	5	0.7
MELLI_sc1256.1	MAINQSSSKSTGLQLPRASSNRTLRPPSPSRPPPPGFVATPKDSRTTLTLPSNDAQSSTGPLANRSASPRPPAVTNKKKISQVSVAAKPTGKGKVHSSSSKRSKSPSGSLKGCSPSPRPTKKSKNAAYEVPEDIEDEMSQASDVEIVGTSEPGYMEVRSARVRELLMFFEPPKGRKFKCCFCKETFLKHPTSYWNLWGHRDGNEKQPVCPMRHKAIKAGFQLPPPYQPELAKDSTLDGFTTDSGGNNTTMANELKAMFTSAEDPVNWESQSHHVRCYAHKLNLVVCHSLKSLGQTVGNSQPSIPKGVPLPIPCFEIDDGEDSVEFHASDTKSEDEDGLPEKPDGVDDEEDTEVQETAGPCDKDDVVAVALQKVINSMIAADQKACFFKGVIISASDWHA…	Tribe1	2746	0	0.104	31	2.20126	636	0	1.01828e-09	1	tra1_maize ac transposase os=zea mays pe=2 sv=2	1	4.2e-19	0	1			4.61338e-139	dod045_p916_m13f	1	0	0	0	0	0	1	0	0	0.715	88	0	0	0	0	0	22	0	0	0
MELLI_sc1626.2	MGREMHRQLKEKSINSGHQLAWDPATMSIRCFCHKMGSIVKAGLDALGLKPRRICHDNLGRFPPVGLMAVIDEGEEDENVPNETGASKEVTNQDNDDAEEEDLHEDYGINDGNDSTLSGSESDDQEQEDDEEEQETPYYKNRKAAYLLGDTYMKQLTNDMDTVNKKLTRSSGHRADFNRRHEHYNSQHKDQPKLKALLSGHGIRWGIRAERWEHMWAAREPYNILTREMEGDKPTGCMVLLKYTQLKASMEDQLKTMNQNDPLYPMVDIMIDKIISYLNEALECDTLILAAGNNCAEELLKVVFTKRRDEMELTDQPATLFERSESPTDDQPFRQPLLHFYDDVVTSSDLSEVDCYLQGTDPFPSRKVNDPQFLLDWWKAHASKYPVLSELAQDYLATP…	Tribe1	5772	0	0.108	43	1.69133	473	0	1.16083e-06	1	tra1_maize ac transposase os=zea mays pe=2 sv=2	1	2.9e-17	0	1			3.21736e-80	dod045_p1533	1	0	0	0	0	0	0	0	0	0.701	462	0	0	0	0	0	0	0	0	0
MELLI_sc4036.2	MLSQTTDSGSNNGHMASELQTMFLNAEDPVSWDPSTHHIRCFAHKLNLVVGHGLRALGQKVGQLKHSTPRVPLPTPGLEVNDGEDPVEYGSESNEDSDLGLPDEPDGIDDDDDDEEDETVEDGVFGDLVAGALQKVDAVSGQIASSAARCNDFETRATRMGYTVLLQIINAMIAADRKACFFKGVNISPSGWHAVELVNKVLKTFVEATSRVEGNGPTGCTLLVEYKQVITELQQHQVDGLSFPNIDNAIDVMIKWLIKYQHKAAESNAIVLATILNPQFRHKFFSLHYPEYIGSPKLLIENAFHDLMEESEQREATPSSADHNDLVEAEAFDVFGGSTDSPIKSSSSELDDYLSGRFRIKTDKSPLEWWKAHHQHFPIPVKLSCDYLSVSATSCACER…	Tribe1	17081	0	0.11	59	1.81406	441	0	2.08367e-06	1	trac9_maize ac9 transposase os=zea mays pe=4 sv=1	1	2.9e-17	0	1			4.11353e-95	dod045_p916_m13f	0	0	0	0	0	0	0	0	0	0	0	0	0	0	0	0	0	0	0	0
PGTT_03492	MALVVNAGLKELGLQSPPPPKMKKVFLGSFPYSNTMPKITEENEDGNEGDNEDSNSNSEAGSDHTEEDDAESDDDDKDDTEDSQEANKGVKDGQKESSSKANRNNSNDLNDLVTALDFVVKKITGSCAWRQEFERRAAGKGLKNLIAGYGIRWNIIYESRTCAYEAREVIDAILHDEYDKYKQQRSKSSRKENPKKLGHFKEIQFTKKEWAMINELNEELEPFNRLTKLMEGDGPTGAFILPNYYKIISELKNKEDACNRGHPMHPMYVKMIKKLETYENEALECHTLIMATLLHPKLRLKAFTHCWPEKADFARKLLEKEFAKRVEDLKKQKEDNIQLVEKEAPPVEQNDIFEMFNAPARTDKSKELEVYINNMDRLPLPASNDPKSILIWWKDHSTT…	Tribe1	46334	0.002	0.146	16	1.58014	443	0		0		1	7.8e-11	0	1			4.77909e-44	dod045_p1533	0	0	0	0	0	0	0	0	1	0	0	0	0	0	0	0	0	0	4	0.75
MELLI_sc1130.4	MLAADRKALFFKGVTISPAEWHAVELVNKVLKTFVDATARVEGNGPTGCIVLAEYKQVIKELKTHQSDANEFPSLVVINSMLAADRKALFFKGVTISPAEWHAVELVNKVLKTFVDATARVEGNGPTGCIVLAEYKQVIKELKTHQSDANEFPSLVVAIDEMLGWLAKYQEESLNTECITLATVLNPRFRGKFFAATPSPNDDDHATPEPDEFDIFGPSNTTTDQPSSSELEDYLQGKYPINKDQSPLNWWKQHEHHFPILGQLARDYLSVSATSCACERTFSAAADVCTPSRGGMLPKTMERLVGCQSWLKENIVPGGDFQEAAMALQAYLDSLLLLSLETLIQLSLKPIYE	Tribe1	1480	0.039	0.142	20	1.983	353	0	5.2551e-09	1	trac9_maize ac9 transposase os=zea mays pe=4 sv=1	1	2.8e-19	0	1			5.9842e-94	dod045_p916_m13f	0	0	0	0	0	0	0	0	1	0	0	0	0	0	0	0	0	0	2	0.975309
PGTT_19712	MEGDIPSASMVLAKYRLLRQYLEGKLSTITEDEFKNMINTMLKKIDTYVNEALACDAILLATALNPSYRLSMIQKWYPSAFPRAKSLLEDQFQQRKQALFTQLTFLLLNTQVSYPEADTLNDQAARDEDTPPPEKNTTLPPGGGLEEDVDFFSDAAPETYDELAAYLGGKYRLPSSQAADCLTWWKQYSTEFPVVALLARDFLATSATSASVERCFSAAADVCGQDRGNLAAKTIERCVSSHQWITQGVKPDGPFQAAQDIISATQAELEAAKTTKKPVASTSGVTG	Tribe1	62543	0	0.136	25	1.74216	287	0	4.66684e-06	1	tra1_maize ac transposase os=zea mays pe=2 sv=2	1	7e-13	0	1			2.95042e-42	dod045_p916_m13f	0	0	0	0	0	0	1	0	0	0	0	0	0	0	0	0	16	0	0	0
PST130_15212	MITKTNKYVEEALSCDVILIATVLKEHPPPLEEPQEIRRRDHVVVNFCPNMVIPTIDNEWLVYQSGKYLWPINHADQPLLWWKEHPGEFLILSLMEKDYLACCATSASVERCFSAAADTCGRNCGSLASQTIERCVSSHQWLLQGVQPNGNFEAADNEQDRTIHAPIARTSL	Tribe1	78473	0.004	0.144	35	4.65116	172	0		0		1	6.7e-13	0	1			2.52777e-25	dod045_p916_m13f	0	0	0	0	0	0	0	0	0	0	0	0	0	0	0	0	0	0	0	0
MELLI_sc3696.3	DDGYRAHKQKHQKKTDNELRDYFEGADEPPLEVEKDPQLALQWWKVNAARYPVLSSLARDYLAVCGSSCWVERTFSAAADVCCRDRGSMKPATVERSVSSRLWSKAGVAIAGDAFIESQRCMCECVVLDKAGRARRVKTVKTKV	Tribe1	15982	0	0.104	70	4.86111	144	1		0		1	2.4e-15	0	1			1.20626e-23	dod045_p916_m13f	0	0	0	0	0	0	0	0	0	0	0	0	0	0	0	0	0	0	0	0
MELLI_sc1924.2	MANELKAMFTTAKDPVNWESQSHNVRCYAHKLNLVVGHGLKSLGQNVGNSKPSIPEGVPLPIPCFEINDGEDSVEFHASYTESEDEDGLPEKPDGVDDEEDTVVQETAGPCEKDDVVAVALQKIASSAARRNDFKTRATRMGYKGRMLKRPCKTRWNSHYESRMIACEAQEVINSMIAADQKACFFKGVMISASDWHAVEMVNKVLKTFVEATARVEGNGPTGCILLAEYKRVINELRQHQAEAYIFPSLDNAIDVMIKWLTDYQEEAASCEAIVLATILNPRFRLKFFDLHYPEYEASSQEIINNAFSIVFEEMKTHEPTPPPEAQEESTDDEFDVFATDKDPTRVEGNGPTGCILLAEYKRVINELRQHQAEAYIFPSLDNAIDVMIKWLTDYQEEA…	Tribe1	7828	0	0.108	45	2.19224	593	0	2.09188e-11	1	tra1_maize ac transposase os=zea mays pe=2 sv=2	1	9.1e-19	0	1			0	dod045_p916_m13f	0	0	0	0	0	0	0	0	1	0	0	0	0	0	0	0	0	0	2	0.86478
PST130_03949	MTNNNTDTNPPIKPKSKIFNLFHSSSAKAENDELTVYLKGGEVFKLDAEDTNTALIWWKEREGKYPILSSLARDYLACLALSCAAERTFSAAADVCSGN	Tribe1	67302	0	0.109	30	3.0303	99	1		0		1	6.7e-15	0	1			1.59161e-16	dod045_p916_m13f	0	0	0	0	0	0	0	0	0	0	0	0	0	0	0	0	0	0	0	0
MELLI_sc3683.1	SNKLPSPGPSKRQRIEVNLTRDSEDERAKVQPKTKSTKKCNGSQSHLPSQPDDEPKVIYDPVKDYFEDAVQGAKDPIEGPWNSFHCKYCGVEVCGGGSSPTNMLAHRDGSRQDGKSGRPGCKQRAKAIAAGCVLPPTGFEEREKECELAQNSTTTQALDSKFGLILDAWTSPRNKYGFISASVKYINPEWKNVTRHLSMKMIAWHHKGEWLAEPPINTHDSGSNNNSCARAMQARLSKIALIVNAGLQASGIKAPHPPLVKYTILGDFPLDERTLSRISAEKEEPGPGNSQGDKVVSNNIEDADLDDEMEIHNLPGKEVGEQWYGVIDGPFEETPSDLPATNRNEANEVYTLTLMLDEIARKIGGSSQMLANIKLECWERLYNAQEVIDRMLGDDQKQT…	Tribe1	15942	0	0.103	13	2.1097	711	0	5.14211e-07	1	tra1_maize ac transposase os=zea mays pe=2 sv=2	1	1.1e-13	0	1			2.74705e-46	dod045_p1533	0	0	0	0	0	0	0	0	0	0	0	0	0	0	0	0	0	0	0	0
MELLI_sc1626.3	MKDPLLKSIIHWLRPDARVFGRKWSADEAKRLYLSLRDLVIEKELKDLSSKFCLIQDVWTVKGNLHAFIGASVSYIKDDWTYVVRHLSRFPPVGLMAVIDEGEEDENVPNETGASKEVTNQDNDDAEEEDLHEDYEINDGNDSTLSGSESDDQEQEDDEEEQETPYYKNRKAAYLLGDTYMKQLTNDMDTVNKKLTRSSGHRADFNRRHEHYNSQHKDQPKLKALLSGHGIRWGIRAERWEHMWAAREPYNILTREMEGDKPTGCMVLLKYTQLKASMEDQLKTMNQNDPLYPMVDIMIDKIISYLNEALECDTLILAAGNNCAEELLKVVFTKRRDEMELTDQPATLFERSESPTDDQPFRQPLLHFYDDVVTSSDLSEVDRYLQGTDPFPSRKVNDP…	Tribe1	5773	0.001	0.138	22	0.998004	501	0	8.20296e-07	1	tra1_maize ac transposase os=zea mays pe=2 sv=2	1	9.1e-18	0	1			3.23165e-81	dod045_p1533	1	0	0	0	0	0	0	0	0	0.701	490	0	0	0	0	0	0	0	0	0
MELLI_sc3991.2	MVNKVLKTFAEATARVQSNGPTGSILLTEYGRVISEHKPHQAEASTFPTLDNSINIMIEWLTKYQEEAAGSEAIQLATILNPHFRGKFFTVHYPNYKTNALASIDTAFNTELEESNVRNASPTPDEDNGNGDINEYDIFAEANGVPETSQESELDEYLGGKFRIKKDQTPLGWWKEHAHHLPTLPRLARDYLAISATLCACEQTFSAAADICTPLRGSMLPKTMERLVGSQAWMKEGIVPDGTFEEALQALDCYIAGLKNKKQENKKKG	Tribe1	16888	0.001	0.121	16	1.48699	269	0	8.29094e-08	1	tra1_maize ac transposase os=zea mays pe=2 sv=2	1	1e-14	0	1			2.49983e-102	dod045_p916_m13f	1	0	0	0	0	0	0	0	0	0.729	261	0	0	0	0	0	0	0	0	0
MELLI_sc3991.1	MVNKVLKTFAEATARVQSNGPTGSILLTEYGRVISEHKPHQAEASTFPTLDNSINIMIEWLTKYQEEAAGSEAIQLATILNPHFRGKFFTVHYPNYKTNALASIDTAFNTELEESNVRNASPTPDEDNGNGDINEYDIFAEANGVPETSQESELDEYLGGKFRIKKDQTPLGWWKEHAHHLPTLPRLARDYLAISATLCACEQTFSAAADICTPLRGSMLPKTMERLVGSQAWMKEGIVPDGTFEEALQALDCYIAGLKNKKQENKKKG	Tribe1	16887	0.001	0.121	16	1.48699	269	0	8.29094e-08	1	tra1_maize ac transposase os=zea mays pe=2 sv=2	1	1e-14	0	1			2.49983e-102	dod045_p916_m13f	1	0	0	0	0	0	0	0	0	0.729	261	0	0	0	0	0	0	0	0	0
MELLI_sc1406.2	MLAADRKALFFKGVTISPAEWHAVELVNKVLKTFVDAAARVEGNGPTGCVVLAEYKQVIKELKTHQSDANDFPSLVLAIDEMLGWLAKYQEESLNTECITLATVLNPRFRGKLFAATPSPNDDDHATPKHDEFDIFGPSNTTTDQPSSSELKDYLQGKYSINKDQSPLNWWKQHEHHFPILAQLSRDYLSVSATSCACERTFSAAADVCTPSRGGMLPKTMERMVGCQSWLKENIVPGGDFQEAAMALQAYLDSLVKKNK	Tribe1	4058	0.039	0.142	20	2.30769	260	0	3.78826e-08	1	tra1_maize ac transposase os=zea mays pe=2 sv=2	1	1.9e-18	0	1			2.72467e-94	dod045_p916_m13f	0	0	0	0	0	0	0	0	0	0	0	0	0	0	0	0	0	0	0	0
MELLI_sc386.4	MDLERGALNNNPWIWKNYHLWPTCGWISIQIFELGGLRGRLQVPGQTSTRTLRPPSPVRKQPGFVPTPNDSRVTLDQQSTPESEDGSPKNLPLPASPRPPVTKKASPVPKAKGKTRSSTSKRARSPSGTPSGTPLGSTSQKKKKSNIEKLKSNIDVYELPDNTNIDQESDCDIEIIDSNSEPGYNEARTDDVKELLQYFHPPKGRLYECKFCHKNFTGNKTKTSYFNLRGHRDGSAARPPCKMRHKAIAEGFSLPLSYSEKQESSKKNNKGTLSAFVSGPPFTVELTTDSGGNNNPIAVELESMFATADKPVHWDCSAHHIRCYAHKLNLTVGHGLKSLGQKVTVSKSTIPHGMPLPIPTLEVNNGNNEIEMDDSDEDEDDEGLPEKPDGIDDEDEIPD…	Tribe1	16489	0	0.154	40	2.00617	648	0	1.52701e-06	1	tra1_maize ac transposase os=zea mays pe=2 sv=2	1	5e-16	0	1			1.49411e-54	dod045_p916_m13f	1	0	0	0	0	0	1	0	1	0.954	97	0	0	0	0	0	50	0	2	0.785714
MELLI_sc6178.1	MLDEVACKIGRSSRTSQVFDATCASMGVQFPRPIPGYGIRWNIKLQCWARLFNAQEVIDRMLKDDQKEVTKSKSGKNRNPELGPSYPDLTQPRGIFNKAHISPDQWKQVGKLIGVLREFETLTKVFEADAPTGSLVIRECVKLKRLLQAKIDACQSRADPLFPMYHAMHVRVKSYLAEALKSDVLVLAIILHTSWQTDYFQFAFGKNSEKFTTAQALLESAFDMRKARLGSGKNYDGNDGYSNDGEEEDKDGFRAHRKKVQTRTENELSNYFERVDEPSKAVEKDPLLALEWWKVNASRYPILSSLARDYLAVYGLSCAVERTFSAAADVCGRDRGALKPATVKRSVGARLWAKDGIDMQGMEFQECQICMAQSMTLDKTHRKRRAGL	Tribe1	21566	0	0.114	55	2.31959	388	0		0		1	3.5e-14	0	1			4.0859e-41	dod045_p1533	0	0	0	0	0	0	0	0	0	0	0	0	0	0	0	0	0	0	0	0
MELLI_sc2587.1	RLQVPGQTSTRTLRPTSPVRKKPGFVPTPNDSRVTLNQQSTPESEDGSPKNLPLPASPRPPVTKKASPVPKAKGKIRSSTSKRARSPSGTPSGTPLGSTSQKKKKSNIEKLKSNIDVYEVPDKTNIDQESDCDIEIIDSNSEPGYNEARTDDVKELLQYFHPPKVIDSMLAADCKAHFFKGVTISPAKWNAVELLNKVLKNFVEATARVEGNGPTGCIVLANHQRVISELKTHRDESFEYASLENSINEMINESFEYASLENSINEMISWLMKYRDEAVECQSTVLATFLNPRLRTSLEESEDQQSTPPTEIEPSSTHVDEFDIFGVADTGNYKANSELEEYPKGKCPINKGQTPLSWWKEHQHQFPILAQLARDYLSVSATSCACKRTFSAAANICTP…	Tribe1	11351	0	0.101	11	1.77384	451	0	1.02669e-06	1	tra1_maize ac transposase os=zea mays pe=2 sv=2	1	3.7e-17	0	1			1.18541e-88	dod045_p916_m13f	1	0	0	0	0	0	1	0	1	0.961	58	0	0	0	0	0	11	0	2	0.970588
MELLI_sc1505.2	MLAQTTDSGSNNTPMAAEMSTMFSSAETPTFWQASSNHVKCYAHKLNLTVGHGLKALGQKVTIAKPCIPRNQPLPLPVLEVDDGEDELEIDNNKSDDENDEGLPNKPDGVDEDNTNEGLEITVEACEKDDLVALALAKVINSMLAADRKALFFKGVTISPAEWHAVELVNKVLKTFVDATTRVEGNGPTGCTVLAECKQVIKELKTHQSDANEFPSLVVAIDEMLGWLAKYQEESLNTECITLATVLNPRFHGKFFAVHYPEYDIAANLAIQTAFNSLLEDTNNREATPSPDDDDHATPEPDEFDIFGPLNTTTDQPSSSELEDYLQGKYPINKDQSPLNWWKQHEHHFPILGQLARDYLSVSTTSFACERTFSAAADVCTPSRGGMLPKTMERLVGCQ…	Tribe1	4878	0	0.11	38	2.08817	431	0	3.03154e-14	1	tra1_maize ac transposase os=zea mays pe=2 sv=2	1	2.4e-18	0	1			2.06435e-104	dod045_p916_m13f	0	0	0	0	0	0	0	0	0	0	0	0	0	0	0	0	0	0	0	0
MELLI_sc615.5	RVDEPSKAVEKDPHLALEWWKVNEARYPILSALARDYLAVCGASCAVERTFSAAADVCCRDRGAFKPPTVERSVGSRMWSKDGVVIAGEEF	Tribe1	21524	0	0.118	55	4.3956	91	1		0		1	1.2e-13	0	1			2.08861e-24	dod045_p916_m13f	0	0	0	0	0	0	0	0	0	0	0	0	0	0	0	0	0	0	0	0
PST130_02168	MGPWWDMKSLSGKYLWPINQADKPLLWWKEHSGEFPILPPMAKDYLACCATSASVERCFSAAADTCGRDCGSLASRTIERCVSSHQWLLQGVQPDGNFEAAQHILTQVAADNEQDRTIHVPIASTSL	Tribe1	65531	0.002	0.159	22	4.72441	127	1		0		1	1.5e-14	0	1			8.28566e-26	dod045_p916_m13f	0	0	0	0	0	0	0	0	0	0	0	0	0	0	0	0	0	0	0	0
MELLI_sc515.4	MSSSKNSSSESQSCSTLQVPDRVSTTRRLKGGPPLAHRPVSPRPPILNKKNDQVKGPTAARSNAKPKAPGKPRSSTSKRARSLSPNSSGGSPQSARSAKRTNVDAFEVPDGVELDQESDIEIVPSNDQLGYNESCSLNVKKLLEFYYPPKGCKYKCRFCKNTYLKHQTTYFALWTHRDGNKNRPACKERHMAIKAGFDLPPTHTLPWNQFEDVALRAAFDTVNRSALVRSKARAAQKSVQQFSELHNNAINALKDNEGRFSLIHDVWTTKGNSFAFVGATANYINPVEVNNGDDSVEYDSESDEEEEVGLPAEPNGVDDGDDETEEDGVGEELGGVVCEVEDVVAVAISKVDAVSGQIASSAARRNGFKTRATRLGDTGWMLKRPCKTPDRKACFFKGV…	Tribe1	19734	0	0.1	39	2.23214	672	0		0		1	7.3e-16	0	1			4.38853e-102	dod045_p916_m13f	1	0	0	0	0	0	0	0	0	0.967	30	0	0	0	0	0	0	0	0	0
PGTT_15637	MQSYVLAQTTDSGSNNFTMATGVASIFRSTRDVSRYPVPVCRYLFSKAGTRKQVPGAGAGVNICGKKRQVPGYPPYTCPGNASPEEFHLSLVVQNSLFWGSLRPLRWCTVLMTGGMPPVIKTVYSLHQWTLNKANEAKKKVNINLIFTKSCRNSRVPGTGTRVPALAALAGAGAGAGVKNIGFLRQTQKTDKYFPSLSAITEDDKEAEETQDEGDGGIVDVIDNGELSEDNDNDIDPEDAESASPEPGCEDEDLINVDVEVCDTSSIGFTLKKIDYICRRIASFPQKQAEWKLWASKLGYEGRRVIGGYGIRWNIVYDMRQRAYEGRRVIKQLLENKSDKYIGKSAEGHFFKSYECSSPNDFLEKKKASARATSLKPMFDPMIKITKKYMDLALSCDTV…	Tribe1	58475	0.001	0.109	36	2.61438	612	0		0		1	2.8e-10	0	1			1.20029e-30	dod045_p916_m13f	0	0	0	0	0	0	1	0	1	0	0	0	0	0	0	0	103	0	7	0.714286
PGTT_18691	MEYVWRGEWLTTAWRMMLFAKRFESHLARITCLIADKFSAREELLKSLTPEPSPPKLSSSASGIHVNLTTDSESEEDGFNFYPTNSESINTNTELNLYNNRDFSLEKKGCHLTWWKAHAKDFPVMGSLARDYLACPASSASVECTFSAAASICASGRSGLAIRTIERSISSHMWLQNRVKLEGMFSDCQAVIDTAEGNPKFSKYKSQHLNKAHATKK	Tribe1	61527	0.021	0.247	29	2.76498	217	0		0		1	6.3e-11	0	1			8.82832e-23	dod045_p916_m13f	0	0	0	0	0	0	0	0	0	0	0	0	0	0	0	0	0	0	0	0
MELLI_sc733.4	TFVDATARVKGNGPPVCIVLAEYKRVITEIKAHQAESSEYPSLGCAINGMLKWLVKYQEETLESECIVLTTILNPRFRTKFCTVFYPEHKVSANGAIQLEFNSLVRARKLCSPSPHPEDEQATDEPDEFYIFGDSSHLPTDKLSQSELEEYLQGKYPISKDQTPLGWQKEHKQHFPILAQLARDYLSISATSCACERTFSAAADICTLLRGAMLPKTMERLVGSQAWLKEGIIPNGDFEEAAKALQAYIESLVKKKKC	Tribe1	23132	0	0.119	22	3.48837	258	0	9.67487e-07	1	tra1_maize ac transposase os=zea mays pe=2 sv=2	1	8e-15	0	1			2.94018e-104	dod045_p916_m13f	0	0	0	0	0	0	0	0	0	0	0	0	0	0	0	0	0	0	0	0
MELLI_sc5046.1	MRLKIFELHYPEYYESVKSVVKDCFKEMLNGQPVTPPSSPSLSASQPFESSSYDLFVTTQTSAGGTKALEGELQRYLDGHDAVLCGHTPLTWWKAHALKYPVLSTLARDYLSLSASTCTVEQTFSSAADIATPA	Tribe1	19540	0	0.097	69	2.23881	134	0		0		1	1.3e-10	0	1			3.24197e-25	dod045_p916_m13f	0	0	0	0	0	0	0	0	0	0	0	0	0	0	0	0	0	0	0	0
PGTT_14946	MATSSTPASRSQPNTPPPGTPSASRPPSRHSTRITTPVRNDPNFVRPSNNSRKALPPSSATQTSARQSRKRPQRPSSASASTSTRAAHKTKKAKASRTHKKHKSKRVVLSSGDSDSESNSEASSDSEPETHGTANMIDFTQDSDDANRRFKLHKTKAQPKVSEFDKIEEYFHPPVFEEGDTEPLSYKCKWCDNPYRKGVGTRANLVKHRDGNENREPCPGRARAIAAGCKLPMTAKEKKAQKNEPEQVAMRKMVDGNNFDNNTFNQLLVLWIIRHSLPWLRIEDFILGIAFRYLRHVAKPYTCVWAATKAHRLYCHLQSKVLDTLQVNLFCPLDQANSRLIAPLDYTS	Tribe1	57784	0	0.105	12	2.01149	348	0		0		0		0	0					1	0	0	0	0	0	0	0	0	0.987	69	0	0	0	0	0	0	0	0	0
PGTT_19713	MATSSTPASRSQPNTPPPGTPSASRPPSRHSTRITTPVRNDPNFVRPSNDSRKALPPSSATQTSARQTRKRPQRPSSASASTSTRAARKTKKAKASQMPKKHKSKRVVVSRRDSDSESDSEASSQSEPETHGTAKMIDFTQDSDDANRRFKLQKSKAQPKDSEFDKIEEYFHPPVFEEGDTEPLSYKCKWCDNPYRKGVGTRANLVKHRDGNENREPCPGRARAIAAGCKLPMTAKEKKAQKNEPEQVAMRKMVDGSNFDNNTFNQLLVLWIIRHSLTWLRIEDFILGIAFRYLQHVAKPYTRVWAATEAHRLYCHLQIKYLKAQPDP	Tribe1	62544	0	0.105	12	1.52439	328	0		0		0		0	0					1	0	0	0	0	0	0	0	0	0.984	69	0	0	0	0	0	0	0	0	0
PGTT_04468	MVLKIGLVFTNEDVDYVIQQITSSLAKQAKFNTWAKKLNYSGPTLIAGYGIRWNIKFESHERGYITQNIINKLIENKRDREDQKGGKNHFNKYKITQSNWDIVKKLNDIISALNDQAARDEDTPPPTPKKNTTLAPGGGLEEDVNFFFDAAPETHDKLAVYLGVVALLAQDYLAASVEQCFLAGADVCGQD	Tribe1	47309	0	0.134	20	1.04712	191	0		0		0		0	1			4.0052e-06	433_AMC749	0	0	0	0	0	0	0	0	0	0	0	0	0	0	0	0	0	0	0	0
MELLI_sc59.1	HNTTVKPYVWMLSAFKLANPSADLRSPTWAAQTAKQIYKSLYAEVLRKLKLNDGEEEVDIESDDEDDKDEDPPDEDDQGPEYKEDVFCSSVEEVFSKHTGNIFASAIQKVDFVSKKIAGSHSRCQEFKGLCKKANLAHRTPIDGYGIRWNVIYNSPTRMCAAQDLVNKMLTTDCKNTTQFFKGTLIHADGWEAIEALNKILEIFSIGTKNMEGDFPSGAMVLVEYYRIKIALIEARTKTKIVPLKDMIGVMIDQLHLYLDEALECKVLILATALHPRYRLAFFNKFYPDQKDNARTLLTDVFASALETAKTEQQPSQTDTPVIPTVEDDNDFNDLTNSNPVQMAQEGELESYLAGQREFDKTKTALDWRAANQAVFPLLADLARDYLAVSGTTCAAERV…	Tribe1	21108	0.058	0.212	31	1.93133	466	0	9.16794e-10	1	zbed1_human zinc finger bed domain-containing protein 1 os=homo sapiens gn=zbed1 pe=1 sv=1	1	4e-10	0	1			7.2531e-50	dod045_p916_m13f	0	0	0	0	0	0	0	0	1	0	0	0	0	0	0	0	0	0	3	0.8
PGTT_06452	MIYWVVSSVRHRIVIQTLHQGPTTLLLPETYNLYSIMATSSTPASRSQPNTPPPGTPSASRPPSRHSTRITTPVRNDPNFVRPSNDSRKALPPSSATQTSARQTRKRPQRPSSPSASTSTRAARKTKKAKASQMPKKHKSKRVIVSSGDSDSESDSEASSQSEPETHGTAKMIDFTQGFR	Tribe1	49292	0.005	0.166	48	0	180	0		0		0		0	0					1	0	0	0	0	0	0	0	0	0.984	105	0	0	0	0	0	0	0	0	0
PGTT_17843	MLTRSMQRENLEFLDGNTTTMVTMSTKRTSLGSIDYICRRIAGSPQKQAEWKLWAKTLGYKGRGVIGGYGIRWNIAYDSRQRAYEGRRVIKQLLENESEKYVGRSAAKHFFNSYELSSKEWDDVNSLNQVLKEFLEMTKRLEGDGPKLPMLLYEYARLLASLEKKKIAAESTALERMFDPMITITKKYLDLAVHCNTVIMATFLHPAWRMMLFTDRYPLHLQRINKLILDVFTDRDELLKTQQPNASPPKCTQSEANASGIDSDSDGDAFNYYPMNGDTVDVSLGLNSDSRTQGFGGHFYMYFL	Tribe1	60681	0	0.104	9	0.986842	304	0		0		0		0	1			4.74349e-13	dod045_p1533	0	0	0	0	0	0	0	0	0	0	0	0	0	0	0	0	0	0	0	0
MELLI_sc2442.3	MEPPQTPPSEPTRSEPPASDQWFSDPSETCLASSESAQSGSAFYEPAESQSAFSDTVDSAEGNSNTHADGGESDPALIVASVPISQTIIPDSELAREERIAHIIDLIIAEGMTLREFILAVSPLASAIITPLPPPSQRIITVEKWNSCHINVHSVELATTLATSSVECSSAFVIKFMPPETKSIYGVISFKPRLMIYSSIPILGEYTLWASDKDDAEPGPLSRRSALPRPPDPITKKTRQQQNRSQLQRERPFLQVANVLDLAHLQQAQAYFEIPPDMDMDQDSDIDFVEDEERELGHNEKRSAYVEYLCEYYDPPKPTAKGRSFRYKFCRNTYKMGPTTYWSLWCHRDGSKSRPVCKQRHKSIAAVMDLPVAYKEKVEAEKKSQKSTLTLCFGGPKFT…	Tribe1	10615	0	0.11	50	1.75644	854	0	1.0523e-12	1	tra1_maize ac transposase os=zea mays pe=2 sv=2	1	1.4e-17	0	1			9.86807e-101	dod045_p916_m13f	0	0	0	0	0	0	0	0	1	0	0	0	0	0	0	0	0	0	2	0.714286
PST130_06595	MSSSDLDNKSTKETKEKTEIKPNTSNTQITETLQMDSLASSSLHASDNKAGDQIAAVLKKVDAVVLKITGSAANGSEYKFWAPKVEEVAPPTLITGYRIQWNIKFQSRDRAYQGQNVIHKLIEIERAQGGKNFFDDVEITPGDWQVVKRLNDVLKEFYFITKKMEGDISSAGMMLAEYRWIKTFLN	Tribe1	69934	0	0.101	49	0	186	0		0		0		0	1			1.62905e-08	433_AMC749	0	0	0	0	0	0	0	0	1	0	0	0	0	0	0	0	0	0	2	0.714286
PST130_15077	VNFVVQKITSSAAKRLEFDTWAKKLDYSGPGLIAGHSIRWNIKFQSRDQAFKACNERKGGKNHFDNFKFLRNNWEIVKKLNNILSESYFLTKKMEGNVPSASMMLAEYIKITCVQSLHQHLNPSFKA	Tribe1	78339	0	0.107	23	1.5748	127	0		0		0		0	1			2.23887e-13	433_AMC749	0	0	0	0	0	0	0	0	0	0	0	0	0	0	0	0	0	0	0	0
MELLI_sc141.3	MGLIVKAGLYALGMKPRRIRHNPLGRFPEVEVMAVIKEDDELAASFYDNTGSEDPSSDEDEFDVHIEDDISIDHTHSDSDSDFDSNPDSDKADQQEEDAEQEDEPEHYRRSKTAYLLDDTYMKKLCKDMDTVNKTLTCSSDHWANFNQHRERANLQTLLSGHGIRWGIRAERWERMWEAHDMIDGVMKVDLTEVHSRRCRARKDGKKHGYFEEVIFSVADWQAMRDLLDILTPFKYLTQDMAGNLPTGCMVLIKYVQLKGNMEDQLKSMHLNDPLYPMVDTMLEKIQIFLDKALACNTLVLAAVFHPGLRVRFFSHAFGEGYPEHNRAEGLLEAKFTRERDLQATNSQHEDQDEPITTPSDQAESPPSIFSPRYLEFYNKPATKSIDPMKSPDVKNLQL…	Tribe1	4084	0.003	0.124	14	1.74081	517	0		0		1	2e-14	0	1			1.184e-176	dod045_p1533	0	0	0	0	0	0	0	0	0	0	0	0	0	0	0	0	0	0	0	0
MELLI_sc1360.4	MKKLCKDMDTVNKKLTRSSGHRADFNRRRERANLQRRRNDVCPLKALISGHGIQWGIRAERWERMWEARDLIDGVMKEDLEKVHSKRRRARKDGKKHGHFEEVIFSVADWQAMRDILDILTPFKYLTQDMEGNVATGCMVLVKYVQLKANMEDRLKAMHLNNPLYPMVDTMLEKIQNYLDKALACDTLVLAAVFHPGLRVRFFSHGFGEGSTEHDRAEALLQDEFTKEGDLQAANSRPEDQDKPITTSSARAESPPSIFSPRYLQFYNEPATESNLNELDRYLQGIDPMKSPDVNNPQHALDWWRMQEGKYPVLSVLARNYLATPAASSPPERLFSIAGQVCTDDRGGLKPQMTEMLVSSTIWMGEGVPLTGDYAEVGKVLDFAKKAISKKARKTRV	Tribe1	3674	0	0.103	69	1.25945	397	0		0		1	2.7e-16	0	1			0	dod045_p1533	1	0	0	0	0	0	0	0	0	0.952	84	0	0	0	0	0	0	0	0	0
PST130_06712	MVAFVCHQIDYICRRIASNPQKQAKWKLWATELKYTGKGLIGGYGIRWNITYDCRQQAYDGRKVIKCLLENEDERLAGKSAKDHYFKLYKLTFKEWEEINNLNGTLKYSLELTKQMEGDGPKLAMVLYEYSRVLNFLEKKKVSAILTALKLMFYPMIVVTNKYIELAINCDPVVLATLLHPAWRMKLFHKQFESHVPRITNMILEIFQARDVYLKSLQPETPPVNPQSNAN	Tribe1	70049	0	0.132	19	2.1645	231	0		0		0		0	1			2.25267e-17	433_AMC749	0	0	0	0	0	0	0	0	0	0	0	0	0	0	0	0	0	0	0	0
MELLI_sc39.2	MASEMEVMFSAAEDSVNWDSASMHARCYCHKLSLVVKAGLKSLSIQLGHSKPTTDANAAIPIPTFQLNDGDEELDIESDDEDNEDPPNEINQGHEDDEDIVSSKDIVNKMLSADRKKTQFFKGILIHNDKWEAIEALNNILEIFSIGTKRMEGDFPSGAMVLVEYNRVTKSLKDARTNTKSKPLKDMIGVMLNQLQLYLDEALECKALILATVMDPRYRLAYIQKVYPEQKEMAMSLITNEFASALETAKQQSDPLPTNVEVAPPIDDDDDFNECTNQNPQQTAREGELDSYLAGQREFDITKTALDWWSANQAVFPVPYIVARDYLAVTGTTCAAKRVFSGAADVCSQDRAGLLPPTITRSVCSHEWTKDGVDPRGEYGNAIKYVNTYSTEQAKKKG	Tribe1	16622	0	0.13	51	1.75879	398	0	7.19249e-13	1	tra1_maize ac transposase os=zea mays pe=2 sv=2	1	3.9e-12	0	1			1.67551e-48	dod045_p916_m13f	0	0	0	0	0	0	0	0	0	0	0	0	0	0	0	0	0	0	0	0
MELLI_sc5281.1	LTRVSVPESEDDLPAGPLVPDTTWVLLTSGVKKISQAVASSPAKRGEYESVATSLMYTGKMLIYGYGIRWNPKLDSWQRACDAQNVINKFITQDCKKEKSQQYFDGLRISDEEWGAIFKDARSEMEENHSTAYQVLPEYIRILTALRASKTEHSQTYPELGLVIDMMIKDIESYQDEALRCDAIIIATTMHPQYRLQFFTKFFPDHVDHTCSLLERAYNEELARMPKQRSTPASARKPTDLLSTHEDSLDDCSDVSGDELVNTHSLDDCSDVLGDELVNTRAELTRYLDTKTITSKGALPLTWWKENHSAYPAVSRMARDYLACTGISCACERTFSAAGQIATAYQSLAPRTIERAAGCHQWLSQGVKVPEEYAEAFSEVQKAKLKKSSGRSKKT	Tribe1	19997	0	0.115	40	2.53165	395	0	9.81787e-07	1	tra1_maize ac transposase os=zea mays pe=2 sv=2	1	8.7e-16	0	1			7.35006e-42	dod045_p916_m13f	1	0	0	0	0	0	0	0	1	0.78	383	0	0	0	0	0	0	0	2	0.921053
PGTT_17270	MLAAMLKKTKPYLNEAMKCDAVLIATILNPSFGLSISKVLFPSHYDYACDLIYKLFETWNSQQRNLDWEDYIDFFPEKVKEPLADKLAIYLDGKYKLPSSQVSQCLEWWKDHGKELTVFGLLARDYLACSATSASVERCFLAAADTCGGDRGSLAAKTIERCVCLHQWLVQGVEPDGAFETAQSIITQAMEDKAFE	Tribe1	60108	0.228	0.145	36	4.08163	196	0		0		1	2.8e-09	0	1			1.87156e-33	dod045_p916_m13f	0	0	0	0	0	0	0	0	0	0	0	0	0	0	0	0	0	0	0	0
PST130_03703	MKHYYKGYEVSKKEWENLNSLTIVLEEFVALTLHMEGDGPNASMVLYKYCRLIETLEKKKVAPEFAALKPMFDPMIKVAKKYQDIAIGCSALLLASMLHPAWRLCLIKDKYPDHADIANNLLQAAFKAKQEAHNLLTPESTAPDSNADDSDADGFNYYPAKNRASQEDNEIKKYLDGAWPLGKKGDPLQWWMTHESEFPRLATVACDVLACAGTSATVERTFSAAADVCAPGRKSLAAATIEQCVSSHMWLQKGIKAKGEFADCQSVVDTATANPKFATQVANQSKKFQAHKIKHVGKNK	Tribe1	67057	0	0.135	38	2.66667	300	0	3.14022e-12	1	tra1_maize ac transposase os=zea mays pe=2 sv=2	1	1.4e-13	0	1			4.01496e-41	dod045_p916_m13f	0	0	0	0	0	0	0	0	0	0	0	0	0	0	0	0	0	0	0	0
PST130_13219	IDYISRRIASSPQKQSEWKLWAKKLGYQGRGLIGGYGIRWNIAYNSRQRAYEGRRVIKQLLENESDKYAGKSAADHFFKSYELTSKEWEDINNLNQVLKEFLELTKRFEGDGPKLPMVLFEYVWLLDSLEKKKRAALSTSLEAMFDPMIKILKKYLNLALHCNT	Tribe1	76492	0	0.118	17	0.609756	164	0		0		0		0	1			3.08937e-10	dod045_p1533	0	0	0	0	0	0	0	0	0	0	0	0	0	0	0	0	0	0	0	0
MELLI_sc4932.1	PTTQLLFNIPTPSITLNDGNDDFELEIDVESEESEHASGSDVGHAYSESECEINSFHSSHVPSVLPGSNRTRPDMVIQAIKKIDRVRRLIARRPSRRLEFRNRAKDLGRTLRCPILGASSKWNRLHQSRSIMVDGAEVINQMLAIDEEGYFDKISISKSEWLCASALNEVMDVIVLATSRVEGDHSTAAIVLLDYHHFQTSLEKLSLHTPYASLQTMITGMTNHLQSYESEALQCDAIVVATVLNPRLRMKFFELHHPTELALVQRVMEREMDCYSLRYQPSNPAANTSTDQQDITVTNDEYNVFASMASGPNNATNQEMEGYLSGKFPLHGGTLLSWWKDYSGAFPVLSMMAQDFLACSATTCSCKRCFSGAADVCGSDRSAMTSRTIERCASSQEWL…	Tribe1	19288	0.006	0.104	16	2.60664	422	0	2.88652e-13	1	tra1_maize ac transposase os=zea mays pe=2 sv=2	1	1.6e-12	0	1			1.21653e-50	dod045_p916_m13f	1	0	0	1	0	0	1	0	0	0.822	83	0	0	89	0	0	109	0	0	0
MELLI_sc548.4	MIAQTTDSAGSNNFLARELERVFLEDKNDPIYWNSQGNHICCFCHKLALEVKHGLATLELKAGHVKPTTQPDVLMPIPIVKVNGVVMEDGSDEGATSESEIEAENDLEKVLVPDSEDDLPSQGLASKPTWGLVTSGVKKVEQVSQAVASSPAKRGEYETVASSLLYKGMVLIYGHGVRWNSKLDSWKRACDAQNEWGGVEAILDVLKIFKDTTLAMEGNHPTAYRVLSKYVNILARLEDSKREHGTLYPELGLAIDAMKAQIVSYQAEALECDAILIATAMHPRARLQFFQKYFPEHVERVRGLVEAAFAAELSSRPSTKSNRDPPPVTSMPPTSEDILDDFSDESDDEDSSNANMELKQYLDKKTIAPKGVSPLAWWKDNHKLYPVVSRVARDYLACT…	Tribe1	20389	0	0.106	66	1.91898	469	0	8.86587e-12	1	tra1_maize ac transposase os=zea mays pe=2 sv=2	1	3.8e-18	0	1			5.45062e-41	dod045_p916_m13f	1	0	0	0	0	0	0	0	0	0.909	455	0	0	0	0	0	0	0	0	0
MELLI_sc1084.5	CMFQDASPPVDWPAGRMQICCYAHKLALLVKHGLASIGIDPGHTKPTTQPLFNIPTPSITLNDGNDDFELEIDVESEESEHASGSDVGHADSESECEIDSFHSSHVPSVLPGSNRTRPDLVIQAIKKIDRVSRLIARQPSRRLEFRNRAKDLGRTLGCPILGASSKWNGLHQSRSIMVDGAEVINQMLANYEEGYFDKISISKSEWLCASALNEVMDVIVLATSRVEGDHSTAAIVLLNYHRVLTSLEKHGLHTPYASLQTMITGMINCLQLYKSEALQCDVIVVATVLNPHLRMKFFELHHPTELACVQRVMECEMDCYPLRYQPSNPAANTSTDQQDITVTDDKYNVFASMASGPKDATDEEMEGYLSGKFPLHGGTLLSWWKDYSGAFPVLSMMAQ…	Tribe1	964	0.004	0.248	36	2.44648	1308	0	2.27344e-10	1	tra1_maize ac transposase os=zea mays pe=2 sv=2	1	3.2e-12	0	1			7.90331e-49	dod045_p916_m13f	0	0	0	0	0	0	0	0	0	0	0	0	0	0	0	0	0	0	0	0
PST130_00610	MTIVICFRRKLNSGCLVQGQLCDSEDHSLFSPTIRVCHFLKGAFDEGPGVIAGYGICWNIKYESQKQALKGKFVINKLIYNERECQDREGGKSFFQDKEITQSDWELVKRLNKVLGEFYILTKKMEGDIPLAGMMLAEYKCMEGFLEKKMNSPSDVDFRT	Tribe1	63983	0.014	0.17	18	4.375	160	0		0		0		0	1			5.75059e-09	433_AMC749	0	0	0	0	0	0	0	0	0	0	0	0	0	0	0	0	0	0	0	0
MELLI_sc3066.1	MTMASEMLFMFAAAENPVFWNASQMHTRCYCHKLALVVKAGLKVLSIQLGHSKPTTKPNLVVPIPTFQLNNEDVQLDVDSADSDVEDPLEEADQGPQDEDNGEPCSDVQTVSEKHAGNIFATAVNKVDTVSKKIAGSHSHCQELKGLCKEAGLDHRTPIAGYGIRWNILYDSRNRMCAVQEIVNRMLATDRKGTKYFKGILINPDEWEAIEALNEILVTFAPGTKRMEGDSPSGAMVLVEYNRIKHTLNQSCNKTKSKPLKDMIGVMLDQLELYIEEALQFDALVLATVMHPRYRLAFFEKAYLEHKERVNTLVNMAFSSALADAKQHTEQTSAADKNTPPVEDDDDDGFNDFTANSNLKSAQTAQEAELDSYLMAQREYDKSKFSSISSSCHNGMRLP…	Tribe1	13485	0.311	0.281	53	1.95122	410	0		0		1	5e-07	0	1			9.87362e-36	433_AMC749	0	0	0	0	0	0	0	0	0	0	0	0	0	0	0	0	0	0	0	0
PST130_02817	MAMLIPIRDMQNTSATNRNGSNELNEFTKALDFVVKKITGSCVWRQEFERRSEEYHQRVKGKKLKGLIAGYGIRWNIKYQSRKRAYKAREVIDSMLHDEYVKYQDQIVRLSRKENRKKLGHFKETQFTSKDWMLIDELNQELKPFNRLTKIMEGNGPTGAFVLPNYYQIIVDLKKKKEACDRGHALHPMFVKMIAKLEVYQTEALECETLVMATILHPSFRLKLFSHCWPAESLRAEKLLERHFSKRRDLMRKQEQNKTGISKKSSPAVNPENIFE	Tribe1	66176	0	0.12	16	1.44928	276	0		0		0		0	1			3.11039e-31	dod045_p1533	0	0	0	0	0	0	0	0	0	0	0	0	0	0	0	0	0	0	0	0
PGTT_01517	MPINIWDTLICEQFHTDGLVESRGDTLGFAPDLAPIIEESEEHEEPDQFVAKDVALEFRPQGQAESRTGSDGCNGDGDLDSSDIPDNGGSNIDTVLKKVDFIIQRITSSAAKRSEYKTWCTKLDFNGLSLIAGYGIRWNIVLQSRHRGYQARKIIDKLIENENDRQEQEGGKNYFDSVET	Tribe1	44359	0	0.111	65	1.66667	180	0		0		0		0	1			6.3215e-06	433_AMC749	0	0	0	0	0	0	0	0	0	0	0	0	0	0	0	0	0	0	0	0
MELLI_sc93.8	MSEPSVTSERPTRIRKQPSNPGMIPVTLDSRRRVSIDSIILASGQSHNRHKKKHHVEDSEDEVVACPSRSKKQKRKEPTPTKIEILSPPVGKKGTMRPTQPSWEANNLDYILRKVDFITRQITRSAAWRKKYDRMCEHKGFKGSIIAGYGIRWNVKYQSRHKAWLACETIWKLSTQRTAPRKNKKPYGYFHELEMTTSEWAQVQRVNAELEPFMKTTLLMEGDGPTGCMVIPQYVKLQNNLEKKILPLSTTDSMYPMLARMKEKTDEYLKEALACETLVMATVLHPFFRLKFFVKWFGESASVTMQAKATIRRLYRQYELSAPSTKSSSAQTKRGSQSKIPATSSPKPDIFGSETEEESEVDETDDLPLKNYLRGTNKMKAEMYDVQDPEASLIWWKLS…	Tribe1	25610	0	0.101	45	1.45985	411	0		0		1	3.2e-07	0	1			1.63422e-35	dod045_p1533	1	0	0	0	0	0	0	0	0	0.718	71	0	0	0	0	0	0	0	0	0
MELLI_sc61.8	MKVEWDSSKNHIRCYAHKLGLVVKHGLNSIGLAAGHIKPTTPPNTTIPIPSIVLKEDMTEVVGSDDSDNDLYVTPSPHAFSNSTSDVEDGPDYDYVPSSTCVVVQGATKLKDINVLLTRSNARRGEFAARAAQMRYEGPAPIAGWGVRWNIDLAMFSNLVSACDVINSILIADRKTRYYQGAMMSMEEWDAVEELCKVLKIFHFSTKRMEGDFASGSVLLAEYLRVTEVLQQLRDVSNFPSLIKMIDIMLVKLAVYQDVAASSDVIVLATVMNPKYRLKFFDLHYPEYSERARELIKSQFQDALSKWPVTPPSTPPPVPASSSTFDHFDIFTSSATHQSSDSIRLAELEVNLQGTVPITPGQSELTWWKENIERFLVLASLARDYMSISATSWCVERTF…	Tribe1	21453	0	0.142	36	1.80328	610	0	1.32464e-06	1	zbed1_human zinc finger bed domain-containing protein 1 os=homo sapiens gn=zbed1 pe=1 sv=1	1	2.6e-17	0	1			3.67278e-110	433_AMC749	0	0	0	0	0	0	0	0	1	0	0	0	0	0	0	0	0	0	2	0.931953
PGTT_05027	MPKITEENEDGNEGDIEDSDSNSEAGSDHTEEDDAESDDDDEDGTDESQEANKGAKEGQKESSSKANRNNLNDLNDLVTALDFVVKKITGSCAWRQEFERQAAGKGLKNLIAGYGIRWNIIYESRTRAYEAREVIDAILHDEYDKYKQQRSKSSRKENPKKLGHFKEIQFTKKEWAMINELNEELEPFNRLTKLMEVDGPTGAFILPNYYQIILELKNKEDACNRGHPMHPMYVKMIKKLETYKNEALECHTLIVATLLHPKLRLKAFTHCWPEKADFARKLLEKEFAKRVEVLKKQKEDNIQLVKKEAPPSRAK	Tribe1	47868	0	0.111	15	1.26984	315	0		0		0		0	1			3.95884e-26	dod045_p1533	0	0	0	0	0	0	0	0	0	0	0	0	0	0	0	0	0	0	0	0
MELLI_sc107.4	MAPSTFRNSSQTSDRSTLQVPDSQSSIPSPTPAPSGSLAHRSASPGPGPKNKQIPAVPTAKETPQGKQTCQIPVRQSIKPHLPSAKRSKENDFEVPEGVDVDQESDIEIVGALHAAFFTVNRGAKTNKGKFCIVHDVWTTKGNRYTFIGATANYIDDDWKYQSTHLTLKMVAWGHFGALLARPIGRFLTRHGLHKKITQTTDSGSNNAPMAAEMQSMFERAEDPVFWQASAHHVNIDKPCVPHNQPPPILVLEVNDGEDEVEIDQDESDDDDEGLPEQPNGVDEEVTNEAMEHSGEACEKDDVVALALAKVDTVSGQIASSAARQSNFKSCSTWLGYKGRMLKRPCKTRWNSHYESRKVACEAQEASFFKGATTSPAEWHAVELVNKVLKTFVNATARV…	Tribe1	813	0	0.1	16	2.00927	647	0	8.91692e-15	1	tra1_maize ac transposase os=zea mays pe=2 sv=2	1	1.2e-15	0	1			1.28351e-100	dod045_p916_m13f	0	0	0	0	0	0	0	0	0	0	0	0	0	0	0	0	0	0	0	0
MELLI_sc2361.1	QLKLYFYIIDEDESGEGDPITDDQSDTDGEVDDGDVIQEAPQEAPNPNWYGVVDGPHEIEASAATDRTAANAVHLLTTKLEKLPRPIPGYGIRWNIKLQCWTRLYNAREVINQILKEDQMEQPRRGQPIQAAETVLPPGVNRPRGIFNKVMISPDEWRQIQDIMELLQEFENLTKFFEQNGPTASLVIWEYVKLQKALQKKIDTTRSRADPLFPMHHTMLVRVKSYLKDALGSHVIILATILHPSLRLDYFEVAFRVGSTKMGVAKELIEVAYTQRKADMEDSGCNPNNVVNSNSVGQSKKLGEDDEEFRKHKERNQLAEEPAPEVGKKPHLALDWWRVKLAEEPAPEVGKKPHLALDWWRLNKGKYPALSTLARDYLAISATACPVERGFSASADVCS…	Tribe1	10207	0	0.114	18	1.10619	452	0		0		1	1.1e-10	0	1			7.46336e-43	dod045_p1533	0	0	0	0	0	0	0	0	1	0	0	0	0	0	0	0	0	0	3	0.702381
MELLI_sc5648.1	IDLPRSWKQQQDAIVRVAPSNPKATLDSFLSQSTFRVKLFNTVLVLWILCHALPFSRFNDPALRAAFKLSNQSAKVRGTTWACKTAKAIYKELSATVIQKLKSNDGRFCLIYDVWTTKGRRKAFIGVSATYINNDWHFQAQHLTLKLVTWHHSGCLLAQPVANQSMLAQTTDSASSNATMASELSDMFREADDPAFWDPEVACAVCKAKKFNGLCTQSSARRQEFIANAEQLDYKGRSPISGWGVRWNINTDYLQRLSDARDVVDAILLSDRKTRYFQRLHITSDEWDAIETLVNVLRVFLYAAKRMEGNKPTGCVLLAEYSRVILELDKLETACEDPELRRMLNVITAKLDGYQAEAVASDAIVLATILNPHLRIRFFDLNYPDEAPRAKAIFNRAFK…	Tribe1	20691	0.068	0.127	53	2.04545	440	0	3.29179e-08	1	tra1_maize ac transposase os=zea mays pe=2 sv=2	0		0	1			1.33769e-59	433_AMC749	0	0	0	0	0	0	0	0	0	0	0	0	0	0	0	0	0	0	0	0
MELLI_sc2148.1	MASTSQSSSRSTLQVPGKSTGRSLRPASPGRIQVGFVATPRDSQKSFSVTVSPSASLASEDGSPGPLSHRCSSPRPPPTTKQKAASKAKPPSQGKTRSSTSKRARSQSGSPSPSPSKSAKKGRTNVPDEDIDLSQGSEIEFVGSTGEVGYNKGQSLVVKDLLTYYHPPKTTGSGGNNRPMTAEIESMFESAGDPVTWNVTANHVRCYAHKLNLVVGHALKSLVQKVSTAKPTIPHGIALPVPTLEVNDGDAVFHTRPINPNMIHVLSYITHLKRALNESVSDDDDEGEQSEKEKRQEDVVALALSKVDTVSGKITSSAARRNDFKASASPISYKGHPLKCPCKTRWNSHYKSCKIACKAQEVIDSVLSANRKATFFKGVTVSPVEWHAVELVNKIFVEA…	Tribe1	9101	0.004	0.1	65	1.65913	663	0	4.29256e-07	1	tra1_maize ac transposase os=zea mays pe=2 sv=2	1	5.6e-15	0	1			6.87612e-90	dod045_p916_m13f	1	0	0	0	0	0	1	0	1	0.901	80	0	0	0	0	0	22	0	2	0.875
PST130_05845	VDKKHKGSLIPGYGIRWNVAYDCWQRAYAARRVIDQLLEDETDKFAGKSAAGHFYKGYKISKKEWENVNSVTIVLEEFLALTLSMEEDRPNASMVLYKYRQLIDSLEKKKIAPEFAALQVMFDPMIKVAKKYLDIALGCTPILLATVVHPAWRMSLIKDKFPEYEDIALSLVQAAFKAKQEAHNQMLPEPAVPDSNAKDSDKEEFNYYPVKNGSSQDTNKLKRYLDGAYPLGKKGDPLNWW	Tribe1	69187	0.001	0.127	30	0.829876	241	0		0		0		0	1			9.77179e-18	433_AMC749	0	0	0	0	0	0	0	0	0	0	0	0	0	0	0	0	0	0	0	0
MELLI_sc523.7	MLGDFPVPKNTLHTIFEEDESRDGEEDNDSDSDSDGEVDDVDVNVPEETGGWYDVIDGLHEQGEVSATDRTAANAVHLLTTKLDVVGRKIGGSAVMCMLFDAVCKAFLSQALQRPIPGYGIQWNIKLQCWSRLYNAREVIDQVLKDDQMEPPRRAPDVHRPQGIFNKVMILPDEWRQVRDLMELLQEFENLTKFFEQDGPTASLIIREYVKLQKMLQKKINATQTRAEPLFPMYHSMLVRVKSYLEEALGSHTIILATILHPSLRLDYFEFAFGAASTETALAKELIEVAYATRKAEKDDLEIQQVNVISTNLEMAEDPAPQVAENPHLALDWWRLNQEKCPILSSLARDYLAISATACPVKRSFSSSSDVCSQDQMAFKPQTIERSVGGLLWSVQGVK…	Tribe1	19905	0	0.107	17	1.64319	426	0		0		1	2.7e-11	0	1			9.92375e-44	dod045_p1533	0	0	0	0	0	0	0	0	1	0	0	0	0	0	0	0	0	0	7	0.714286
MELLI_sc654.3	MGLIVKAGLDALGMKPRRIRHDALGRFPQVEVMAVIDEDEELEAGLSDNAGSEEPSSDEDEFDDHLDDDITSNHTDSGSDSDSDSNSIADEEEEGAEQEDEPQNYRCCKTAYLLGDTYMKKLCKDMGTVNKKLTRSSGHRADFNRRRERANLQRRRNDVCLLKALLSGHGIQWGIRAERWEHMWEARDLIDGVIKEDLEKVHSKRRHARKDGKKHGYFEEVIFSVADWQAMRDMLDILTPFKYLTRDMEGNVPTGCMVLVKYVQLKANMEDRLKAMHLNDPLYPMVDTMLEKIQNYLDKALACDTLVLAAVFHPGLRVRFFSHGFGEGSTEHDRAEALLQDKFTKEHDLQAANSRPKDQDEPITTSSARAESPPSIFSPRYLQFYNEPATEINLNELDR	Tribe1	22118	0	0.114	3	1.50376	399	0		0		0		0	1			5.03939e-161	dod045_p1533	1	0	0	0	0	0	0	0	0	0.847	203	0	0	0	0	0	0	0	0	0
MELLI_sc1903.3	IFATGTKSMEGDFPSGAMVLVEYHRIKNSLNDAPKKSKSKPLIDMVGVMIDQLHLYIGEALECDALVLATIIHPRYRLAFFQKAYPDHKDHAAALVNDAFADTLKNYEPQDSDTTQSHAPAETTRGEDDDDDFNEFTASSNTNPAQTAREGELEFYLMGHREFDKNKTALDWWSANKAVFPVLATLARDCLAVSGTSCAAERVFSSAADVCTQDRGGLIPSTMSRLVCSREWLKDGIDPGDDYGDAIKYITSYLEGVDKKKKKEITIVDD	Tribe1	7700	0	0.108	70	1.85185	270	0	2.25555e-09	1	tra1_maize ac transposase os=zea mays pe=2 sv=2	1	6.9e-14	0	1			4.24813e-60	dod045_p916_m13f	0	0	0	0	0	0	0	0	0	0	0	0	0	0	0	0	0	0	0	0
MELLI_sc2513.2	MVPGIQARYRYPAQEVQFCAVPHFLYGPPDTPTGQARGSDTLVYSPSNTTPLEYWTNLANIELKDARANIRGVEGGVKLKIDLVQDSDEENSKVKPVVIEDDEDDEHFDPIKDYFEPAKQGSKDLPGVLGTYPCKHCKADVRSAGGTSGLWAHRDGSKQPTKTGGVEGGVKLKIDLVQDSDEENSKVKPVVIEDDEDDEHFDPIKDYFEPAKQGSKDEDKDGESEEATSKSDEEGAHDPEVDNTDLKASGAEDTLDQDWYEVVDGLHAEADVEPDDLEKHASGRNNANAVHDLITKLDVIGRKIGGSAVMCALFDAMSQSMLKKKLPRPIPGYGIRWNIKLQSWRRLYSAREVIDQILREDQIDPPRKGNQQAPPGEAPLPPDVHRPRGIFNKAMVTPD…	Tribe1	11002	0.001	0.115	8	0.924499	649	0		0		1	2.1e-13	0	1			7.52946e-46	dod045_p1533	0	0	0	0	0	0	0	0	0	0	0	0	0	0	0	0	0	0	0	0
MELLI_sc419.2	MKEKYHGLPPTFEERNKSTQVTATKSSSAALMKSFVNRPPFDADLRSPTWAATPAKELYTLLYDQLIVQIKDNRGKICLVHDGWTTKGNRLAFIANHVQCYCHKLALVVKHGLKTMDISSGHVKPTTQPRASIPVPTIVLNTGDDNINVPSSSDEDDAGLEQTAPDGEDDEVSQEPEDTTELVKRALLKCDKVVSLICSSSSHRQWFNSRAKAQGLKSIIHGWGVRWNAKADSRRRAAAGHEIINGMLYTDSKTNRFFRGLSISEEEWKAVCEVNKVFEVFECATKWMEGDFASGCKVLSEYFKVQNELQVLKTNSTYPSLDVIITEMLKHLQQYADEAAGTQVVHIATVLNPRHWLNCIKKIYPDVEVQEESSLEYLFATYSDSMPNPRAPSVEVVAT…	Tribe1	17508	0	0.105	44	2.04461	538	0	1.03892e-06	1	zbed1_human zinc finger bed domain-containing protein 1 os=homo sapiens gn=zbed1 pe=1 sv=1	1	4.8e-15	0	1			1.66814e-46	dod045_p916_m13f	1	0	0	0	0	0	0	0	0	0.793	529	0	0	0	0	0	0	0	0	0
MELLI_sc1635.1	MKAVDRGHFPLIGIITEDDEQEESQESAMPEAEDPEHDPQEIDLPAPAEVVVPLNDEGEWNTADAEEEEKFPELEVGKEVMATHRREANNVDYILRKLKRVAAQKGFTGSLIAGYGIHWNIKYQSRHKAWLARAAIDELCQNDLDMVHLKNRPARKNKKPHGYFHELEMTTSEWGQVCKINIELEPFLKTTLLMEGDGPTGCMVIPQYVELRNSLEMKIEPLSTTDAIYPMLARMKEKTTEYLNEALSCETLVMATVLHPFFRLKFFAKWFGENSVVTINAESTLRCLYAQYELDHPSSDMSNPPSQSRAPQTSSPRADIFVEDSEDEEDAQQPEDNHIKEYLQQVDRMKAKDYNVQDPASGLQWWKFHAKSYQILALMAMDYFACTVSSCASERILS	Tribe1	5816	0.001	0.109	7	1.75879	398	0		0		1	2e-08	0	1			3.98955e-49	dod045_p1533	1	0	0	0	0	0	0	0	1	0.672	153	0	0	0	0	0	0	0	5	0.7
MELLI_sc1462.3	MNVRLEKHCKDNNEVFKWNHKTHRVRCVCHKLALIVSGGLQALGIQAPPPPLVQSTMLGDFPIPTTTLQSIPEEDEMAEGPGVDDPADEEDAAEVDDSDLQPAAPNTDWYGLIDGPHEEISPASEPLASNRNAANAVDLLMTKTHDSGSNNNTLAEAMNVRLEKHCKDNNEVFKWNHKTHRVRCVCHKLALIVSGGLQALGIQAPPPPLVQSTMLGDFPIPTTTLQSIPEEDEMAEGPGVDDPADEEDAAEVDDSDLQPAAPNTDWYGLIDGPHEEISPASEPLASNRNAANAVDLLMTKGVRSVAQRLCAASLMPSVKQCSPKNSLGQSLDTAYVGTSSFNVGNDSMNVRLKKHCKDNNEVFKWNHKTHRVRCVCHKLALIVSGGLQALGIQAPPPPL…	Tribe1	4481	0.001	0.209	45	2.43337	863	0	9.73083e-07	1	tra1_maize ac transposase os=zea mays pe=2 sv=2	1	1.4e-15	0	1			3.37198e-44	dod045_p1533	0	0	0	0	0	0	0	0	1	0	0	0	0	0	0	0	0	0	3	0.859649
MELLI_sc7668.2	MAAEMSTMFSSAEKPTFWKACLNHVKCYAHKLDLTVGHGLKALSQKVTIAKPCISRNQPLPIPVLEVNDGEDELEIDDNESDDENDEGLPNKPDGDDLVALALAKVDTVSGQIVSSAARRSDFKARSNRLGYKGFMLKRPCKTRWNSHYESQRIAREAQEVINSMLAAGRKALFFKGFTISPAEWHAVELVNKVLKVNATPRVEGNGPNRCIVLAEYKQVIKELKTHQSDANEIPILVVAIDEMLGRLAKYQEESLNTECITLATVLNPRFCGKFFVVHYPEYDIAANLAIQTAFNSLLKDTNNQEATPSPNVDDHATPEPDEFDIFGPSNTTTNQPSSSELEDYLQGKCPINKDQSPLNWWKQHEHHFPILGQLARNYLSVSATSCACERTFSTAADV…	Tribe1	23614	0.001	0.133	51	2.43902	451	0	5.54306e-07	1	tra1_maize ac transposase os=zea mays pe=2 sv=2	1	3.5e-18	0	1			3.4674e-94	dod045_p916_m13f	0	0	0	0	0	0	0	0	0	0	0	0	0	0	0	0	0	0	0	0
MELLI_sc1.14	EHERVMKSMGLQLESLIAVYGIRWNIKYISPEKAWKARDVIDQLLKDYLARVHAKNRRPRKNRKPHGYFHELRITPSEWAQVRNLNAELKIFLDTTKRIEGRKATGSMVIPQYVELRKTLQDRVDGLEMSDALYPMLAAMLAKTKTYLEEALSCDTLVMAAMCHLVFRIRLFHSFFGKTSSQAIKAEATFTREFKAYQLKNSNKGNKNSGKSPNKLQASSSKASYFNVYSDDEGGDMGDDNQLTDYLRGCDRMKDGGYDLSDPNSALEWWATHCNWYPVVAAMARDYLSCSGSSAEPERMFSTAADVCVASSGRLLVISIERQVSCKCWLVEGVPLGKDFIKLMEACNITEYSEFVKEYNQSRARG	Tribe1	20	0.013	0.164	22	2.45902	366	0		0		1	4.9e-11	0	1			1.66061e-53	dod045_p1533	1	0	0	0	0	0	0	0	1	0.916	54	0	0	0	0	0	0	0	2	0.785714
MELLI_sc1690.3	VVNAILLSDRKTRYFQGLHITSDEWDAIETLVNVLRVFLYATKRMEGNKPTGCVLLAEYSRVILEVDELETACEDPELRRMLNMITAKLEGYQAEAVASDAIVLATILNPRFQIRIFDLNYPNEAPQAKAIFNRAFEEALSKLPEDPVSTKTDSEDIQPPSTSTDPDFSEFNVFTSHVVSQSAADQRQEERTTYIEGVHLLHPGQNELDWWREHQTDFPVLASLARNYLGISGTSAPCERTFSSAADIAVPGRASLTAKMIQKLVGVREWLKSKITLSGKFVEAVAGIQNSRNVAQKCPKGTSRSFWDTPKSNLDVTCGHFWEYLKAPLGPRFKILFRMPRVSARNQVLQVLRGVSHHLLAHLTDDAFHLSSATHPSSTTRLLSTMLLMPQLLPELPLT…	Tribe1	6224	0	0.107	48	1.18765	421	0	5.69511e-12	1	tra1_maize ac transposase os=zea mays pe=2 sv=2	1	1.6e-12	0	1			1.12439e-56	dod045_p916_m13f	0	0	0	0	0	0	0	0	0	0	0	0	0	0	0	0	0	0	0	0
MELLI_sc2374.2	MKPYPSNYPPAPTVFPLPPPIPPRIPITTHPILNPSHACPPCPPPRHTSPHPIVPSSANKPPLGLVLVDDKVAHEGADEDELLEDLQAECDSDWPPIGVEPVRLMKSPVFGKQFVSMACGIMYMNVVARHQGYGISIKSHKTEHHQKVRIYFWCALGRAITSVAKVRASSTKITGYEFQVSLNYHSRIDRWIVQQDKKTLAKHEHNHPPFDKPNTFSKNRQFSPEMLRQIDLLSSAGLRAGKIRGLLNFEPGSEPLARDIRNALYRQRDAWLNGRTPIQGLFDLITEHKWAFRTTTASDGSLQSLFLASPEVIGLDYTYKTNRFNLPRLHIVGTTNTHKTFTIALCFMHSEVEERYVWAMEQLKSAVFNSDSEVPNLKSPQTFCTDAEPALFNAINKVF…	Tribe1	10274	0.004	0.109	39	2.19213	1551	0	2.08712e-11	1	frs5_arath protein far1-related sequence 5 os=arabidopsis thaliana gn=frs5 pe=2 sv=1	1	2.9e-18	0	1			1.31974e-38	433_AMC749	1	0	0	0	0	0	0	0	1	0.987	956	0	0	0	0	0	0	0	3	0.717949
PGTT_11381	MALPGKCPQSSPGATGFAFTLKKEFLEMTKRMEGDGPKLPMVLYEYVQVLENLRKRKEAAKLTVLEPMYDPMLRVTQKYIDLALKCDTVVIATFLHSSWRMMLFNSQFKTHVPQIAKLIQKVFDPREAEVDSLQPESPPQKQNQLPLRSTSKSDSGGEEFNFYPANPEAKRINTEIQRYNDGLFPMDKKGCVLGWWKAHFQDFPILALLARDYLACAASSATVEQTFSAAAQVCDSGRSAMAIQTIEHCISSHMWIRNGVRLHGIFANCQQVIDNTRNNPNFSKYHAMKQSTHSKKKKIADNLCYATAKGSPIAQAVVL	Tribe1	54220	0.002	0.15	17	2.50784	319	0	4.02229e-10	1	tra1_maize ac transposase os=zea mays pe=2 sv=2	1	6.7e-13	0	1			8.75377e-39	dod045_p916_m13f	0	0	0	0	0	0	0	0	0	0	0	0	0	0	0	0	0	0	0	0
PGTT_12136	MSPLAVFEFKISTDTIQYCIAYWTIPLCFFSVGVGFPCVYCGVGPQANTAPPATPSTSHPPSRQSTRITAPVRNDPNFVRPSNDSPKALPPSSAVQTTSKQSCKRPHRPSSTSASTSTHATRKPKKAKVTQKLKKHKSKRHGNTRMMDFTQDSDDANHQFKLHKKKAKAKDGEFDDVEDYFHPPVFEEGNTGSLNLCLTNVNGVMSLIKKVLELGQTLSNIEMAMQTENRAPDKPGQLQLAFTI	Tribe1	54975	0.039	0.226	36	2.45902	244	0		0		0		0	0					1	0	0	0	0	0	0	0	0	0.981	122	0	0	0	0	0	0	0	0	0
MELLI_sc464.4	MLCTNAIKFNGWGVRWNIDVDYLKRLSDSRDGVDAILLWDRKTRYFQGIHISADEWDSIETLVGILQVFLYATKRMEGNTPTGCILLAEYSRVIQELDKLMIRCEDPELKNMLEIMRNKLEGYQAEAASTDVIVLATILNPRFRVRFFDLNYPDEAACAKTIFMNAFEDALREWPEDPVTSGSDTIKSSDTPSPSASPFHNSSSFDVFTTQVLSQSPADKRKDEYVEYIEGAHLMVAGQNELDWWNEHQKDFPVLASLARDYLGVSGTSCPCERTFSSAADIAVPGRASLTANKIGKLVGVREWLKAGVSLAGRYVDAWAYLKAYQAQQTKAKK	Tribe1	18647	0	0.126	17	1.79641	334	0	6.57182e-09	1	zbed1_human zinc finger bed domain-containing protein 1 os=homo sapiens gn=zbed1 pe=1 sv=1	1	3.5e-10	0	1			7.48988e-66	433_AMC749	0	0	0	0	0	0	0	0	0	0	0	0	0	0	0	0	0	0	0	0
MELLI_sc283.10	MAREMEKAFMDCEDPVEWNSRDNHVRYFAHKLGLVVKHGLSSLQLSSGHVKPTTPPHVSVPVPSLILNNNLDVLALNSEDNEDEDVIPNHSGRLNVVDDLDFDEEYEGFGYDDEPRNGCVVVCGYFKLKEFNALLTRSSARRCEFQARAAQMGYKGPAPIAGWGVRWNIDLKMFSNLVSARDTKYCQGIMMTMEEWDAVEVFCLVLKVFWLSTKRMEGNFASGSALLAEYLRVSETLQQIHDSSTFTSIVSMIDVMLLKLAQYQQEAASAEIVLMATVLNPRYWLKFFDLHYADHADRAKGGFQCIFNEAVHTWPATPEVTPPPNLTQHPREQPDHFDIFTAEILSDNSAKIRAAELDRYRQGIDPILPGQSVLTWWKEHNEQFPVLASLARNYLSISA…	Tribe1	12388	0	0.119	49	2.11864	472	0	2.35434e-08	1	tra1_maize ac transposase os=zea mays pe=2 sv=2	1	3.5e-11	0	1			1.47785e-180	433_AMC749	0	0	0	0	0	0	0	0	0	0	0	0	0	0	0	0	0	0	0	0
MELLI_sc4135.2	MDTVNEKLTRTSGHWADFNYSLPSLKALLSGHGIRWGIRAECWERMWEARDLIDRVMRDDLEQVHLKRRRTKKNGKKDGYFKEMAFSVADWQAMRDMLDILGPFKILTRKMEGDKPTGCLVLVKYVQLKASMEARLKNMHQNDPLYPMMDIMMDKIIAYLNEALECDALTLAVVFHPGLRVKFFSHSFGMGAQGNNQAEELLRFVFNEKRAEMDLENQPTTTPPLSKSTRVDAFGTEMTSFHGDVVESSDLNELDGYLEGVDPMVTRDLNNPQLALDWWKAQAGKYPVLSALAQDYLTTPAASETEKEMTTIGINSTIANHSNSHHQKSQIAPHQHPHPHSHGFDPNTRKSVTIRRRSGSRSLADGRGSTVVHTRYLNLLYHDFFYLHPFHPSTYHPTA…	Tribe1	17385	0	0.121	41	0.728155	412	0		0		1	1.8e-07	0	1			4.07037e-106	dod045_p1533	1	0	0	0	0	0	0	0	0	0.858	67	0	0	0	0	0	0	0	0	0
MELLI_sc2924.1	IFISSTLMMEGDNPTGARVLSEYRRMEKALQKMQQDTQYNSLHKMIGVMLSKLAVYQKEALNCDTLVLATVLNPSKRMKFFEHYYPAEVPRIRKMLNEALEQAHQQAELSAKKKKSSPNSQPLATVALHNTNDNLDNRDEENLFQPSEASESTNRSDELELYLGTKYPFKDGCILKWWKENSKWFPLVAGLAKSYLACSGTTCAVERTFSSAADVFQPDRGGLNSRTMERSVGCRGWIKAGVAPPQEFAEAAELI	Tribe1	12824	0	0.129	61	1.96078	255	0	6.17831e-06	1	tra1_maize ac transposase os=zea mays pe=2 sv=2	1	2.9e-10	0	1			6.64254e-50	dod045_p916_m13f	0	0	0	0	0	0	0	0	0	0	0	0	0	0	0	0	0	0	0	0
PGTT_01043	MARSSVTPRGTPSRLPSRQSTRIVTPTTSSSYVRPSRDLQRSVGPTSQSQQKGNSLDSESEAESVVQIPSNQQSKKKRTRKPPSTKQHKRARSSITTNTDDDSDEVDGVIDHTQDSDKENSKVQGSSKKKTSNLDNIREYFEAPYHAEQTDEDEGEKLSFKCKWCSKPYKKGLGTNSNLLKHRDGTKKSAPCSGRLAAIEAGCKLPLSKKDIAKKDNDRHQTKVKGSLTHAAFDNRVFNQLLLIWLIQYLYALETV	Tribe1	43885	0.003	0.11	19	1.5625	256	0		0		0		0	0					1	0	0	0	0	0	0	0	0	0.954	75	0	0	0	0	0	0	0	0	0
PGTT_13620	MAKDKHSRSAKLRDLTLQVIDKILKDDQESVEKSQRKLRNKNNSATDPNIGIFNDVSFSPVDWQDIEELNSELKVFVKLTEYMEGDHPSGAHVIPKYLELKEDLEEKKNAATESDALYPMYCAMLKRVEKYLEEAMACDSLVLATILHPCYRISLLTLVYGQDSIEVDRYNKFIQGEFTRIKETGSTQATSLQKKPTTSTNPKDSTSGSTDPKGLMARLASLNKKTPSAQEHELQLYLSANLMFKPEDITHHGFALQWWKKHCHLYPNVATLAQRYLATSASSCSVERLLSAASDVCNNSRGSMLPKTMSQSAFICEALKSILHCLYRYLFSYL	Tribe1	56458	0	0.118	10	2.39521	334	0	6.95356e-06	1	tra1_maize ac transposase os=zea mays pe=2 sv=2	1	2.2e-11	0	1			2.91986e-41	dod045_p1533	0	0	0	0	0	0	1	0	0	0	0	0	0	0	0	0	36	0	0	0
PST130_04309	MDLTQDSNHKNNKAKKTRKTRARKDSEFGLDNIELYFHQPSGKIVELEPLYYKCRWCGVTYKKGEGTRGNLVKHRDGTANRAPCTHRANAIRAGAKLPLTAKEVAAAEEMVADKSGAFNFDPRILNQIIVMWLVRHSLPWNRIEDHKLDFAFRY	Tribe1	67661	0	0.108	10	1.94805	154	0		0		0		0	0					1	0	0	0	0	0	0	0	0	0.872	12	0	0	0	0	0	0	0	0	0
MELLI_sc3337.1	MMAKYLRVIQSLNNTCTTTTFPSLVRMIQVMLSQLTVYQDEALSSDLIIMATVLNPKYRLKFFEMHYAEYAGRAKRLIEEVFKFTLESWPVIPPSNSPPTPSSSSNVIVDHFDMFTSSASFQTSESIRSSELESYLQGTNLIVPGQPKLLWLKENTFNFKLLASFARDYLSISGTTCTPERTFSLAAYIAVPGRGSLKPKTISPAVGCTFIRGICTYYNLHAHRDGAKGRSACLRRSDAIKAGFKLPPTWAQEQTENTTTSNKLAGQPTLDSFLSQATFSVELCNTVIVMWIMKHTLPFNRFYDLPLRAAFKLANCRAELRTPTWAAGVAKELYQSLSSAAIASVSENTSKFSLQHDVWTTKGNQYTFIGCSGNFIDQDWNTRRSTDEDEDTDEYPTYE…	Tribe1	14640	0.012	0.155	39	1.77134	621	0	5.01249e-06	1	tra1_maize ac transposase os=zea mays pe=2 sv=2	1	1.9e-12	0	1			9.2218e-60	433_AMC749	0	0	0	0	0	0	0	0	0	0	0	0	0	0	0	0	0	0	0	0
MELLI_sc2162.2	MKSMGLNLGFLIAAYGTRWNMKYISREKAWKARDVIDQLLKDDLAQIHAKNRRPRKNGKPHGYFHELTITPSEWAQVRNLNAELKIFLDATKQMEFRKSTGLMVIPQYVELRKTLQNRVDSLDVSDALYTMLATMLAKTQTYLDEALTCESLVMATMLHPALRIRFFNSFFEKTSSQTIQAEAAFNQQFKAYQLKNLNKGGKSRSSTQPHASSSKASYFDVYSDEDGEDMGDDNQLTDYLRGCDCMKGDAYDLNNPNSVLQWWARWLRITYPAQPRLVSQRGCFRLLQTFALQVEDDY	Tribe1	9194	0.619	0.331	17	1.34228	298	0		0		1	7.5e-06	0	1			6.60864e-49	dod045_p1533	1	0	0	0	0	0	0	0	0	0.749	50	0	0	0	0	0	0	0	0	0
PST130_16698	MASEVNRLLIKKTGIDPNLLRNHIRCVCHKIALIINAGLQSIQLSTRGLVLTQFDEHGSVPRLAPILEESKHVEEVVEVTVEDVLVGSDSTREEHYNNDDVLEANEDEHPDSWETSEEGKNPVNTILKSGSPPLQSNDPSILLGERTSKSMHPASLLDTVVDGTSSKKAGIGHLNLGSAGPGGGEKLLQQHEWEVVNQLNKILSEFYFVTKKMKGDNSSACLMILEYRKLVSFIEKDMENSIEPEFKTMLFKMLTKTRTYLKEAMRCDAVIIATILNPSFCLSIFKVSFPSHHDSASELIWDIFEVGKVEVDGAPESSLNNWPRRMEIKMDPKDAKPIKTRLIISLKLLWDLQMMS	Tribe1	79951	0	0.112	48	1.40449	356	0		0		0		0	1			5.78058e-13	433_AMC749	0	0	0	0	0	0	0	0	0	0	0	0	0	0	0	0	0	0	0	0
PGTT_00844	MVVVIPTHLFVELLDYSLELSDDPPDTGSMKVVKMPEKGGLGVFAAQSFKRGDYVDVVPNGTSCPLKFQVSEAASRGNDSASARIAIVNPLIAAHVGYSAVEGTVSYHKRKNLTEPFPFLGLAVEDGWKTQSPHEIILMRIDDGFDDWEFL	Tribe1	43686	0.021	0.316	22	0.662252	151	0		0		0		0	0					0	0	0	0	0	0	0	0	0	0	0	0	0	0	0	0	0	0	0	0
PGTT_15598	MATLLHLSFQLGLFTHCWPEKADVAKKILEKEFAKCVEVLKKKEDNIQVVKKKTPPVEEDDIFEMFSKPAKSTEENKELEDHASTYPVLASLAKDYLASSASSCAVERTFSSDADVCSTGHGSLKPQTIERE	Tribe1	58436	0.964	0.497	20	3.0303	132	1		0		1	2e-07	0	1			8.62548e-20	dod045_p916_m13f	0	0	0	0	0	0	0	0	0	0	0	0	0	0	0	0	0	0	0	0
PGTT_19770	MALVVNAGLKKLGLESPPPPKLNKAFLGSFPYSNKMPKITKEDEDGNKGDNEDDDSNNGRSDCTEDEKENSDDDHNDNDEDDDDDNDNGTEDEGKNGKKDGKKNGKKDGKKDGNKSSSKANRNDSNDLNELTTALDFVVKKITGSCVWRQEFKKRAAGKNLKNLIAGYGICWNIKYESRTRAYDARESLEIQISLRELNVFRSRLTSARVPDPTGSPPLLDEYEKYQDQRAKSSRKEKPKKLGHFKEIQFPRKEWTTINELNKELEPFNRLTKLMEGDGPTGAFVLPNYYNTISTLKKKEDKCSRGHAMHPMYVKMIKKLEIYQDEALECETLIMATLLHLSFQLGLFTHCWPEKADVAKKILEKEFAKCVEVLKKKEDNIQVVKKKTPPVEEDDIFEM…	Tribe1	62601	0.001	0.124	16	1.93133	466	0		0		1	1.6e-06	0	1			3.50217e-30	dod045_p916_m13f	1	0	0	0	0	0	0	0	1	0.976	95	0	0	0	0	0	0	0	4	0.7
PGTT_14571	MNKHLIFSRIVSVAPLLSHFKEIHFTRKEWMMMNELNKELEPFNCLTKIMEGDGPTGAFVLLKYYQTLLTLKKKEDKCSQGYAMHPMYVKKIKKLKIYHDEALKCETLIMATLLHPLFQLRLFTQCWPEKADMAKKLLEKEFAKRVEVLKKRKEDKIQVVENKTPQVEEDDIFEMFNVPEKSKEENKELDVYINNMDHLPGISTKCPKELLLWLKDHASAYPVLASLAKDYLASSASSCAVEHTFSAADVFSTGSGELKPQTIES	Tribe1	57409	0.129	0.276	22	2.26415	265	0		0		1	5.6e-08	0	1			7.85522e-30	dod045_p1533	0	0	0	0	0	0	0	0	0	0	0	0	0	0	0	0	0	0	0	0
PGTT_08130	MIKKLEIYQDEALKFESLIMATLLHPSFRLGLFTHCWPEKADVAKKLLEKEFAKCVEVLKKKKEDDIQVVKKKTPPVEEDVIFEMFSKPAKSTEENKELKVYINNMDHLPAISTKCPKELLLWWKDHVSTYPVLASLAKDYLASSASSCAVERTSQLLMFVQLDVDH	Tribe1	50970	0.003	0.129	39	2.39521	167	0		0		1	3.2e-08	0	1			8.39274e-23	dod045_p916_m13f	0	0	0	0	0	0	0	0	0	0	0	0	0	0	0	0	0	0	0	0
PST130_17552	DNSATYPVLASLAKDYLACSASSCAAERTFSSAADVCTSGRGSLKPRTIERCVSSHMWLKEGVLVTGKFEKAQSIVTAHTNFHGKKK	Tribe1	80805	0.36	0.162	34	4.5977	87	1		0		1	3.1e-11	0	1			2.63193e-26	dod045_p916_m13f	0	0	0	0	0	0	0	0	0	0	0	0	0	0	0	0	0	0	0	0
MELLI_sc150.14	VNAAKYPVLASLAKDYLAICGASCAVERTFSAVADVCCRDRGALKPPTVERSVGSCMWSKDGINIAGEDFVECQKCMAECIELDKDNRKRKGKGQQK	Tribe1	4830	0.342	0.192	19	8.24742	97	1		0		1	4.5e-07	0	1			2.32852e-19	dod045_p916_m13f	1	0	0	0	0	0	0	0	0	0.818	88	0	0	0	0	0	0	0	0	0
MELLI_sc2888.5	DHKHIYPVLASMAHDYLAIPASSAAVERSFSAAADVCSANRGRLAPQTIERNVGSL	Tribe1	12653	0.218	0.153	35	1.78571	56	0		0		1	1.9e-13	0	1			1.60453e-16	dod045_p916_m13f	0	0	0	0	0	0	0	0	0	0	0	0	0	0	0	0	0	0	0	0
MELLI_sc9078.1	MLQLVHWLFREYVKLRKSLQDEINACESRADRLFPMYHAMHASVRAYLAEALKSDVLVLATILHPSWRTDYFQFAFGENSNDFIAAQVLLESAFDIRNTKLNAGKNNEGHSGDSNEEDDDEDGFRAHRKKVQKRIENELTNHVERVDEPSKAVEKDLHLALEWWKVNASRYPVLSSLAKEHLAVCGSSCAVERTFSAAADVCSRDWGALKPPTVERSVGARIWSKEAGLSNGRGQDGSLGHSTICTS	Tribe1	25303	0	0.136	16	2.02429	247	0		0		1	1.4e-12	0	1			1.28089e-30	dod045_p1533	0	0	0	0	0	0	0	0	0	0	0	0	0	0	0	0	0	0	0	0
MELLI_sc3197.2	MDVIMITCDLLRINDQLLYSVEPVEGKDTDSDADSNAKVDNTELQASEESEAWYGVIEGPHLEPDTSQDVTASSATNRNEANAVHALMSRVIDHILKEDQMDPPGRAGPSRPGETPLPPDVHRPQGIFNKVMITPDEWRQVRDIISLLEVEALTNFFEQDGPTGSVLIREYVKLKKTLQKKIDNTTSRSNPLFPMYHSMLFTFGTGSNKTFKAKKLIETAYNDRKIDIEAQGTSTPTTSTSNCSAGNRLAAEDEEFCRHKELLRRNAANELRSYLEMAEEPSEEVAADPHLDLEWWEVNAAKYPILSHLARDYLAISSTSCAVERTFSSAADVCTEDRSSLKPHPIERLVFGRMWSVQGVEMKGQFKHAQDIMKQCISNDESSRKRRGT	Tribe1	14071	0.001	0.176	27	1.54242	389	0	3.76512e-07	1	tra1_maize ac transposase os=zea mays pe=2 sv=2	1	3.2e-16	0	1			2.0214e-24	dod045_p1533	0	0	0	0	0	0	0	0	0	0	0	0	0	0	0	0	0	0	0	0
MELLI_sc83.2	MANELKAMFTSTEDPVNWESQSHHVRCYTHKLNLVVGHGLKSLGQNGGNSKPSIPKSVPLPIPCFEINDGEDSLEFHASDTESEDEDGLPENPDGVDDKEDTEVHKTAGPCDKDDAVAVALQKVINSMIAADQKACFFKGVIISASDWHAVEMVNKVLKENKSHFPILATLARDYLSISATSCACERTFSAAADVCDPSRGSMVPKTMERLVGSQAWLKEGIVPDGQFEEAAKALQAYADAMAKSKKP	Tribe1	24373	0	0.105	51	2.82258	248	0		0		1	5.2e-14	0	1			1.7359e-55	dod045_p916_m13f	0	0	0	0	0	0	0	0	0	0	0	0	0	0	0	0	0	0	0	0
MELLI_sc3014.7	NDPTGCTVLAEYKHVISELKGHQAESQDYSGLGKSNSKMIKWLSKYQEEAAECESIVLATILNPRLRAKFFSLHYPDQDYSANLAIENVFNSLLEEENAKEVSPSPDNNNAPTNTEPNIFDIFEASNFTTNTASTSELEDYLGGIQLDFANLASLQDHQHQFPILARLACDYLAVSATSCACERTFSAAANVCTPSQGGMLPKTMERLVGSQAWLKEGIIPDGDFAEAATALQSYIDGVKKKKN	Tribe1	13255	0	0.101	69	2.45902	244	0		0		1	2.6e-13	0	1			4.67624e-87	dod045_p916_m13f	0	0	0	0	0	0	0	0	0	0	0	0	0	0	0	0	0	0	0	0
MELLI_sc3014.6	MEKAGNPGSDDPIEECLISRLLVRCLEVASHTFWYGIFTRSCHLGPDDYFRRELAWEVAKNVDTIQSLEDFEVVLAGEAVPGQFKCLFDAFKLWQAESSATPVIAKAAERRLALARGPSKPIQSVEGAIISKCRAEVEKIATRKAKLLAKRLEAETKAAQKVAEAEERAKDKLAADLRQKDDIVALALVKIDAVTGQIASSAAPRNNFKARATRMGYKGNDPTGCTVLAEYKHVISELKGHQAESQDYSGLGKSNSKMIKWLSKYQEEAAECESIVLATILNPRLRAKFFSLHYPDQDYSANLAIENVFNSLLEEENAKEVSPSPDNNNAPTNTEPNIFDIFEASNFTTNTASTSELEDYLGGIQLDFANLASLQDHQHQFPILARLACDYLAVSATSC…	Tribe1	13254	0	0.152	45	2.37581	463	0		0		1	1.6e-14	0	1			2.95747e-85	dod045_p916_m13f	0	0	0	0	0	0	0	0	0	0	0	0	0	0	0	0	0	0	0	0
MELLI_sc2573.2	VNASRYPVLSSLAKDYLAVCGSSCAAERTFSAAADVCSCDCGALKPPTVKRSVGSHIWSKE	Tribe1	11282	0.326	0.16	34	8.19672	61	1		0		1	9.2e-10	0	1			1.16126e-17	dod045_p916_m13f	0	0	0	0	0	0	0	0	0	0	0	0	0	0	0	0	0	0	0	0
MELLI_sc2573.4	VNASRYPVLSSLAKDYLAVCGSSCAAERTFSAAADVCSCDCGALKPPTVKRSVGSHIWSKE	Tribe1	11284	0.326	0.16	34	8.19672	61	1		0		1	9.2e-10	0	1			1.16126e-17	dod045_p916_m13f	0	0	0	0	0	0	0	0	0	0	0	0	0	0	0	0	0	0	0	0
MELLI_sc641.15	NHQSCYPVLSTLACDYLATSATSCPVERCFSTAADVCDRNRGGLLPRTIERSVSSCL	Tribe1	21918	0.672	0.264	22	10.5263	57	1		0		1	7.8e-11	0	1			3.97449e-18	dod045_p916_m13f	0	0	0	0	0	0	0	0	0	0	0	0	0	0	0	0	0	0	0	0
MELLI_sc938.6	MALPPDINQPRGIFNKVMISPDESRQVRDLMELLQEFGNLTRIFGQDGPAASLVIREYVKLQKYLQKKIGTTQSRSNPFFPMHHAMLAQVKSYIKEALGSNILILETVWHPSLRLDYFDFAFRPHSEESHTAKLLMDAVYTQRKAAVENKGVYNLSALHKPVVQSKKLNEEDKEFRKHKERNHRNTANELRSYLDMAEDLAPEVAENPHLALEWWRLSASKYPVLSSLARDYLAISVTACPVERGFSASADVCSQDRMALKPRTIERTVVGLIWSVQGVKMAGKFEGAQGMMADCVAKDQVVCERRK	Tribe1	25706	0	0.105	46	1.30293	307	0	1.03172e-06	1	tra1_maize ac transposase os=zea mays pe=2 sv=2	1	3.3e-14	0	1			5.422e-40	dod045_p1533	0	0	0	0	0	0	0	0	0	0	0	0	0	0	0	0	0	0	0	0
MELLI_sc938.6.1	MALPPDINQPRGIFNKVMISPDESRQVRDLMELLQEFGNLTRIFGQDGPAASLVILWHPSLRLDYFDFAFRPHSEESHTAKLLMDAVYTQRKAAVENKGVYNLSALHKPVVQSKKLNEEDKEFRKHKERNHRNTANELRSYLDMAEDLAPEVAENPHLALEWWRLSASKYPVLSSLARDYLAISVTACPVERGFSASADVCSQDRMALKPRTIERTVVGLIWSVQGVKMAGKFEGAQGMMADCVAKDQVVCERRK	Tribe1	25707	0	0.106	70	1.56863	255	0	7.1686e-07	1	tra1_maize ac transposase os=zea mays pe=2 sv=2	1	2.5e-14	0	1			2.75824e-22	dod045_p916_m13f	0	0	0	0	0	0	0	0	0	0	0	0	0	0	0	0	0	0	0	0
MELLI_sc10636.1	NNQSCYPVLSTLARDYLTTSATSCPVERCFSTAADVCDRNQGGLLPRTIERSVSSCLWTTQKVKLTQEFGLAGEMMHLCMAEDIASKNKKRNL	Tribe1	762	0.07	0.162	22	6.45161	93	1		0		1	1.8e-10	0	1			6.78984e-20	dod045_p916_m13f	0	0	0	0	0	0	0	0	0	0	0	0	0	0	0	0	0	0	0	0
MELLI_sc7535.1	VNAAKYPILSHLARDYLAISSTSCAVERTFSSAADVCTEDRSSLKPHPIERLVFGRMWSVQGVEMKGQFKHAQDIMKQCISNDESSRKRRGT	Tribe1	23439	0.081	0.148	34	3.26087	92	1		0		1	9.3e-13	0	1			3.08906e-20	dod045_p916_m13f	0	0	0	0	0	0	0	0	0	0	0	0	0	0	0	0	0	0	0	0
MELLI_sc74.22	VNASRYPILSSLARDYMAVCEASCAVERTFSAAAGVCGRDRGALKPSTVERSVAARLWSKDGIKIEGSGFEECQRCMRDSMTLDKSN	Tribe1	23223	0.089	0.154	19	5.74713	87	1		0		1	1.7e-09	0	1			8.90669e-20	dod045_p916_m13f	0	0	0	0	0	0	0	0	0	0	0	0	0	0	0	0	0	0	0	0
MELLI_sc2001.2	DNACHYPVLASIARDYLSISATSCAEERVFSSAADVAVPGRGSLKPKTITRAVGCREWLRYGITTEDTFSEALAYLSSFNDHARK	Tribe1	8274	0.03	0.136	34	3.52941	85	1		0		1	1.6e-09	0	1			2.01843e-25	dod045_p916_m13f	0	0	0	0	0	0	0	0	0	0	0	0	0	0	0	0	0	0	0	0
MELLI_sc9344.1	DNACHYPVLASIARDYLSISATSCAEERVFSSAADIAVPGRGSLKPKTITRAVGCREWLRYGITTEDTFSETLAYLSSFNNHARK	Tribe1	25670	0.029	0.135	34	3.52941	85	1		0		1	3.2e-09	0	1			1.21758e-23	dod045_p916_m13f	0	0	0	0	0	0	0	0	0	0	0	0	0	0	0	0	0	0	0	0
MELLI_sc1508.3	AHHQHFPILAKLARDYLSVSATSCACERTFSAGADVCTPSRGSMLPKTMERLVGSQAWLNEGIIPAGEFEEAANVLQSYIDMIAKKR	Tribe1	4891	0.077	0.267	22	3.44828	87	1		0		1	1.9e-14	0	1			5.83421e-45	dod045_p916_m13f	0	0	0	0	0	0	0	0	0	0	0	0	0	0	0	0	0	0	0	0
MELLI_sc5259.1	AHQSECPVLASLAQDYLASSASLCAVEQTFSSAADVCGSNRGGLHRWTMERGVSSHMWMAHPPHLAGEFAHAFEVLNACLAADADFQKPH	Tribe1	19945	0.48	0.182	34	4.44444	90	1		0		0		0	1			8.17166e-18	dod045_p916_m13f	0	0	0	0	0	0	0	0	0	0	0	0	0	0	0	0	0	0	0	0
MELLI_sc284.3	MLSQTTDSGSNNDTMGAAMHKSLQSIAESEDQPYFWDPGTMHVKCMAHKLALIVNNVLNALGIKGQTEKSVQDLARGQFPINNHLQTIPEESEDELTANCNISTLPDSTALQQEHDELPTEHNELDPEHDKLGLNGALTPTFFDNINENLEIDLQTYEDLPDHDDVIPTGEIHSNTGIDGSPNLPANPIPTLQAQRNTKRDARNKAKARAAELTISDQARAHRLNGVLKKLDFVLRKISGSAANRLYFRYIAKAMKLNVIDEMLKQDQSEAPHPRDCQSTINTASGGPGSFISDPILNHQHGIFKKITFSQDDWKLVKALNVELKVYADLTKEIEGDGPTGCMVLRNVDNYFSEALRCEAIVMATALHPSWQTNSFSAAFGSDSSEFKIATHLLTTHFN…	Tribe1	12447	0	0.115	63	1.96078	561	0		0		1	1.8e-08	0	1			6.74672e-36	dod045_p1533	0	0	0	0	0	0	0	0	1	0	0	0	0	0	0	0	0	0	3	0.714286
MELLI_sc3636.2	VAENPHLALDWWRLNQGKYPILSSLARDYLTISATTCPVERSFSSLADVCSQDRMALKPRTIERSV	Tribe1	15778	0.002	0.127	3	3.0303	66	1		0		1	6.4e-17	0	1			1.00794e-20	dod045_p1533	0	0	0	0	0	0	0	0	0	0	0	0	0	0	0	0	0	0	0	0
MELLI_sc948.1	MGYKGPAPIAGWGVRWNIDLKMFSNLVSARDIVDSILITDQKTKYYQCIMMTMEEWDAVEVFCLVLEVHLISLSVLNPRYRLKFFDLHYAEHADRAKGGFQCIFNEAVHTWPATPEVTPPPNLTQHPREQPDHFDIFTAEILSDNSAKIWAAELDRYLQGIDPILPGQSVLTRWKEHNEQFPVLASLARDYLSISATSCCVERTFSSASDIAVPGQGALKPKMISMAVGCREWLRAGIDIIGLFSDAVTYCIMMTMEEWDAVEVFCLVLEVFRLSTKRMEGNFASGSTLLAEYLRVSETLQQIHDSSTFTSIETGYTPSLLSTLHHTINKLRLIY	Tribe1	25811	0.001	0.245	30	2.38806	335	0	2.80504e-06	1	tra1_maize ac transposase os=zea mays pe=2 sv=2	1	2.7e-09	0	1			3.19213e-78	433_AMC749	0	0	0	0	0	0	0	0	0	0	0	0	0	0	0	0	0	0	0	0
MELLI_sc9045.1	VNVEKYPILASLAKDYLAICGASCEVDRTFSAAADVCCRDRGALKPPTVEYSVGSSMWSKDGINIAGEDFEECQKCMAECVKLDSENRKRKGRKK	Tribe1	25274	0.01	0.143	25	7.36842	95	1		0		1	1.4e-06	0	1			6.07741e-19	dod045_p916_m13f	1	0	0	0	0	0	0	0	0	0.962	88	0	0	0	0	0	0	0	0	0
MELLI_sc5313.1	EHQYNHPTLAKLARDYLSVSATSCACERTFSAAADICTPSCGSMLPRTMERLVGCRAWLKEGIIPEGDFAQAGKVPQDYIDRITAKKKKK	Tribe1	20062	0.046	0.156	34	5.55556	90	1		0		1	3.9e-10	0	1			1.88812e-37	dod045_p916_m13f	1	0	0	0	0	0	0	0	0	0.847	86	0	0	0	0	0	0	0	0	0
MELLI_sc3390.1	VFECATKRMEGDFASGCKVLSEYCKVQNELQVLKTNSTYPSLDVMITEMLKHLQKYTDEAAGAQVFHIETVLNPRHRLNYIKKIYPDVEVQAESLLEYLFATYSDSMPKPRAPSVEVVATKPPDESEDEEDNMFPAAPANEAPQDYQLKLKRYLDGSHPIRKGTSPLDWWPANKKNFPVLATMARDYLALPTTSCAVERTFSSAADIAVSSRGSMKPSTISQAVACQKWLKNKAVPSGKVQDAVTYLLDHELREGKKKNKEI	Tribe1	14857	0	0.1	17	1.9084	262	0		0		1	7.3e-16	0	1			1.07446e-54	dod045_p916_m13f	0	0	0	0	0	0	0	0	0	0	0	0	0	0	0	0	0	0	0	0
MELLI_sc1704.1	MPDCHCFSSLPDGWTTSQCPQDGTRTVPPCYVFDFGFTGTYRPLPELQTEIEIRNRTSKGAQNHGLHLWDTNSFQRVNAQRAQPRRICKDQLFSSPFRNWSTLVQWHDNILWPIKPTLTYLFHVCLMDLSQLQALLQETTKQLAAQTQVISQMQTQANSREEAYDTLLKKFEDVAIKPPSKLKSKAQPKNVKDQAAAGSSRQQPPVASTSRPTPPNRRSSTTTPKKPPLSRKSTPKSSPAVKPARRASGPPTKSSPKRSHYELETKMLPTGFTPTKESFFTFIRVMWDLAKAGSVPVAPDPALLNEFHARFSNSAQISAVADSADSTELVPQTEIISLREARAGRVKIGRGIIYVQDFFVRYSLAMLAKLGIRKWGPDLEDAPDSLWNEACRLSAIRIF…	Tribe1	6365	0.006	0.112	7	1.65631	1449	0		0		0		0	1			3.5824e-30	433_AMC749	1	0	0	0	0	0	0	0	1	0.949	222	0	0	0	0	0	0	0	3	0.703448
MELLI_sc4839.1	MHLSFAYVGLVLAASAAASSHHTTRASTVARLNARGELDPTHEAKLDAKCFGGQGCNGLSPPGSRAIFNQPVVCPVAVLEQNQFFSYAQTYTVITTNTVHSWGGAADTQTILVQWQLFVLSFSTLVYGLRDGCHYQQDPKIVMSTFPQLFIQFQSMLTIITRTCGGDFSQFQPSFTAFSVVMEAFIGIAITMQVNIQQLFSSSQFDPLIWQGCGFPARAWLGGSPGQFGGPGFPGTPGKFNPGVGPDVYPDGPGVPGGPVGFPGAGGSFNPGTGPQVRPDGPNGRGGFLPPGGSGGLFPGGGGTGQGAIAFFYGLSFLDQLLLALINLLEPIFHGIGQLLEGLGLALEQIGGAVGDLLHHGGGHGGTLIGLI	Tribe1	19102	0.999	0.648	19	1.6129	372	0		0		0		0	0					0	0	0	1	0	0	0	0	1	0	0	0	0	32	0	0	0	0	4	0.7
MELLI_sc2067.3	MHLSFAYVGLVLAASAAASSHHTASTVARLNARGELDPTHEAKLDAKCFGGQGCNGLSPPGSRAIFNQPVVCPVAVLEQNQFFSYAQTYTVITTNTVHSWGGAVDTQTILVQWQLFVLSFSTLVYGLRDGCHYQQDPKIVMSTFPQLFIQFQSMLTIITRTCGGDFSQFQPSFAAFSVVMEAFIGIAITMQVNIQQLFSSSQFDPLIWQGCGFPARAWLGGSAGQFVGPGFPGTPGKFNPGVGPDVYPDGPGVPGGPVGFPGAGGSFNPGTGPQVRPDGPNGRGGFLPPGGSGGFFPGGGGTGQGAIGFFYGLSFLDQLLLALINLLEPIFHGIGQLLEGLGLALEQIGGAVGDLLHHGGGHASAAASSHHTASTVARLNARGELDPTHEAKLDAKCFG…	Tribe1	8668	0.999	0.654	19	1.53257	1044	0		0		1	1.9e-07	0	1			3.16102e-112	dod045_p1533	0	0	0	1	0	0	0	0	1	0	0	0	0	30	0	0	0	0	4	0.7
Mellp1_13047	MHLSFAYLGFVLTASAAAGSHHLARTDTIARLSVRSDEETGKKADLQMKCIGGCGGLPAPGPSACWNAPVVCPAGQGLPPMNTFFSQVQSYTVITSNTVGIWNGGLDPQTILLQFQVMVTSLSTLFYSLQGGCSFQGNPQVFISTFAPMIIQIQSMITIINTQCVGIIGSFQSSFAVLTVLMQSIIGVAITMHVNIQQFFSACNFNPQLWSPLGFPVDNWMNGIPGSFPGGPGGFGPGGLPGGPGGLPGGIPNGVGPQVFPGGGPNGGGGGGAFGFFQPLSHLGQLLQQLLIILEPIFQGLERLLAGVGLLLGHLGDALGGLLGGAGGASPVGFI	Tribe1	32109	0.997	0.591	17	2.08955	335	0		0		0		0	1			2.05179e-06	dod045_p726	0	0	0	0	0	0	0	0	1	0	0	0	0	0	0	0	0	0	4	0.75
Mellp1_13044	MHLSFAYLGFVLTASAAAGSHHLARTDTIARLSVRSDEVPGQNGDLQMKCMGGCGGLPPPGPNAVWNAPIVAPGGLPPMNTFFSQVQSYSTITSNTVGLWGGGMDPQTILLQFQIMVTSLSTLFYSLQGGCPFQGNPQVFISTFAPMIIQIQSMITIISTQCVGIIGAFQSSFAVLTVLMQSIIGVAITMHVDIQQFFSACNFNPQLWSPLGFPVGNWMNGIPGGFPGGPGGFPGGPGGFDPNGLPGGPAGIDPNGLPGGSGGFGPGGVPGGPNGGGGVVGFFQPLSHLGQLLQQLLLVLEPIFKGLERLLAGVGLLLGHLGDALGGLLGGVGGGASPVGFI	Tribe1	32108	0.997	0.595	17	1.46199	342	0		0		0		0	0					0	0	0	0	0	0	0	0	1	0	0	0	0	0	0	0	0	0	3	0.833333
Mellp1_90972	MHISFAYLGFVLAASAAASSRHLARTDTVARLSVRSEEQAGGDDHLKMKCFGGCGGGLPIPGPTSCWNAPVVFHGGGGLPPMNTFFSTVQSYTVITSNTVNIWNGGLDPQSILLQFQIMVTSLSTLFSTLQGGCSFQGNPQVFISTFSPLIIQIQSMLTIITTQCAGTIAAFQSSFAVLSVLVQSIVGVAITFHVEVQQFFAACNFNPQLWSPLGFPVDSWIHGGAGVFPGGPGVIPGGPGGFPGVPGVIPGGPGGFPGGPGVIPGGPGVFPGGPGVVPGGVPVPVPGGGAIGCFRPLGLLGTLLHVLIVILDPLFHGLGALLQGVGLLVANLGTAVGGLLDGGLLGLI	Tribe1	40978	0.997	0.61	17	2.00573	349	0		0		0		0	0					0	0	0	0	0	0	0	0	1	0	0	0	0	0	0	0	0	0	5	0.788235
Mellp1_124068	MHISFAYLGFVLAASAAASPRHLARTETVARLSVRSEEQAGGDDHVKMKCFGGCGGGLPVPGPTSCWNAPVVFHGGGGLPPMNTFFSTVQSYTVITSNTVNIWNGGLDPQSILLQFQIMVTSLSTLFSTLQGGCSFQGNPQVFISTFSPLIIQIQSMLTIINTQCVGIIGSFQSSFAVLSVLIQSIVGVAITFHVEVQQFFSACNFNPQLWSPLGFPVDSWIHGVPGVFPGVPGGFGPGGFPGVPGGFPGGVPGGFPGGVPVPVPGGVPVPVPGGVPVPVPGGPNGCFRSLGLLSTLLHVLIVILEPLFIGLGALLKGVGLLVTNLGVAVGGLLDGGLLGGGLLGSI	Tribe1	31824	0.998	0.594	19	2.01729	347	0		0		0		0	0					0	0	0	0	0	0	0	0	1	0	0	0	0	0	0	0	0	0	4	0.90625
Mellp1_90128	MHISFAYLGFVLAASAAASPRHLARTETVARLSVRSEEQAGGDDHLKMKCFGGCGGGLPVPGPTSCWNAPVVFHGGGGLPPMNTFFSTVQSYAVITSNTVNIWNGGLDPQSILLQFQIMVTSLSTLFSTLQGGCSFQGNPQIFISTFSPLIIQIQSMLTIINTQCVGIIGSFQSSFAVLSVLIQSIVGVAITFHVEVQQFFSACNFNPQLWSPLGFPVDSWIHGVPGVFPGVPGGFGPGGFPGVPGGFPGGVPGGFPGGVPIPVPGGVPVPVPGGVPVPVPGGVPVPVPGGFPVPVPGGPNGCFRSLGLLSTLLHVLIVILDPLFHGLGALLQGVGLLVANLGTAVGGLLDGGLLGLI	Tribe1	40693	0.998	0.593	19	1.95531	358	0	4.08422e-06	1	smbt2_mouse scm-like with four mbt domains protein 2 os=mus musculus gn=sfmbt2 pe=2 sv=2	0		0	0					0	0	0	0	0	0	0	0	1	0	0	0	0	0	0	0	0	0	6	0.895833
Mellp1_72555	MHISFAYLGFVLAASAAASPRHLARTETVARLSVRSEEQAGGDDHVKMKCFGGCGGGLPVPGPTSCWNAPVVFHGGGGLPPMNTFFSTVQSYTVITSNTVNIWNGGLDPQSILLQFQIMVTSLSTLFSTLQGGCSFQGNPQVFISTFSPLIIQIQSMLTIINTQCVGIIGSFQSSFAVLSVLIQSIVGVAITFHVEVQQFFSACNFNPQLWSPLGFPVDSWIHGVPGVFPGVPGGFGPGGFPGVPGGFPGGVPVPVPGGVPVPVPGGFPVPVPGGPNGCFQSLGLLSTLLHVLIVILDPLFHGLGALLQGVGLLVANLGTAVGGLLDGGLLGLI	Tribe1	37360	0.998	0.594	19	2.09581	334	0		0		0		0	0					0	0	0	0	0	0	0	0	1	0	0	0	0	0	0	0	0	0	3	0.958333
Mellp1_89633	MHISFAYLGFVLAASAAASSRHLARTDTVARLSVRGEEQAGHKDDLQMKCFGGCGGLPPPPPTSCWNAPVVFHGGQGLPPMNTFFSTVQSYTVITSNTVNIWNGGIDPQTILLQFQIMVTSLSTLFSTLQGGCSFQGNPQVFISTFAPMIIQIQSMITIITTQCTGNIGAFQSSFAVLSVLVQSIIGVAISMHVEIQQFFSACNFNPQLWSPLGFPVDSWIHGVPGAFPGVPGAFPGGPGVIPGGPDVFPSVPGGFPGGPGGFPGGVPSVGPQVVPVPGGHNACFQPLSLLDTLLHVLLVILEPLFQGLGALLQGVGLLVANLGVAVGSLLDGGLLGLI	Tribe1	40495	0.997	0.61	17	2.0649	339	0		0		0		0	0					0	0	0	0	0	0	0	0	1	0	0	0	0	0	0	0	0	0	5	0.742857
Mellp1_96363	MHISFAYLGFVLAASAAAGSHHLARTETVARLSVRSEEQAGHKDDLKMKCFGGGCGGGLPIPGPTSCWNAPVVFHGGGGLPPMNTFFSTVQSYTVITSNTVNIWNGGLDPQSILLQFQIMVTSLSTLFSTLQGGCSFQGNPQVFISTFAPMIIQIQSMITIITTQCAGTIAAFQSSFAVLSVLVQSIIGVACNFNPQLWSPLGFPVDSWIHGVPGVFPGGPGVFPGGPGVFPGGPGVFPRGPGVFPGGPGVFPGGPGVFPGGPGVFPGGPVPVPGGVPVPVPGGFPVPVPGPCFRPLGLLGTLLHVLLVILEPLFHGLGALLQGVGLLVANLGAAVGGLLDGGLLGLI	Tribe1	42808	0.997	0.599	17	2.01149	348	0	7.95825e-09	1	sf3a2_human splicing factor 3a subunit 2 os=homo sapiens gn=sf3a2 pe=1 sv=2	0		0	0					0	0	0	0	0	0	0	0	1	0	0	0	0	0	0	0	0	0	11	0.80303
Mellp1_85484	MHLSTIVSSFVLAAVVAASPTPIPSEQSAGGCPVGVPAFNGGGGFVQGPVVFSQQGSFSSFSSFTSSMNVFSTACTSTVSAWQGISSIQIIHQQFQYMIVSMSTLFASFQTGCNICNPGQSIAFTQTVTQVIIQVQSMVSFIYTQFGGQIVVFQQEFSILSLLFQTIIGIGATLNVNMQQLFITNQFNFQLFNSCGIQTNAWFQTGGVIFPPQHVGLLAQLLSPVLLAIRPVLNGVGDLLTGLGVGVSNLLGNLL	Tribe1	39091	0.999	0.805	19	1.96078	255	0		0		0		0	1			7.63693e-07	dod045_p726	0	0	0	0	0	0	0	0	1	0	0	0	0	0	0	0	0	0	4	0.7
MELLI_sc7430.1	MKCFGGCDDLPIPQPASCWNTPAIFPGGQLPPPANTFFSTVQTCTVITSNTVSIWKGGMDIQMISLQFQIMVVSLSTLLAGFKDGCPYPGNSKS	Tribe1	23303	0.001	0.134	19	5.31915	94	1		0		0		0	1			3.43177e-06	dod045_p726	0	0	0	0	0	0	0	0	0	0	0	0	0	0	0	0	0	0	0	0
MELLI_sc898.2	MGLIVKAGLDALGMKPRRIRHDALGRFPEVEVMAVINKDDELAAGLSDNTGSEDPSSDKDDFDDHLDDDISINHTYPDSNPDFNKADQQEEDLKQEDEPEHYQRTNLQHRRNGICPLKALLSGHGIQLGIRAERWEHMWEARDEDLTEVHSKRRRARNDRKKHRYFEEVIFSVADWQAMRDMLDILTPFKYLTRDMEGNLPTGCMVLVKYVQLKANMEDPLKSTHLNDPLYPMVDTILEKIQIFLEKALACDTLVLPAVFHPGSQVRFFSHAFGEGYPAHNRAKGLLEVELTNKCDLQAANSQHEDQDKPITTSPDINNPQHALHWWRMHKGEYPVLSVLARNYLATPAASSPPKGLFSMARQVCTDDRGGSKP	Tribe1	25188	0	0.115	3	1.3369	374	0		0		1	5.8e-08	0	1			1.31618e-123	dod045_p1533	1	0	0	0	0	0	0	0	0	0.875	152	0	0	0	0	0	0	0	0	0
MELLI_sc4312.1.1	MHMSTDAERDRLHYRVMMFFANQHVGDLRQFHAHQADFNRRREHANAQRKLDGQPQLKALLSGHGIRWGIQAERWERMWAARDLIDKVMKEDLTAVHSMRRRPKNGKRQGYFEEVMFSVADWQALRDLLDILTPYKILTCEMEANKPTGCLVLVKYVQLKASMEARLKRMYQNDPLYPMVDIMIDKIIAYLNEALECDTSILAAVFHPGLRVKFFNACFGAGSEGKNLAEELLKVVFTQKHDEMELNNQPASSPTRSDSPDNDGFGSRYLNFYEEVVKSSELNELD	Tribe1	17798	0	0.141	10	1.3986	286	0		0		0		0	1			9.70749e-86	dod045_p1533	0	0	0	0	0	0	0	0	0	0	0	0	0	0	0	0	0	0	0	0
MELLI_sc4312.1	MHMSTDAERDRLHYRVMMFFANQHVGDLRQFHAHQADFNRRREHANAQRKLDGQPQLKALLSGHGIRWGIQAERWERMWAARDLIDKVMKEDLTAVHSMRRRPKNGKRQGYFEEVMFSVADWQALRDLLDILTPYKILTCEMEANKPTGCLVLVKYVQLKASMEARLKRMYQNDPLYPMVDIMIDKIIAYLNEALECDTSILAAVFHPGLRVKFFNACFGAGSEGKNLAEELLKVVFTQKHDEMELNNQPASSPTRSDSPDNDGFGSRYLNFYEEVVKSSELNELD	Tribe1	17797	0	0.141	10	1.3986	286	0		0		0		0	1			9.70749e-86	dod045_p1533	0	0	0	0	0	0	0	0	0	0	0	0	0	0	0	0	0	0	0	0
MELLI_sc989.3	MRVRHSALGRFPAIEALAVIEEEDKASSNLDDLDSEDGDDVESNHNSDSDEAQSNADPDEEDIEQADEPQNYRNHKKAYLLGDMYMKQLTKDANVQRKDDGLRPLKALLSGHGIRWGIRAKRWELMWEARDVLIDTVMKEDLTEVRSKRRRSRTDGKHDGGKREGYFKELVFSVDDWQAMRDMLDILTLKSSMEERLKVMHENDPLFPMVDIMIGKISMYLEEALECDTLVLAAIFHPGLRLKFFAHAFGNDSKHHFRAQDLLESSFTSQRDSPDHQEQIIKTPQPTDTPASGHFKQTEELERYMQGIDPMASTDMNDPQTALDWWKVTTPAASAAPEQSFSIAGQVCTANRGGMLPQMIEMTVSGQIWTNEGVPLIDDFGEVGKVPEFGKKVIKKKTR…	Tribe1	26301	0.049	0.194	19	0.496278	403	0		0		0		0	1			2.70947e-93	dod045_p1533	1	0	0	0	0	0	0	0	0	0.738	148	0	0	0	0	0	0	0	0	0
MELLI_sc1506.3	MTAIAFQLIDKVTKEDLTAVDPMKQCPKNGKRQGYFEEVMFSVADWQALRDLLDILTAYKILTREMEANKPTGCLVLVKYVQLKASMEAGLKRMHQNDPLYPMVDIMIDKIIAYLNEALECDTLILAAVFHPGLRVKFFHACFGAGSEGNNRAEELLKVVFTQKHDEMELDNQSASSPTQSDSPEDDGFGSHSLNFYDEVVKSSELDDLDRYLQGIDPMGSSNMNDP	Tribe1	4884	0	0.112	69	1.76211	227	0		0		0		0	1			1.41851e-80	dod045_p1533	0	0	0	0	0	0	0	0	0	0	0	0	0	0	0	0	0	0	0	0
MELLI_sc2710.1	MTAIAFQLIDKVMKEDLTAVHSMKQCPKNGKRQGYFEEVMFSVADWQALRDLLDILTPYKILTREMEANKPTGCLVLVKYVQLKASMEAGLKRMHQNDPLYPMVDIMIDKIIAYLNEALECDTLILAAVFHPGLRVKFFNACFGAGSEGNNRAEELLKVVFTQKHDEMELNNQSASSPTQSDSPEDDGFGSHSLNFYEEAHAGKYLVLSVLAQDYLSTPAASAAPEQSFSIAGKICTAEHGGLEATLRAALDDEDTVIKGKSRRVENSQSNLPQLRCYHNVPFHEPGDDRTTPALAYPCRFCYRNQDFSVRVSYTNITGNLRVHRDGLTADGRSDAGCSGQNRAKAKQPTLEVPLSVAETRKAAAKSTGPMDSYLVATTNIAFNNLTPNQMACAWLICH…	Tribe1	11897	0	0.111	15	2.36559	465	0		0		1	5.4e-08	0	1			1.70673e-88	dod045_p1533	0	0	0	0	0	0	0	0	0	0	0	0	0	0	0	0	0	0	0	0
Mellp1_56080	MKQLTNDMDTVNKKLTRSSGHRADFNRHRARANVQLKANKLPALKALLSGHGIRWGIRAERWERMWACRDLIDQVMKDDLTEVHAKRRHPKKNGKKGGYFEEVVFSVADWQAMRDLLDILTPYKYLTRDMEGDKPTGCMVLVKYGQLKASMEERCGNQNMRPIKKSKKIEF	Tribe1	34245	0	0.109	60	1.75439	171	0		0		0		0	1			1.65928e-48	dod045_p1533	1	0	0	0	0	0	0	0	0	0.908	86	0	0	0	0	0	0	0	0	0
MELLI_sc1134.7	PYKILTREMEGDKPTGCMVLSKYTQLKASMEDRLKTMHQNDPLYPMVDIMIGKIISYLNEALECDTLILAAVFHPGLRVRFFSHTFGMGAEGKNPAEELLNVVFTKRRDEMELTDQPATLFERSESLTDDQPFGQPLLHFYDDLVTSSDLSEVDRYLQGTDPFPSRKVNDPQFLLDWWK	Tribe1	1518	0	0.099	12	1.11732	179	0		0		0		0	1			2.31011e-63	dod045_p1533	0	0	0	0	0	0	0	0	0	0	0	0	0	0	0	0	0	0	0	0
MELLI_sc3706.1	MEGDKPTGFLVLVKYVQLKASMEERLKSMHQSDLLYPMVDIMIDKIITYWNEALKCDTLMLAAISHPGLRVKFFSLTFGMGAIGNNRAEELLKSVFINKRHELDLQEGPVTNTSDSESDSPSKDRFVISNNIFPQFYNNVMASSELNKLDQYLQGIDPMITPDVNNPQYVLDWWK	Tribe1	16026	0.004	0.143	22	0.571429	175	0		0		0		0	1			3.44194e-59	dod045_p1533	0	0	0	0	0	0	0	0	0	0	0	0	0	0	0	0	0	0	0	0
MELLI_sc2240.4	GNKPTGCMVLLNYTQVKASMEARLKTMHQNDPLYPMVDIMIDKIIQYLNKALECDTLILAAVFHPGLRIKFFSHSFGMGAEGNNRAEELLKFVFAEKRDKLDLTNQPDKNSEQPKSPTDDQAFEQHLLHFYDDVVTSSDMNELEHYLQGTDAFPSLKANNSQFMLDWWK	Tribe1	9591	0.068	0.167	19	1.18343	169	0		0		0		0	1			1.39195e-55	dod045_p1533	0	0	0	0	0	0	0	0	0	0	0	0	0	0	0	0	0	0	0	0
MELLI_sc1908.2	MIDKINAYLNKALECDTLILAAVFHPGLRVKFFNASFGAGSEAEERLKVVFTQKHDEMELNNHPASSPTRSDSPEDDGIDPMGSSNMNDPQSVLDWWKAHAGKYPVLSVLAQDYLSTPAASAAPERSFSIAGKICTAKRGGLVP	Tribe1	7716	0.002	0.134	44	1.38889	144	0		0		1	1.9e-16	0	1			1.05609e-49	dod045_p1533	0	0	0	0	0	0	0	0	0	0	0	0	0	0	0	0	0	0	0	0
MELLI_sc1020.2	MDLENQPTTTPPLSKSTPVDAFVTEMTSFYGDVVESSDLHKLDQYLEGVDPMVTPDLNNPQLALDWWKAHAGKYPVLSALVKDYLATPAASGAPEHLSSVAGKVCTAEQGGLAP	Tribe1	314	0	0.102	4	0.877193	114	0		0		1	4.7e-11	0	1			1.33277e-35	dod045_p695	0	0	0	0	0	0	0	0	0	0	0	0	0	0	0	0	0	0	0	0
MELLI_sc810.2	MRHKAITAGMHLPPSYNEKQESVEKNEKRTLASFVSGPTFMVNLLNMLLVMGPYVACWDLNVEDVSGGRSVGLDLKTQPFEQLSIRSIEALCDQCGQIGHGLKVLGQKVATTKSTIPHGIAFPIPTLQVNNGEDGIEMDEEESDEEGDEGLPEQPDGVDDDEDQDQTADGESKKEDLVAAALVKVDTVSGQIASSAARRSNFKARASQMGYQGWMLMRPCKTRWNSHYQSLKVACEAHEVFEVPDDVDLSQEYDSEVEFIKSNQGPGYNEARTDEVKELLEYFGPPKAITAGMHLPPSYNEKQESVEKNEKRTLASFVSGPTFMVNLLNMLLVMGPYVACWDLNVEDVSGGRSVGLDLKTQPFEQLSIRSIEALCDQCGQIGHGLKVLGQKVATTKSTI…	Tribe1	24144	0.011	0.154	58	1.96445	1069	0		0		1	2.1e-07	0	1			5.44987e-76	dod045_p916_m13f	1	0	0	0	0	0	0	0	0	0.791	1065	0	0	0	0	0	0	0	0	0
MELLI_sc15.18	MPEFYNSKLPFKDTVLNQILAVWILAEALPWNRIEDSLLRLAFRLVLARKLSADNLDLLKGKKRQKGSQKPRGYFHEIFFTPDDWSALEELTTELTPFLSLTKRMEGDGPTGCSVIPEFYALKVHLASRVEEVLMGDALLPMIRSMQARVDKYLEEALHYNTTVMATILNPFFRLQFFQRAFGPEHEITLGAAKLLQDKFDARKTECSNELKTKPQHLSQDTEAMTASDSTLTKNSDNLFQMFKAQDAEVESNEIAANLKGTHPMLVLARKLSADNLDLLKGKKRQKGSQKPRGYFHEIFFTPDDWSALEELTTELTPFLSLTKRMEGDGPTGCSVIPEFYALKVHLASRVEEVLMGDALLPMIRSMQARVDKYLEEALHYNTTVMATILNPFFRLQFF…	Tribe1	4805	0.184	0.219	54	1.27551	1568	0	0	1	copg_schpo probable coatomer subunit gamma os=schizosaccharomyces pombe (strain 972 atcc 24843) gn=sec21 pe=1 sv=1	1	2.2e-112	0	1			1.69651e-39	dod045_p1533	1	0	0	0	0	0	0	0	1	0.713	61	0	0	0	0	0	0	0	2	0.997738
MELLI_sc1095.7	TCQASSMAALLAEQYISRPCLSPPIWIQFRPPIYFTSYYIMMSSSSQPHRRSTRPSPMQQQPRMIPQLGDSRQSVHREEDSASDAYMTFTIKQKQQKTDTDNDDEEDRCSTQPTKSTSKSQHSQSTHPTSRPSSKRPRKEKGPVIESSSTSSSGVKLQIDLIQDSDKENKKVAKKKAAKQKVNSDDPDDDDRYNPIKDYYEAPFQGSKDGPGQKGTFPCKCCKKDVRSAGGTSSLWAHRDGSKQPIKTGHPGCSRRNEAIKAGCLLPLTVFEQRKLEATPEAGQTSITAYAHSVLKFDNKAKCGLLNSPTRPMEMRATFFDELKSLTSLFGLIHDAWTTKGNQYGFLGATLALMVNAGLQSLGIQAPPPPLVKSLTLGKFPIPTHNLQSIPEEDKSAEV…	Tribe1	1144	0.114	0.162	23	1.61663	866	0		0		1	2.7e-09	0	1			2.01786e-27	dod045_p1533	1	0	0	0	0	0	0	0	0	0.708	134	0	0	0	0	0	0	0	0	0
MELLI_sc2956.1	MIPKAILTMWRLSNLSERRTRKILPPSHSPNRVRRRAKPPLSQTRIATLKMEGDGPTGCMVIPEYGELQHKLQEKINKLSTTDTVYPMLAKTLEKTQEYFDEALACETLVMANLLHPFFRLKFFHKWLGGKDEEVFIKAEATLRHLFSEYDLASPRPRPEVTTDDPPAAGSTSNQTDAQLTIFHDDFDEDEEQAADTINHSLENYLCMSDKMRQKDYNLADPKSGLEWWSHHAKDYRVIAIMARDYLATTGSSCAAERIFSCAADIRSSSCGSLLARTIEALVSSRLWLREGVNMGADFAALAAILKAFDVVLD	Tribe1	12954	0.013	0.13	16	1.91083	314	0	9.64136e-07	1	tra1_maize ac transposase os=zea mays pe=2 sv=2	1	5.9e-10	0	1			1.28184e-42	dod045_p1533	1	0	0	0	0	0	0	0	0	0.775	21	0	0	0	0	0	0	0	0	0
MELLI_sc2956.1.1	MIPKAILTMWRLSNLSERRTRKILPPSHSPNRVRRRAKPPLSQTRIATLKMEGDGPTGCMVIPEYGELQHKLQEKINKLSTTDTVYPMLAKTLEKTQEYFDEALACETLVMANLLHPFFRLKFFHKWLGGKDEEVFIKAEATLRHLFSEYDLASPRPRPEVTTDDPPAAGSTSNQTDAQLTIFHDDFDEDEEQAADTINHSLENYLCMSDKMRQKDYNLADPKSGLEWWSHHAKDYRVIAIMARDYLATTGSSCAAERIFSCAADIRSSSCGSLLARTIEALVSSRLWLREGVNMGADFAALAAILKAFDVVLD	Tribe1	12955	0.013	0.13	16	1.91083	314	0	9.64136e-07	1	tra1_maize ac transposase os=zea mays pe=2 sv=2	1	5.9e-10	0	1			1.28184e-42	dod045_p1533	1	0	0	0	0	0	0	0	0	0.775	21	0	0	0	0	0	0	0	0	0
MELLI_sc516.4	MESDKPTKCMVLLKYTQLKASMGDQLKTMHQNNPLYPIVDLMIDKIIIYLNEAFECDTLILATVLHPGLRVNCFSNTFGMGAKGNNCAKELLKVVFTKRCDEMELTDQPATVFERLESLTDDQPFGQHLLHFYNDLVTSSDPSK	Tribe1	19752	0	0.126	24	3.47222	144	1		0		0		0	1			2.09505e-36	dod045_p1533	0	0	0	0	0	0	0	0	0	0	0	0	0	0	0	0	0	0	0	0
MELLI_sc516.5	MESDKPTKCMVLLKYTQLKASMGDQLKTMHQNNPLYPIVDLMIDKIIIYLNEAFECDTLILATVLHPGLRVNCFSNTFGMGAKGNNCAKELLKVVFTKRCDEMELTDQPATVFERLESLTDDQPFGQHLLHFYNDLVTSSDPSK	Tribe1	19753	0	0.126	24	3.47222	144	1		0		0		0	1			2.09505e-36	dod045_p1533	0	0	0	0	0	0	0	0	0	0	0	0	0	0	0	0	0	0	0	0
MELLI_sc516.8	MESDKPTKCMVLLKYTQLKASMGDQLKTMHQNNPLYPIVDLMIDKIIIYLNEAFECDTLILATVLHPGLRVNCFSNTFGMGAKGNNCAKELLKVVFTKRCDEMELTDQPATVFERLESLTDDQPFGQHLLHFYNDLVTSSDPSK	Tribe1	19756	0	0.126	24	3.47222	144	1		0		0		0	1			2.09505e-36	dod045_p1533	0	0	0	0	0	0	0	0	0	0	0	0	0	0	0	0	0	0	0	0
MELLI_sc1961.1	MELLQEFENVTKFFEQDRPTASLAVPIREYVKLQKTLQKKIDATRSRADPLFPMLHAMLVRVKSYLKEALGSNTIILATVLHPSLRLDYFEFAFGSGSEESSLAKLLFEAEYAQRKAAMDKDGVENHSALATSVGQHRMSNEADEEFRKHKERNRRNTANELRSYLEMAEEPAPLVAENPHLALEWWRLNEGKYPVLSSFACDYLAISATACPVKQGFSASADVCSHDRMALKPRTIERTVGGLLWSVQGVKMKGKFETAQEIMMDCIAKDQGVRERRK	Tribe1	8005	0	0.1	70	1.43369	279	0		0		1	6.8e-12	0	1			4.81973e-32	dod045_p1533	0	0	0	0	0	0	0	0	0	0	0	0	0	0	0	0	0	0	0	0
PST130_06323	MFCAMLERVNKYLDEAMACDTLILVTLVQPCYRLTVFILVFGEGSSEVDRCNQLIQQEFTRFKAQISTQAATSKPSTSNANPKGSSSASTDSTGLMARLASLNKKKPSAQELQSFLTADLVFKAYGITDWQLPLRWWKAHSTLYPTIALMARSYLAASAGSCAVERLFSAASDVCSNSWGRLLPTTMSRGCTNHCTKEA	Tribe1	69663	0.018	0.165	47	4.0201	199	0		0		1	4.9e-10	0	1			4.3114e-32	dod045_p1533	0	0	0	1	0	0	0	0	0	0	0	0	0	95	0	0	0	0	0	0
MELLI_sc442.2	MVRSPSGPQFQLKRPSSPNQITLTVTSLTPRSYKSLDIRLSQSIMLKKQPILDSFVVSGYKTNDLVTPARRPAGMITPSSDSQWALDFNGSMRDFRDGHVHRQRKRSVSLPGDDTSTQGHNVSVTVSPRVLQIKANFEVPSGPPSVDFAQDSEEENEPIWKRKRNQEDPEEYDSPDDYYGPPFHRPVKKDPFDGPPLSWPCKYCQKDVRQAIQEGCKLPPTKDKLRAERPRQNYQSSLASFVDSPPPFSNKTLNQLLSMWQVTYTLPFKWIEDPILKSIIYWLRPDARVFGRKWSADEAKHLYVSLRDQLIDKELKELDSKFCLIQDVWTVKGNLHAFIGASVAYIKKDWTVSDPGSNNFTMACEMQRQLKEEGYKSDHILQWEPKSMSIRRFCHKMGL…	Tribe1	18062	0.004	0.101	19	1.36719	512	0		0		0		0	0					0	0	0	0	0	0	0	0	0	0	0	0	0	0	0	0	0	0	0	0
PST130_05057	MLKEEFDLHVCKKARSHRSKKPKPGHFKQILFDPDDWSMIKELNDELEPFAILTKEMEGDGSTGALVLPKYYVLKQTLTHKRDEFNRNKPLYPMFCKMVEKVETYLNEALGCESLVMATLLHPAFRLAAFGEFFPALKDRVEKSLFNLFQDRKTVIAKQKQAEVKTTNQDQNTNLPSKPKSKMFNLFHSSSAKAENNELTVYLKGGEVFEMDAEDTKSALIWWK	Tribe1	68406	0	0.104	17	1.33929	224	0		0		0		0	1			6.13143e-31	dod045_p1533	1	0	0	0	0	0	0	0	0	0.869	13	0	0	0	0	0	0	0	0	0
MELLI_sc760.9	MHENDPLYLMVDVMLGKIQTYLEEALESDTLVLAAVFHPVLWVKFFSHAFGEDSGNHFWAKSLLQVAFTSEREA	Tribe1	23542	0	0.128	52	0	74	0		0		0		0	1			1.44067e-26	dod045_p1533	0	0	0	0	0	0	0	0	0	0	0	0	0	0	0	0	0	0	0	0
MELLI_sc1501.4	EWASIQELNSELEPFLSITKQMEGNKATGAMVIPKYVELKQKLKARAAQMSTSNALYPMLEAMVSKLQVYLDEAAACETLVMATILHPAFRLKFFERFFEKTSTTYIKAESTFNKLFKEYQLKSTKRNTTIAPSDNTGKPSASSISAIYDLYSDGKEEDEDLGDDSQVKDYFRAILRMKEGDYDLSDPDKALCWWSLSWLVITWHVQAP	Tribe1	4849	0	0.103	20	0.956938	209	0		0		1	3.7e-09	0	1			4.47417e-26	dod045_p1533	0	0	0	1	0	0	0	0	0	0	0	0	0	43	0	0	0	0	0	0
MELLI_sc5396.1	MANEMHAQFLLHEESLLESDTLPVDSYSWNPATGYARCFLHKVSSTVKGGLDELGRTTPSRCQEREDLLGVFPFSGTLPVIDEEDEDSPDTNSSSTPIHINSPEDDEKAPEDVEIDHDSADEDLPADSTIENRTRTFKSTAYHTSGSRKKAKCLANLISKANVISHRVARSAAWRGHFSRTAKTMNLKVLPLTPGYNTTRWNSEFDSLNRLVQALKVVNKLLSDNLELVKMKKRRKGNKKPHGYFHEIFFAPDNWGALEELTTELAPFLDLTKRMEGDGPTGCLVIPEFYPLKVHLASRVEELSLGDALLPMLRSMQARVDRYFDEDLQCDTTVMVTLLNPFFQLQFFEQAFGLEHEITGQARMLLQDKFDACKTKLALTAPPIQTQPKQVPKTSNKTG…	Tribe1	20241	0.002	0.125	29	1.98807	503	0		0		0		0	1			2.0953e-34	dod045_p1533	1	1	0	0	0	0	0	0	1	0.941	230	34	0	0	0	0	0	0	2	0.8125
MELLI_sc3091.1	IFATGTKRMEGDFAPGARVLVEYHRIKISLYDAHNKTKSTPLKDMVGVILDQLSLYVDEALECDPLVLATIMHPRYRLVFFQKAYPDHKDHAATLINEAFASALEAYQQQEANSTQPEAPANTLQGADDDDDFNEFMASSNTNPAQSAQEGEVESYLMGHREFDRNKTALDWWKTNHVVFPVLATLARDYLAVSGTSCSAEHVFSIAANICRQNRGGLLPSTMSRLVCSCEWLKDGIEPGGEYGDAIKYITSYLEGEKKKKQNEITIVVD	Tribe1	13621	0	0.113	70	1.85185	270	0	1.90423e-07	1	tra1_maize ac transposase os=zea mays pe=2 sv=2	1	8.2e-15	0	1			1.12352e-54	dod045_p916_m13f	0	0	0	0	0	0	0	0	0	0	0	0	0	0	0	0	0	0	0	0
MELLI_sc1827.11	MAELLNFILVIWIVGHALAWSQFEDPALRAAFHFVNRGATVRSRTWAAQKSVILYSGLHNNAINAVK	Tribe1	7175	0.991	0.846	20	0	67	0		0		0		0	0					0	0	0	0	0	0	0	0	0	0	0	0	0	0	0	0	0	0	0	0
MELLI_sc2809.3	GHLYKCLFCHKTFTGDKTKTSYFNLWGHRDGSAARPQCPMRHKAIAAGMHLPPSYNEKQELVEKSRKGTLASFFSGPTFTVDLLNMLLVMWVVRQAPPWSRFEDPTLRAAFHSVNQGAVVRSRTWAAQQSVILYSHLHNKAINTVK	Tribe1	12310	0	0.103	15	2.05479	146	0		0		0		0	0					0	0	0	0	0	0	0	0	0	0	0	0	0	0	0	0	0	0	0	0
MELLI_sc3528.3	GRAYKCRFCHKTYLGDKMGTSYFNLRGHCDGSAVRPVCTMRHKAIRGGMSFPPSYKEKQEVNKKNQKGSLTPYFSGPTFTVGLLNMMLVMWVVCHTLPWARFEDPALGVTFHSVNRGADVRSRTWAAQQSVILYSGLHKNAINSIK	Tribe1	15408	0	0.1	4	3.42466	146	1		0		0		0	0					0	0	0	0	0	0	0	0	0	0	0	0	0	0	0	0	0	0	0	0
MELLI_sc763.2	MILVLWVVRHALPWARFEDPALRAAFFTVNRAAKVCSRTWAAQQSVILYSGLHEQAINAVKNNQATANYVDNEWNYRSTHLTLKRVAWRHFGALLASKTNRTTTDSGSNNTPMAAEMSTTFASAENPTFWQASSNHIKCYAHKLNLTVGHGLKALGQKVTIAKPCITHNQPLSIPVLEVNDSEDELEIDDNKSDDEDDEGLPDKPDGVDEDNTNEGLEICVEACEEDDLVALALAKKHHSVPSDSRLLDLCRGPVKNLLDLCRGPVPLTFSTTPHIRPSTTPIHQVHIGFETCLVITQSIKLIFNGFKCLGFFSIRSFNPNHQKRFIEIQKNHETEVQQLDSCRRSEASRSLAPHQLATRARHESDGQDHSNPDVHLIVCRLSALKTACHKFSGFYGDV…	Tribe1	23572	0.443	0.446	18	2.16306	601	0		0		1	1.1e-08	0	0					1	0	0	0	0	0	0	0	1	0.706	490	0	0	0	0	0	0	0	2	0.909091
MELLI_sc2410.1	LAIRMIVSKFLLAQQLRRRPSQIHKEKLARQLATVPGRGRLQVLHPAGHPNEPSNLRSRSPAATSDGGTPQRSKRSNVDVYEIPDDVDVSQESEIEFVESNNKLGTMESRTQDVKELLKYFNPPDGHEYKCRFCGKKFKRGKTKISYFNLCGHRDGSATRPVCTNRHKAIAQGFSLPPSYKERMASAEKNNKGKLTSFLGGPTFTVDLLNMILVMWIVCHALPSARFEDPALRAAFHLVNRGAVISSRTWAAQQSVILHAALHEKAIDAVKPNWVAGAAHRNEPVGFLQVPWLW	Tribe1	10450	0.103	0.212	19	1.70068	294	0		0		0		0	1			1.46321e-17	dod045_p1177	0	0	0	0	0	0	0	0	0	0	0	0	0	0	0	0	0	0	0	0
MELLI_sc763.3	MTSYYGLWGHPDLINMILVLWVVRHALPWARFEDPALRAAFFTVNRAAKVCSRTWAAQQSVILYSGLHEQAINAVKNNQATANYVDNEWNYRSTHLTLKRVAWRHFGALLASKTNRTTTDSGSNNTPMAAEMSTTFASAENPTAGMTSYYGLWGHRDGKNNRPVCKIRHKAIATGVVLPPTYQEELEDESMAEKTTLTSYF	Tribe1	23573	0.487	0.276	33	0.995025	201	0		0		0		0	0					0	0	0	0	0	0	0	0	0	0	0	0	0	0	0	0	0	0	0	0
MELLI_sc96.11	GRDYKCRFCQKTFKGDKSKTSYFNLRGHRDGSAVLSVCKQRHTAIAAGFTLPPSYNDKQESIKQNNKGALSSFFSGPPFTAELLNMRLALWIVWHALPWARFEDPALRAAFNTVNRGGAVRSRTWAAQKSVVLYSALHHQAITTVK	Tribe1	25965	0	0.102	57	2.05479	146	0		0		0		0	0					0	0	0	0	0	0	0	0	0	0	0	0	0	0	0	0	0	0	0	0
MELLI_sc1037.1	MHHKAIVAGVKLPPSYNDQLKAASKANEGSLKSYFAAPKFSANLVNMILVMWLVRHALPWARFGDPALRATFNTVNQGATIRSQTWAAQQSVILFSGLHDQAINAVK	Tribe1	501	0.003	0.133	64	0	107	0		0		0		0	0					0	0	0	0	0	0	0	0	0	0	0	0	0	0	0	0	0	0	0	0
MELLI_sc656.6	MSRMKAVSKAFGNNVKRYSPMDHNQDIVNELTNKELTKTIDAAEVNVAGVFKMKLIVSVVVGANKLAVHGIDIARNECMKPLAPLSRAKEYYEDVECVIAPSRLKLPIQQSIQIPNSPTDPKLPPTPDSSTLPPTIQINMECGVWTYLETTNHTSWKKNHIRLSGGSSNQTFGPGYKRTLRPPSPSRLQQGFIPTPNNSWTALTRPSTPDHGSPGPVSLSLRNGSPRPPAVQKKKINSKAASGSAKPASPGKASTTTPRVSKHAKANVYEIPDGVEMDEESDIEISGSNNDPGCNEIRCLNVKDLLKYFHPPKQQHKDIAAGVVLPPSYTNEQESLKKQEKVMWIIRHALPWARFEDQALRAAFNSVNRGAVIRSRTWAAQQFVVLYSALHKKAINAVK…	Tribe1	22142	0	0.101	68	1.37931	435	0		0		0		0	1			9.55668e-15	dod045_p1177	1	0	0	0	0	0	0	0	0	0.722	231	0	0	0	0	0	0	0	0	0
MELLI_sc4860.1	DRDYKCKFCKKTFKGGKGKVLYFNLRGHRDGSATRPVCTMRHKAIAAGFTLPPSYKERQQSSSNKDDKGHLSSFLGGPTFTVDLLNMILVMWIIRNALPWARFEGPALRAAFHTVNRGAVVRSRTWAAQQSVILHSSLHKKAINNLYT	Tribe1	19156	0	0.104	59	2.02703	148	0		0		0		0	0					0	0	0	0	0	0	0	0	0	0	0	0	0	0	0	0	0	0	0	0
MELLI_sc2450.1	MDVKLARQTNESFDMTSAKSKISVLDLDRAFEVPDGVELDQESDIEIVPSNNQLGYNESRSLNVKKLLEFHYPPKGHKYKCRFCKNTYLKHQTTYFALWTHRDGNENRPACKERHIAIKAGFDLPPTYAETLEAEKKQSKNQTLDSFLSLPTFTANLLNMLLLLWIVRHTLPWNRFEDVALQAAFDTVNHSALVRSKTWAAQKSVQLYSELHNNAINALKEHQYHYPTLXSLSLSYVMRMRAFVRLKIKLGLDLICIGLIVFSFKIVLLN	Tribe1	10637	0	0.101	40	1.48148	270	0		0		0		0	1			2.94935e-09	dod045_p1177	0	0	0	0	0	0	0	0	0	0	0	0	0	0	0	0	0	0	0	0
MELLI_sc5769.1	APFLTIPTSLWPIFQQLQRLACGFQPGSILNWVFSTLQVPGMSSSQCVQPPSPRQAQEGFVVPPQDSRSSITLTSDPGDEPTSSGPLGIRPASPRQSAATKKQKEPVTKAKPTDKGKRVRSPSGSPSQRTSPSAKKTKKDEYEVPDGVDMDQESEVEVVGSSQPGYNKARSLAILDLLKYFHAPKGLKYKCRFCHNTYSAGTTSYYGLWDHRDGKHNRPVCKMRHKAIATGVVLPPTYQEELEAESKAKKTTLTSYFNGLTFSADLINMILVLWVVLHALPWARFENPALREALFTDNRAAKVRSRTCAAQKSVILYSGLHEQAINAVK	Tribe1	20913	0.516	0.258	46	1.82371	329	0		0		0		0	1			1.60388e-13	dod045_p1177	1	0	0	0	0	0	0	0	0	0.929	98	0	0	0	0	0	0	0	0	0
MELLI_sc1786.1	MPNSKSSLQKSSANSFEVPNTSKGSSSRKLQPPSPACSQPGFVIPPKDSQTSFILISSAESEEDCPATASLSDRLPSPQPPTLKNQTANKKKVSAVAQTKAKTTDKGKITVSEVKQWLTPTSQATKYEFPNEVDLSQGSDIEIVGSNIPRHNEARSAKVKLLLSYYEPPDRQARAITSGIVLPPTYEEKNPPGINSTLTSVVSGPTFTAKLLNMMLVIGIIQHALPWAGFEDPALRATFYTVKSGAVVQSSTWAAQQSVQLFAGLHNKAINTLKENQGKFCLIHDVWTTKGNCYAFFGATANYVDNNWNYRSTHPTLKMVGWRHFEALLARPISRFLIRHAQTTDSGGNNGPMATELEAMFASAEDLANWNSSTHHVNNGQDAIEYNDSDTESEDENGL…	Tribe1	6880	0	0.101	70	0.894855	447	0		0		0		0	0					0	0	0	0	0	0	0	0	0	0	0	0	0	0	0	0	0	0	0	0
MELLI_sc6349.1	MVLLLWIVRHALPWNRFEDVALRAAFDTVNRSALVRSKTWAAQKSVQLCSELQNNAINALK	Tribe1	21833	0.134	0.424	14	1.63934	61	0		0		0		0	0					0	0	0	0	0	0	0	0	0	0	0	0	0	0	0	0	0	0	0	0
MELLI_sc656.7	MSPTSHSLLPSIWMGVKPGGLPSSKEAIKRARSPSPAPSSGTTTPRVSKHAKANVYEIPDGVEMDEESDIEISGSNNDPGCNEIRCLNVKDLLKYFHPPKQQHKDIAAGVVLPPSYTNEQESLKKQEKVMWIIRHALPWARFEDQALRAAFNSVNRDQALRAAFNSVNRGAVIRSRTWAAQQFVVLYSALHKKAINAVKMSKGNFCLIHDVWTTEGNRYAFVGATANYIDDDWNY	Tribe1	22143	0.08	0.187	28	1.2766	235	0		0		0		0	1			8.67636e-07	dod045_p1177	0	0	0	0	0	0	0	0	1	0	0	0	0	0	0	0	0	0	2	1
MELLI_sc1681.3	PKFSPDLLNMILVMWVVRHALPWVRFEDTLLRAAFNSVNRGAVVRSKTWAAQQSIHLFAGLHNKVINTLK	Tribe1	6143	0.859	0.509	27	0	70	0		0		0		0	0					0	0	0	0	0	0	0	0	0	0	0	0	0	0	0	0	0	0	0	0
MELLI_sc132.8	MAPKRISLSSSLKIHEDDEESTPGPLANRLASPRPPASSNKKQKKAAPAPVQRKAKPTSPGKARSSIGKRARSPSGSVGTTPQTSKRTKSDKSDAFEVPEQVDIDQDSDVEFVSQSEPGYNTVRSARVEDLLTYFYPPKGQLYKCRWCPKSYSAGDRSFWGLWRHRDGGEGRPQCVNRHKAIAAGVNLPTSYKERLQAEKKEEKSSKLDSYLSGPKFSPDLLNMILVIWVVRHALPWVRFEDPLLRAAFNSVNRGAVVRSKTWAAQQSHHLFAGLHNKVIETLKENEGKFCLIHDVWTTKGNRPSDNNDEDAEVDEYDIFGVANGGTETSQKSELEEYMSGRFPIRKDQTPLGWWKEHAHHFPTLAKLARDDLAISATSCACERTFSAAADVCTPSRCS…	Tribe1	3351	0	0.105	2	1.78174	449	0	2.18821e-07	1	tra1_maize ac transposase os=zea mays pe=2 sv=2	1	9.5e-18	0	1			5.50529e-52	dod045_p916_m13f	1	0	0	0	0	0	0	0	1	0.985	33	0	0	0	0	0	0	0	2	0.714286
MELLI_sc216.9	NCSSTSKRARSPSPTPSSGTTTSRVSKHAKADVYEISDGVDMDQESDIEIHGSNNDPGYNKTRSLNVKDLLKYFHPPKGREYRCRWCHNIYKSGKVKVSYFSLWGHRDGSATRPSCKQWHKAIAAGVVLSPSYADEQESLKKQEKDQALRAACNLVNRGAVIRSRTWSAQQSVVIHSALHEKAINAVKMNKGNFCLIHDVWTTKGNRYAFIGATANYIDDD	Tribe1	9175	0.001	0.107	9	2.71493	221	0		0		0		0	1			2.04378e-08	dod045_p1177	0	0	0	0	0	0	0	0	0	0	0	0	0	0	0	0	0	0	0	0
MELLI_sc3076.3	SSSARPSMREGLRPPSPSRKQPGFVVPPQDSRAAVTLSLSEKDTPEAGPLSSWSVSPRPPDCITKKPKAAAKPKPKSTAAGKTLSSSSKRARSRSPAGSPSRASQSSKKPKEKAFEIPPEMDTDQDFEIKFVEARDLGYNEQQSADVEYLCKYYDPPKPTPKGRSSRCKFCRNTYKTGPTTYWSLWCHRDGSKSRPVCKQRHKAIVRNWELRARHSIAAGMVLPVAYKEKLEAEKNEPKSSLTSYFSGPKFTVELLNTILVLWIVRHALPWARFEDAGLRAAFDTSNRGAVVRSSTWAAQQSVDLFAGLHHKAINTLKTTDSGGKNITMATTMESMFLAAENPVNWDSSTHHVRCYAYKLNLVVGHSLKHLGQKVAKSKQTTPHNIPLPVPGVEVNDGE…	Tribe1	13537	0.003	0.104	21	1.75055	457	0		0		0		0	1			9.08531e-06	dod045_p1177	1	0	0	0	0	0	0	0	0	0.974	65	0	0	0	0	0	0	0	0	0
MELLI_sc617.6	VETISVDGVESKNGTVTSYFSGPTFTVERLNTMLVIWIVRHALPWARFEDPALCAAFHTVNRSAVVRSSTWAAQQSVGLFSVLHDNAITGLIENEGKFCLIHNVWTTKGNRYAFVGATANYINSDWEYKSTHLTLKMVGWRHFGALIARPIDGWMAPFWRSHCSTYWSISNSAWPP	Tribe1	21550	0	0.159	49	1.70455	176	0		0		0		0	0					0	0	0	0	0	0	0	0	0	0	0	0	0	0	0	0	0	0	0	0
MELLI_sc1778.1	MLSPSSTLAAFSAIAPPSPGQTLCPRTPTKPRPGFIAQSPDLRVASLLPSRICEPLESFTNGDSSDTTNGIGSIGSVEVVGADGPSPNSKKKETAHKSVFKTRGRPCGSGASAGLTRRPPKKTKKGRLEAVVPEVIDVDQESEIEIFQTPGVRHDQLERAAKLLKFFRPPNHVKGKGTTPKASSATGSWAASFKGLVVTKTCMHIVIEIKLPNSWAEEQAKNAQVLNKANRQNTLNAFLSKPTCSVELCNIVLVIWIPSTRERNATKRNNTFIVLRCALNFATDHFIAATFKLANLRSPTWAAGISKELDLNLSSSVIDLVLHNSKKFSLVHNVWTTKGNRYAFIGVLANFIKDDWKHRSIHLTLKSVTRNKMGFLLARPVQWDSAKNHFQCYAHKLGL…	Tribe1	6840	0.981	0.25	21	1.71674	699	0	1.43867e-22	1	rh25_orysj dead-box atp-dependent rna helicase 25 os=oryza sativa japonica gn=os01g0618400 pe=2 sv=1	1	1.8e-13	0	1			6.06485e-26	433_AMC749	1	0	0	0	0	0	0	0	0	0.916	113	0	0	0	0	0	0	0	0	0
MELLI_sc2304.2	MCPPKSSLAPPSAASIAPPSTGPILRPRTPTRPRPGFIAQSPDLRVSSLRPSPVPEPTESDHNEDDYVASGGQSDTSNGIGNQEVIEIDDSDNSTLPDPFNKKKNTRKAKVHVVKSRGRPRGSGASMALTRPPSKKSRKGKGRIEKRDDPRSFKCRMCNGVYIRGHHSHYNLYAHRDGAKGRAACPPRARAIAAGFKLPKTWNEEQADDAQESNEANRQSTLNVLLSQPTFNVDLCNTVLVIWILWHALPFNRFYDAPLRAAFKLANRREDLRTPTWAAGIAKDLYLNLSSAVIDLVTGNAGKFSLVHDVWTTKESEMKVEWDSSKNHIRCYAHKLGLVVKHGLNSIGLAAGHIKPTTPPNTTIHIPSIVLKEDMTEVVGSDDSDNDLYVTPSPHAFSN…	Tribe1	9904	0.081	0.123	17	1.37525	509	0		0		0		0	1			9.49382e-36	433_AMC749	1	0	0	0	0	0	0	0	0	0.994	102	0	0	0	0	0	0	0	0	0
MELLI_sc75.11	MAPSTTSHLAPPMNTGPTLRPRTPPSPKEGFVFQSPDSRVSVQRPTPSSDSELPGDIDFNSLAFDPAQIHEDSDAGSESSAVEIVKAKVSAPKIIKKNKKKTPVVKTISKCCPRGSGSSVILIRGPGKKPKKAVKAIPPVTGIPDGIDVNQDSDIEVVETEGVRRAPQGRVAKLLEYFETPTHLKGENEVNGQPTLDSFLSRTTFNVDLCNTVLVMWILLHALPFNRFYDAPLRAAVKLANRRADLRTPTWAAGVAKDLYSSLSKSAIALVKNNSSRFSLIHNVWTTKGNRFAFIGVCMEQVWLSLSQTSWALFNGKQFPTKISLPTCQTTDSGASNNTMAREMEIMGSEGDNSTDWDSSQYHVRCYAHKLGLVVKKGLKVLGLSAGHIKPTTPANTSV…	Tribe1	23395	0.002	0.108	16	1.6317	429	0		0		0		0	0					1	0	0	0	0	0	0	0	0	0.841	91	0	0	0	0	0	0	0	0	0
MELLI_sc707.3	MPSDKAEEPEDQTGDTDYEATEAEPEDDQWETTSISPQASVPVSVLMHVKKRTPKAFPVGKSKSSASRNVSNSSQRRSAQVKKKQKGTVVEDFDVPHGLDLNQDSDVEVVESPGVRRAQLGRVGKLLDYYDPPIHVKGETGDNPRRYRCKYCRGHLAVCDGHDLPRTWKQQQDDIVQLAGTNPKSTLDSFLLSSSFSVDLLNTVLAIWILRHALPFSPFNDGPLRATFKLSNRSATVCGTTWESETAKGIYMDLSSTVINIIKENKSTFCLMNDVWTTKGGRKAFIGISATYIDDDWKYQTQHLTLKLSPDSRRALQMPSDKAEEPEDQTGDTDYEATEAEPEDDQWETTSISPQASVPVSVLMHVKKRTPKAFPVGKSKSSASRNVSNSSQRRSAQVK…	Tribe1	22813	0	0.104	57	1.65289	847	0	8.17361e-10	1	tra1_maize ac transposase os=zea mays pe=2 sv=2	0		0	1			5.49614e-13	433_AMC749	0	0	0	0	0	0	0	0	0	0	0	0	0	0	0	0	0	0	0	0
MELLI_sc2178.1	MLLFPVRVDHLALHKRPPDSCHHPIMPQSADARSYTQSTLQLQSNTLAIPALPATLRLKPFECVVRFALVQAMSCSHQTPAKGVLKGSNCPAQTGKRRSVISRNCSSSSQPLSAPVRKKKKATVQEDYEVPDGLDVNQDPEIEVIESPGVKREQGRVGKCLMYYDPPIHVKGETGKDPCKYRCRFCQGYFKVSTYLAPWQQQQDEIVWVASTNPQSTLDSFLSQSTFSVELFNTVLVLWLLRHALPFSCLNDPALRAAFKLSNRSAMVRGTTWASQTAKGIYQELSATVIDKLCSSKGRFNLIYDVCTTKGRRKAFIGVSATYIDDNWQFQCLHLTLKLVTWHHAGRLLSQPTTDSGSANATMAAELSAMFAEADDPVTWEYDYNQVKCYTHKIGLVVK…	Tribe1	9256	0	0.146	17	3.0426	493	0		0		0		0	0					0	0	0	0	0	0	0	0	0	0	0	0	0	0	0	0	0	0	0	0
MELLI_sc15.15	MSPSVPDCRNYNQTTLQLAPPDATSPDSRRSLQLPIVDGNDPSATDEEEAYVTEDDQSVASGSPCSDSVPDQPKKKITKLTSKKCSLGKGKCKGSISRNVLNSSQAHSAPVQKKKKVTTTVLQDYDVPDGLDVYQDSDIEVIETPGVRRAHLGQVSKLLGHYKALIHVKREVSYLISHLQSNLRCQAKNDQSTRLGMILVAFGDRPACPNRHLAIRDGHDLPRSWKQQQDVIAQVATTNPKSTLDSFLSQSSFSVDLLNTVLVIWILRHGLPFARFNDPPLKDLSSSVIDAIKSNEGKFGLIYDVWTTKGRRKAFIGVSATYIDDDWRLQTQHLTLRLTTDSGSSNNTMAHELSEMFQEADDPVDWDSTVNQVKCYTHKVGLVIKAGLKSLGVSAGHIK…	Tribe1	4803	0	0.101	31	1.9697	660	0		0		1	4.9e-12	0	1			2.55081e-19	dod045_p916_m13f	0	0	0	0	0	0	0	0	0	0	0	0	0	0	0	0	0	0	0	0
MELLI_sc193.6	MAREMEVMFSECDDPVDWDLSVNHVHCYTHKLGLVVKKGLKVFGLAAGHIKPTTPPNTSVPIPIITLNNGLTEDAINFDESDNNNDIDPQVNTRKSTDEDNETDSYPTYEDVPTDGCIILKEFNAFLTRSNARQGEFKSCAKQMNYQGPGPITGWGVRWNIDLAMYSVLVGARDVVNSVLIADRKTRYYGGIMMSMDEWDAVESLCKVLEYLRVVQSLNNTLNATITPSLVSMIQVTLSQLKVYQDEATACDLIIVPTVLNPKYRICFFEQHYPEFAGRAKRLIKEVFESTFKSWPITPTSTAAPASSCWSTNSGVQVKTNQGSRRI	Tribe1	7854	0	0.108	49	2.44648	327	0		0		0		0	1			2.99696e-60	433_AMC749	0	0	0	0	0	0	0	0	0	0	0	0	0	0	0	0	0	0	0	0
MELLI_sc1155.8	MHRHDFKMLVLPNHSISEPLISWLKGPQDYHYSYSNLHSSMSPSVPDARNYTQTTLQLVSSTLALPTSTSSSSRTLRTRSPVRPRPGFVTQSPDSRRALQLPSDAEEINTESDAEETDDHQTETVIVPASSSVQQHMQKRVPNATNRNIGKGKRKITTSRNCSNSSNSSQPRSAPVKKKSKSKSTVQEDYEVPTGVAVNQDSDIEVVETPGFRRDNGRVVLILLYYEDPIHVKGETGDDPRMDLPRSWKQQQDAIVRVASSNPKATLDSFLLQSTFSVELFNTVLVSWILRHALPFSCFNDPALRAAFKLSNRSANVCGTTWACGTAKAIYKELSATVIQNLKSNDGRFCLIYDVWTTKGRRKAFIGVSATYINNDWHFQAQNLTLKLVTWHHAGRLLA…	Tribe1	1713	0.001	0.145	18	1.20482	415	0		0		0		0	0					0	0	0	0	0	0	1	0	1	0	0	0	0	0	0	0	74	0	2	0.777778
MELLI_sc3021.2	MPSSVNQNNTQTVLPFQPSTLALPSTTSTRALRSRSPVRPRPGFVTQSPDSRRALQLPTKVDTELEGSADEDEDEEQSDTSAVVHVSSSCVAHAHLEKRVPKGINCNASKGKRKSTSSRHSSNSSQHRLAPVKKKKKATSNVHEDYDVPSGLDVNQDSEIEVVETSGFRHEGGRVVQTNDNPRRYECKFCHVYFVRGRRSHFNLYSHRDGAEDRHACPNRHLTIEEGFDLPRSWQQQRDEIVRVASNNPKSTLDSFLSKSTFSVERFNTVLVVWLLRHALPSPRFNDPALRVAFKLSNRSANSRGTTWASEISKGIYTELSTAIIEMLKSNRGTFSLIYNVWTTKGRRKAFIGVSATYINDDWKFQSLHLTLKLVTWHHAGRLLAQPVGRFLIANGLHH…	Tribe1	13286	0.028	0.114	35	1.23153	406	0		0		0		0	0					1	0	0	0	0	0	1	0	1	0.671	111	0	0	0	0	0	30	0	2	0.722222
MELLI_sc1540.1	LGLIVKKGSKVLGLAAGQIKPSTPLNASIPIPTVLLNDDLTKDVINDESDDEDDVLNPKPPCNTENSALEDDIDDGLSYEDVQIDACIVVKGAMKLKDFNALLTRSNARRGEFHARADQMGYRGPGPIAGWGVRWKIDLAMYSHLVAARDVVDSILIGDRKTRYYGGIMMSMDEWDAVDLLCKVLEVFCLSTKRMEGNTISGSMLLAEYLRVKDSLTELCTTAMPS	Tribe1	5126	0.031	0.128	18	2.21239	226	0		0		0		0	1			5.57549e-59	433_AMC749	0	0	0	0	0	0	0	0	0	0	0	0	0	0	0	0	0	0	0	0
MELLI_sc1648.4	MLLFLLPTHLDPSDPIALEESDGFVTDDGASEASEIAPAVISPTPSRVSHFTKNSKKKGIKPIKVKIEKGTRKSSASHNVSNSSSSRPAPVEKRKNTVIEDYDVPIGLDVNQDSDIEVIETPGVRLACLGRVSKLLEHYEDPTHVKGESGPDPHGAKDRPACPKRHLAIKDGHELPRSYQQQQDDMVRVASTNPKATLDSFLSQSTFSFDLLNTVAAFKLSNRAANLRGTTWASQKAKAIYHDLSQTVISKLQSDKGKFCLIYDVWTTQGRRKAFIAQTTDLASSNATMANELSSMYMDAEDSVEWDAYANQIKCYTHKIGLVVKAGLKSLGLRAGHVKPTTSPGITLPSPIMTLNEGNEDLHFDSSEDEEEDDSDHDQDPINDNFSDSDSDNVEAEPN…	Tribe1	5889	0.134	0.24	16	1.04987	762	0		0		0		0	1			3.36664e-22	433_AMC749	1	0	0	0	0	0	0	0	1	0.928	54	0	0	0	0	0	0	0	3	0.714286
MELLI_sc4811.1	PDTIPERKQNQPAPVEINGEEEWEVEEILDCRKKGKRKEYLTKVPACIDINQESEIEAVESSGVCRAQKGRVTKLLEYFNPPEHVKGKKGDDPGAFKCCCCRGRFIRGIRTHYNLYAHRDGAKGRSACPQQYLAIEAGCDLPPSWAEEPAANAATLNELAGQPTLDSFLSQATFSVELCNTVLVICIMKQALPFNRFYDAPLRAAYKLANCRAKLRTLTWAAGVAKDLYLSLSSAAIALVSQNTGRFSLRQGIG	Tribe1	19043	0	0.106	68	4.72441	254	0		0		0		0	0					0	0	0	0	0	0	0	0	0	0	0	0	0	0	0	0	0	0	0	0
MELLI_sc7946.1	MTWAAKQSVQLFSGLHDQAIGALQRNEGRFTLVHDVWTTKGNQYAFVGATANYIDKDWKYKSTHLTLKMIGWRHFGTMDSGGNNGPMAIELEKMFSEAEEPTAWDSTSHHIQCYAHKLNLTVGHGLKALGQKVGRSKPSTPHGVPLPVPGLEVNDAEDPLECDSDSYEESQSGHSDEADGVDDEDEGNDMIQEEAGGVVCNEDDVVSVALKKVDAVSGQIASSAARRKNFKTRALRMGYKGRMLKRPCKTCWNSHYDSRKVACEAQEVINSMTAADRKACFFKGVTISASEWHSVELVNKVLKRVRSPSPSSGATSRKQSNVDPFEVPDKVDLSQGSDVEIVGSTTEIGYNETRTIGIVAGHIGACASDISRGRNGQRFVAVPALRWGGVAPLRENVGGN	Tribe1	23946	0.133	0.171	22	2	400	0		0		0		0	1			1.8047e-08	433_AMC749	0	0	0	0	0	0	0	0	0	0	0	0	0	0	0	0	0	0	0	0
MELLI_sc302.4	MVRGTTWASQTAKGIYQELSATVIDKLCSSKGRFNLIYDVWTTKGRRKSFIGVSATYIDDNWQFQCLHLTLKLTTDSGSANATMAAELPAMFAEADGPVTWEYDYNQVKCYTHKIGLVVKAGLKALGMSSGHIKPTTSPGVTLPTPTMTLNQIDDVHFDSSEDEQDNLDLDEDSTDYNLHNTFDHPSDDDEPVPNSTVARAVQKFNGLCTRSSARRQEFISKAEQLNYKGPSPISGWGVRWNINTDYLKRLSDARDASVNLNH	Tribe1	13281	0.001	0.124	15	1.52091	263	0		0		0		0	1			3.69942e-17	433_AMC749	0	0	0	0	0	0	0	0	0	0	0	0	0	0	0	0	0	0	0	0
MELLI_sc3369.1	ASRTTVQLNDLLDTDLERDALNNNPRIRKNYHLWPTCGWISIQIFELGGLRWLQVPGQTSTRTLRPPSPVRKQPGFFCTPYNSCVTLNQQSTTESEDGSPKNLSLPASPRPPVTKKASPVPKAKGKTRSLPSKLARSPSGTPLGSTSQKKKQSNIEKLKSNIDVYKVPENTKIDQESDCDIEIIDSKSEPGYNEARTDDVKELLQYFHPPKIATAAIAMAVLPVLSAKCDIRLSQKASSSSLRITTIELVNMLLVLWIIRNAFPWARFEDPALQAPFNSIIQGALVRSTKWAAQQSVILYSDIHNKATNTVKTNKGKFYLVHNVWTTKGNHYAFIRATTNFIDEDWKYQSTHLTLKMVAWRHIGALLATPIGRFLICHGLHEKISIIFLPFHTTDSGRN…	Tribe1	14784	0	0.118	62	1.66415	661	0		0		0		0	1			7.63144e-40	dod045_p1177	1	0	0	0	0	0	1	0	1	0.893	110	0	0	0	0	0	62	0	3	0.718391
MELLI_sc1695.1	MLPPTSSLAPSSGVAPASSGPTLRPRTPIQTRPNFVAQLPDLRVASLRPSLNRSTVESDHEISVYKISSGDSDTTDGIGNDEIVDKSDDGNLTVLTKTKKKARKPAKVHVVKSRGRPRGSDALVGLTCRASKKSRKGRIEAIVPEVMDIDQESEIEIVETPGVGRGQLERVRKSLEFFHPPTHVQGESGNDPGSYKCR	Tribe1	6264	0.43	0.13	20	1.0101	198	0		0		0		0	0					1	0	0	0	0	0	0	0	1	0.976	97	0	0	0	0	0	0	0	3	0.708333
MELLI_sc3945.2	MLPPTSSLAPSSGVAPASSGPTLRPRTPIQTRPNFVAQLPDLRVASLRPSLNRSTVESDHEISVYKISSGDSDTTDGIGNDEIVDKSDDGNLTVLTKTKKKARKPAKVHVVKSRGRPRGSDALVGLTCRASKKSRKGRIEAIVPEVMDIDQESEIEIVETPGVGRGQLERVRKSLEFFHPPTHVQGESGNDPGSYKCR	Tribe1	16755	0.43	0.13	20	1.0101	198	0		0		0		0	0					1	0	0	0	0	0	0	0	1	0.976	97	0	0	0	0	0	0	0	3	0.708333
MELLI_sc931.3	MAPSTSKNSSRSTLQVPASLASEDGSPASLSHRPASPRPPPSTKQKAAPDTKPSSPGKKRSSTSKRARLPSGSPSQSPSKSSKKGRTNVYEVPDEDMDPSQGSDIEFVGSNGEVGYNKGRSMAVKDLLTYFYPPKGLKYKGRWCRNTYSKGKTSYYGLWGRRDSKENRPVCTKRHKAIAAGVVFPPSCKDQLESDSKLKKGTLTSYVNGAKFSPDLLNMILVDPALRAGFYTVNRGAVICSRTWAAQQLKFKLILNSVQETKGRFSLIHDVWTTKGNRYAFIRASANYIDNDWNYWSTHLTLKMVAWRHFRALLARPIGRFLIRHAQTTNSGGNNGPTTAEIQSMFGSAADQVTWDGSSNHVKCYAHKLNLVVGHGLKMLGQKVSNSKPTIPHGVALPV…	Tribe1	25630	0.09	0.118	32	1.58103	506	0	8.43991e-06	1	tra1_maize ac transposase os=zea mays pe=2 sv=2	0		0	1			8.75076e-10	dod045_p1177	1	0	0	0	0	0	0	0	1	0.962	36	0	0	0	0	0	0	0	2	0.714286
MELLI_sc931.2	MDPSQGSDIEFVGSNGEVGYNKGQSMAVKDLLTYFYPPKGLKYKGRWCRNTYSKGKTSYYGLWGRRDSKENRPVCTKRHKAIAAGVVFPPSCKDQLESDSKLKKGTLTSYVNGAKFSPDLLNMILVDPALRAGFYTVNRGAVICSRTWAAQQLKFKLILNSVQETKGRFSLIHDVWTTKGNRYAFIRASANYIDNDWNYWSTHLTLKMVAWRHFRALLARPIGRFLIRHAQTTNSGGNNGPTTAEIQSMFGSAADQVTWDGSSNHVKCYAHKLNLVVGHGLKMLGQKVSNSKPTIPHGVALPVPTLEVNNGNDEGLKYKGRWCRNTYSKGKTSYYGLWGRRDSKENRPVCTKRHKAIAAGVVFPPSCKDQLESDSKLKKGTLTSYVNGAKFSPDLLNMI…	Tribe1	25629	0	0.1	10	1.89781	685	0		0		0		0	0					0	0	0	0	0	0	0	0	1	0	0	0	0	0	0	0	0	0	3	0.7
MELLI_sc574.1	MAREMEKAFMDCEDPVEWNSRDNHVRCFAHKLGLVVKHGLSSLKLSAALNSEDDEHEDPKNGCVVVRGDFKLKEFNALLTRSSARRCEFQARAAQMGYKGPAPIAGWGVQWNIDLKMFSNLVSARDIVDSILIADQNTKYYQGIMMTIEEWDAVEMFCSVLEVFRLSTKRMEGNFASGSTLLAEYLRVSETLQQIHDSSTFTSIRKLS	Tribe1	20861	0	0.144	49	2.40385	208	0		0		0		0	1			1.98341e-90	433_AMC749	0	0	0	0	0	0	0	0	0	0	0	0	0	0	0	0	0	0	0	0
MELLI_sc716.1	SQAMASFLAPNSQLGVRSQSSGSHPPSPGPSRRSTRRSPVRQDPDYIPTSADSRRSLYQPDEEDYQDEGENLEDEDKKLGDSRTPTKPKKCANDNVSSKPAKKARKGTQTTRAKVTDFTVPKGVDVDQGSPTAPISKPFRTQSKAVTHLLSYYKPDPIQMQDDPIGVLRGYKYGGKNQIPCAGRVNALREKNHGLPPTYQERQKAREASSKPSTTSSSAALMNTFMNRPPFSVDILNVLLVIWVLRHALPWVRFQDATLRAAFHLTHAKADLRSSTWAAATAKELYSSIYEQLISKIKDNKSKICVVHDGWTTKGNSLAFIGVTATWIYSNWKYQSSHLTLKLVTWHHCGALLARPVGKFLIKHGLHKKILAQTTDLGANNKTMADELEKMFWNADESA…	Tribe1	22930	0.25	0.12	19	0.982801	407	0		0		0		0	0					1	0	0	0	0	0	0	0	0	0.632	102	0	0	0	0	0	0	0	0	0
MELLI_sc6028.1	MSSSLSAPKCFSLEPNKSSSPSRRSTRVSPVRRDSSFILTLANSRKSIYLPDEEEEESDHESDPEEDVMGSGAGEPSHTPPRSRPPQPQKRSAKSESGPQAQQGQPKKRTAKSKSGPQQGKKPQKTTSTTTSKGKGPRSTVTDFTVPKDVDVDQVSPTAAAAKPFRTQSKRLTHLLSHYEPQPVQLKEDPTGVLHGDKNQTPCIGCINAMKQPSHGLPPTSQERNKPLQVTANESSSAPSMKSFVNRPPSNIDILNVLLVIWLLRHALPRVRFQDPTLRAAFHLTHSKADLRSPTWAAATAKELYSSLYEQLISNIKVLAQTTDSGANNKTMANELENMFRNAKQSVYWDSGANHVRCYCYKLALIVKHGLKDMNISAGHIKPTTRPGFTVPPTLTLNA…	Tribe1	21334	0.002	0.103	3	1.33111	601	0		0		0		0	1			5.09343e-18	433_AMC749	1	0	0	0	0	0	0	0	1	0.915	83	0	0	0	0	0	0	0	2	0.805556
MELLI_sc22.12	MSSLLFAPKTQSSTSQASQSSQSRSRRSSRVSPLCRDSTFVPTSADSRRLLYAPDEEEESGVDKDPDKDPDEDPEEDKRTAESQVGPQQSRKPRKIAAKGKGKGKGTQSTVADFTVPKEVDVDQQPIWPLRRRKKLGSMSGTKQCDEGERSWSSSYIPRTKQDAHSQCNPASATESSSAVLMNSFSTDHHPTLRADFHLTHPKADIRRPTWAATTAKELYTDLHDNRSEICLVHDRWTTKGNRLAFIGVTTTWIDSKWNYQTSHLTLKYWPNNKTMAEELEEMFKNTDHSIYWYSTSNHVQCYCHKLALVVKHGLKTMNISVGHVKPTTRPGATIPVPTIVFNTGDNDIDVPSSSDEDDAGLTPTNGDPDGEDDNSAFQEPVNTTKLVKRALLKVIISS…	Tribe1	9338	0.027	0.112	18	1.70732	410	0		0		0		0	0					1	0	0	0	0	0	0	0	1	0.95	91	0	0	0	0	0	0	0	3	0.722222
MELLI_sc22.13	MSSLLFAPKTQSSTSQASQSSQSRSRRSSRVSPLCRDSTFVPTSADSRRLLYAPDEEEESGVDKDPDKDPDEDPEEDKRTAESQVGPQQSRKPRKIAAKGKGKGKGTQSTVADFTVPKEVDVDQQPIWPLRRRKKLGSMSGTKQCDEGERSWSSSYIPRTKQDAHSQCNPASATESSSAVLMNSFSTDHHPTLRADFHLTHPKADIRRPTWAATTAKELYTDLHDNRSEICLVHDRWTTKGNRLAFIGVTTTWIDSKWNYQTSHLTLKYWPNNKTMAEELEEMFKNTDHSIYWYSTSNHVQCYCHKLALVVKHGLKTMNISVGHVKPTTRPGATIPVPTIVFNTGDNDIDVPSSSDEDDAGLTPTNGDPDGEDDNSAFQEPVNTTKLVKRALLKVIISS…	Tribe1	9339	0.027	0.112	18	1.70732	410	0		0		0		0	0					1	0	0	0	0	0	0	0	1	0.95	91	0	0	0	0	0	0	0	3	0.722222
MELLI_sc793.5	MSRAKKAAQSALVKPNAKPTSPGKACSSFSKHARSPSGSGGSTSPQTSKRSKFDKMDAFKVPDQVDLDQDSDVDFGMLYKCRYCPKPYAAGDRSYFGLWCHRDGGEGQPQCVNRHKAIAADTLLRAAFNSVNRGAVVRSKTWTAQQSIHLLAGLHNKVIDTLKQNKGKFCLIHDVRTTKGNHYAFVGASANYIDNNWEYQSTHLTLNMVAWRHFGMLLASPIGRFLTTDSGGNNGPMADVLKSMFLNAEDPVHWNASGHHIRCYAHKLNLTVGHDLKALGQKVGPSKPTTLNHVAFPIPALEVNIGDEVQVEDPDSEEDNSNLPEKLDRVDNEDDNNSINNEDSSKNPQDSPEDVVALALVEVNTISGQIASSAARLDDFKTCSTRMGYKVINSMIAAD…	Tribe1	23928	0.003	0.107	5	2.22717	449	0		0		0		0	1			1.54944e-08	433_AMC749	0	0	0	0	0	0	0	0	0	0	0	0	0	0	0	0	0	0	0	0
MELLI_sc746.4	MPSSNTADTRNYTQSTLQLEPSATSRLLQVRSPVQAQPGFIIQSPDSRQALRLPSEESDGFVTYESASEQSKVPPGPLSPTTSPVRLSKKRSIKLIKVNIAPVKKQKKKANTVIEDYDVPVGLDIDQDSDLEIIKAAEVRQARLGHVSKLLEHYDDPIHVKGESGNDPSQVTNSASSNVTMAHELSSMFLDAKDSVGWDFFANQIKCYTHKIGLVVKAGLKSLGICAGHIEPTTSPGITLPTLIMTLNKGNNNLEFDSSEDEEHEDSDPDQEGFDDNSLDSNCEDGVAEDASEVAQAVRKAKKFNSLCTRSSERLQEFLAKAKQMEYKGCPPISGWGVRWNIDADYLKRLSNARDVGTQVTNSASSNVTMAHELSSMFLDAKDSVGWDFFANQIKCYTH…	Tribe1	23337	0	0.107	37	1.63934	793	0		0		0		0	1			1.17171e-53	433_AMC749	1	0	0	0	0	0	0	0	1	0.809	89	0	0	0	0	0	0	0	3	0.709974
MELLI_sc6558.1	MCDIGYDLCTNPHQTNALDIPAGIFACIDIDQDSSEIEVVETPGVCRAQKGQVSQLLKYYHPPTHIKGEKGNDPRSFLSGFELPPTWAQQQAANTTTSNKLAGKPTLDSFLSQATFSVELCNTVMVMWIMKHTLPFNRFNDLPLRAAFKLANRRAELRTPTWAAGVVKELPRA	Tribe1	22135	0	0.148	18	2.89017	173	0		0		0		0	0					0	0	0	0	0	0	0	0	0	0	0	0	0	0	0	0	0	0	0	0
MELLI_sc3237.1	MSPSTLLLTASPPPPSTHTGPMLCPRTPTRSKPGFVLQSTDLRVSSLRPPSPSPDEDDDQSEFSPGLSQIVSSRGNSDGELEFVDEEAEDLPIIDLTTSPKEAVWPSKKKRAAQKPPPTATVPDVIDVNQEESSVEIVDTGARRLQIHLVTTLELIGVGGVMVFLYGVSVLTGTFTPIQAEALIALNEANGQPTLDAFLSQTTFGVELCNTVLVVWTLWHALPFNRFYDVPLRAAFTVANLLRTPTWAASAAKELYVTLQCAALALVYENPSKFSLVHDVWTTKGNRSIGTFKALILSCLANLYLLGE	Tribe1	14275	0.806	0.152	20	1.2987	308	0		0		0		0	1			6.94233e-06	433_AMC749	1	0	0	0	0	0	0	0	0	0.641	108	0	0	0	0	0	0	0	0	0
MELLI_sc919.11	QTTDSGSNNNRMAIEMEQMFSESEMKVKWDSSKNHIQCYAHKLGLGVKHGLNMIVSAAGQIKPKNPHNTTIPIPSIVLNEDMTEVVGSDDLDDDYYATPSPYACANSTSDVEDGPEYDYVPSSTCVVVQGATK	Tribe1	25437	0	0.105	60	2.25564	133	0		0		0		0	0					0	0	0	0	0	0	0	0	0	0	0	0	0	0	0	0	0	0	0	0
MELLI_sc2487.4	GKGTKSVPDVVDVDQDSSSGEVSETHPGQSKDVIFLLKYYGKPKHYKNESGPFKQYYPCNFCYKWYTRGIKSNDNLYAHRDGDKDCKPCVNRHKTIKSGMQLPPTYQQLKKAQNKQTPNGKFMDGFLDRPAFTVQMLNVLLVLWIMRHALAWSRFSDPILRSALKGANPSADMGSSTWAAQTAKKIYKSLHSEVLHKVKSNTSCIWLVHDVWTTRGNRYAFIALIACYIDTDFKYCRVLLTLKMVAWNHYGALLARPMLNVLLVLWIMRHALAWSRFSDPILRSALKLANPSADMGSSTWAAQTAKKIYKSLHSEVLHKVKSNTSCIWLVHDSLADPEDGGMESLWRAVGTPSC	Tribe1	10804	0	0.098	20	2.54237	354	0		0		0		0	0					0	0	0	0	0	0	0	0	1	0	0	0	0	0	0	0	0	0	2	0.792254
MELLI_sc539.2	MDNSPLLGVNAIACTILQQCQLVVRASEVFKTSFLAPVKVLFRYQDLRKSLSGSTTASLASEEGSPASLSHRPASPRPPPPTKQKAALKAKPSSPGKNCSSTSKRAHSPSGSPSQSPSKSSKKGHTNEKKGKFSLIHDVWTTKGNRYAFIGASANYIDDDWNYWSTHLTLKMVAWQHFRALLARPIGIFLIRHGLHKKITPTTYSGGNNGPMTAKIQSMFGSAADPVTWDGSSNHVKCYAHKLNLVVGHGLKILEQNVSTSKPTTPRSVALPVPTLEFNNGNNEVEMDDSVSDDEDEGNLPNKPDDVEDKDSNEVGERSKKEKEELVAVALAKIQSVGKLPAVQPDAMSLRHMPCKFNSNGLYGTDVETTLQESVEQSLREPQGCILLAKYKRVIGKLK…	Tribe1	20229	0.545	0.268	27	1.50215	466	0	1.07242e-06	1	tra1_maize ac transposase os=zea mays pe=2 sv=2	0		0	1			1.6849e-31	dod045_p916_m13f	1	0	0	0	0	0	0	0	1	0.802	75	0	0	0	0	0	0	0	2	0.714286
MELLI_sc3254.1	MEYSPLACSSRADLWFVRASIHQIFDNVQLISQSQSSSKSIGLQVPSAPSSRTLRPPSPARSQPGFVTTRKDSPLTTQRKTRKAPVAAKPTGQGKARSSTRKRARSPTTNSTASPRCKKSNTDKDFSASPQSNKKADSDVNNAYEVPEGADLDQDSDIEFVGTKEPGYMEGRTFKCKFCKGDYLKHPTSYWNLWGHRDGNDKRPVCKMRHKAIKAGCTLPPSYNKQMAADKKKNPTLDSFVKGPVFLENQGEFSLVHDVWTTKGNRYAFIAATTNYIDNNWEYCLTHLTLNLVAWRHFGALLARPIGRFLILHGLHKKMNYRRRRKQLHYATELESVFLKAEEPVQWNSRTHHVRCYTHKLNLVVGHGLKALGQKVDNVKPSTPQGVPLPIPALEVNDG…	Tribe1	14358	0.01	0.144	20	1.97239	507	0		0		0		0	0					1	0	0	0	0	0	1	0	0	0.87	79	0	0	0	0	0	52	0	0	0
MELLI_sc198.4	MFSECDNPTNWDSSKNQVRCYAHKLGLMVKKGLKLIGLAAGHIKPTTPPNFSVPVPTVVLNDDISDDAIDYDCSDDEDDIVNPRGHITSLSLGSDEDVDDLSYDDIPKDGCIVVKGAMKLKQFNALTTRSNARRGEFKGRAEQMGYNGPGPIAGWGVLWNIDLAMYSHLVAARDVIGKLDTMKVS	Tribe1	8143	0	0.131	42	2.16216	185	0		0		0		0	1			6.18783e-25	433_AMC749	0	0	0	0	0	0	0	0	0	0	0	0	0	0	0	0	0	0	0	0
MELLI_sc198.2	MFSECDNPTNWDSSKNQVRCYAHKLGLMVKKGLKLIGLAAGHIKPTTPPNFSVPVPTVVLNDDISDDAIDYDCSDDEDDIVNPRGHITSLSLGSDEDVDDLSYDDIPKDGCIVVKGAMKLKQFNALTTRSNARRGEFKGRAEQMGYNGPGPIAGWGVLWNIDLAMYSHLVAARDVIGKLDTMKVS	Tribe1	8141	0	0.131	42	2.16216	185	0		0		0		0	1			6.18783e-25	433_AMC749	0	0	0	0	0	0	0	0	0	0	0	0	0	0	0	0	0	0	0	0
MELLI_sc2874.1	TFFNQQHSRSSSGSGGSTSPRKSKRSKFDKIDADQVDLDQNSDVKFVGRPQCVNRHKAIAAGVKLPPSFKERLQAEKKQEKSDKLNSYHSGPKFSPDLLNMILVMWVVQHALPWVQFEDTLLRAAFNSVNRGAVVQSKMWEAHQSIHLFAGLHKKGIDTLKQNEGKFCLIHEVWTTKGNRYAFVAASANYIDKNWEYQSTHIMLKMVAWRHFWAHFARPIG	Tribe1	12601	0	0.105	14	0.904977	221	0		0		0		0	0					0	0	0	0	0	0	0	0	0	0	0	0	0	0	0	0	0	0	0	0
MELLI_sc2980.1	MWIMKHTLPFNRFYDLPLRAAFKLANCRAELRTPTWAAGVAKELYQSLSSAAIASVSENTSKFSLQHDVWTTKGNQYTFIGCSGNFIDQDWNTRRSTDEDEDTDEYPTYEDVPTDGCVVVKGAIKVVDSILIAERKTRYYGGIMMSMDEWDAEESLCKVLKVFRVSTKRMEGNTITGSMMLAEYLRVIQSLNDTCTTTTLPSLVRMIQVMLSHLTVYQDEALSSDLIIMATVLNPKYRLKFFEMHYTDYAGCAKRLIDEVFNFTLESWPVTPPSTPPPTPSSSSNVIIDHFDMFTSSTSFQTSESIRSSELEPYLQGTNLIIPGQPELLWWKQNASNFKVLASLARDYLRAGTHLLFGSRHCRSWTWLIKAKEHLAGCWM	Tribe1	13065	0.003	0.205	63	2.10526	380	0	2.13345e-06	1	tra1_maize ac transposase os=zea mays pe=2 sv=2	1	6.5e-06	0	1			6.97231e-68	433_AMC749	0	0	0	0	0	0	0	0	0	0	0	0	0	0	0	0	0	0	0	0
MELLI_sc2726.2	LVQELVNEQDLLLPLHHPGHQSNQRPMPLRFQKMPTCHKNPMLRLWAPRNLAIIRLEGLVHGVFSSTSMILMVLITSVNGVLTPIAVAPSLTTISGEIVMVILFDLHARNAGNPLLLVLICLSHIPRRWRLTASKQENSTLTSFVNGTAFTAELLNLILVIWIVRHALAWSRFEDPALRENIGKFCLIHDVSTTKGDRYAFIGASASYIDNDWNYRSTHLTLKMVAWRHFGALLARPIGLGHGLKSLDLKVSLAKRSTPHGLPLPIPALEVNDGDDAININNPDSDEEDEDEDGLPDQPDGIDEEEEPVEDDSFEAFGEKDDLVAQAISKVDTISGQIASTAARRCDFLAHCVRMGCKPRMLKRPCKTRWNSHYESRKLAREAQEVINSMIVADRKARF…	Tribe1	11949	0	0.112	66	2.24719	623	0		0		1	3.2e-12	0	1			3.35882e-56	dod045_p916_m13f	0	0	0	1	0	0	0	0	1	0	0	0	0	106	0	0	0	0	9	0.711111
MELLI_sc324.7	GQSACPQQYLAIEDGCELPPSWAEEQAANTATLNKFAGQPTLDSFLSQATFSVELCNTVLVIWIMKQALPFDRFYDAPLRAAFKLANRRAELRTPTWAADVAKDLYLSLSSEAIALVS	Tribe1	14316	0.001	0.126	24	2.54237	118	0		0		0		0	0					0	0	0	0	0	0	0	0	0	0	0	0	0	0	0	0	0	0	0	0
MELLI_sc4683.2	MCYAHKLNLTVGHGLKALGQKVTTAKPCIPRNQPLPIPVLEVNDGEDELEIDNNESDDENDEGLPNKPDGVDEDDTNEGSEITVETCEKDDLVALALAKVDTVSGQIVSSAARRSDFKARSTWLSYKGCMLKRPCKTRWNSHYESQRIACEAQEVIDSMLAAGRKALFFKGVTISPAEWHATFVDATARVEGNGPTGCIVLAEYKQVIKELKTHQSDANKFPSLVVEELEAESKAKRTTLTSYFNGVTFSADLINMILVLWFVRHALPWARCEDPALRAAFFTVNRAAKAINAVKNNHGKFCLLHDVWTTKGNRFAFIGATANYIDDEWNYQSTDLTLKRVAWRHFGALLARPIGRFLISQTTDSGSNNTPMAAEMSTMFPSAEKPTFWQASSNHPLPI…	Tribe1	18732	0.021	0.146	26	2.29133	611	0		0		0		0	1			1.29469e-13	dod045_p916_m13f	0	0	0	0	0	0	0	0	0	0	0	0	0	0	0	0	0	0	0	0
MELLI_sc1272.1	ERHRAIKAGFDLPPTFAKTLEAEKKASKNQMLDSFFSGPTFTVDLLNMVLVLWIVQHALPWARFEDVALRAAFDIANRSAVVRSKTWAAQQSIHIFSELHDKAIKTLRENRGCFSLIHDVWTTKDELQSMFADAKDPATWDSSSHHIRCYAHKLNLTVGYGLKALGQKTGCTKPSIPKGGVLPIPALEIEEDEVGLPAEADRADDGDVVEDEDLVREDSGGVVCHPEDVVAVALSKVDTGSGQIASSAARRTDFKTRATRLACEAQEVINSMIAADRKACFFKGVTILASEWHAVELMFVDATVWVESNGPTGCILLAEYKKWLREYQEEAANCKAVVLAKILNPQLRKMFFTIHYPEHNYNSKLLIETAFEELLEESVERDPSPSPEENDNSVRTW	Tribe1	2903	0.006	0.128	65	2.01511	397	0		0		0		0	1			3.59142e-25	dod045_p916_m13f	0	0	0	0	0	0	0	0	0	0	0	0	0	0	0	0	0	0	0	0
MELLI_sc919.12	FSLVHDVWTTKDNKYTFIGVLANFINDNWTYQSVYLTLKIMAWNKMGFLLARPV	Tribe1	25438	0	0.104	14	0	54	0		0		0		0	0					0	0	0	1	0	0	0	0	0	0	0	0	0	49	0	0	0	0	0	0
MELLI_sc1965.2	MLAQTTDSASSNATMANKLPTIFLGAEDPIYWDSSANQIKCYTHKIGLVVKAGLKSLGMRAGHVKPTTLPGVTFSIPTMRLNEGNENINFESSEDEQEDSDPDDESKHLDNILDSGSEDGEDGPISDVACAVRKAKKFNGFCTRSSARRQEFAVKANDARDANAILLSDQKVWYYQGLHISADEWDLIEDLVKVLQVFSYATKRMEDNTPTGCILLAEYSQMVLELDHLVNACKNPDLEAMLLSMRKKLEGYQEEAFASDAIVISTILNPWFRIRFFDLNYPEDAVRAKKLFQRVFDEALDKWPEDPIESNPDQIVASQTPSTSISPHPVSSQFDVFNTRVTAQVPADKRRERHVEYVEGAHLLLAGQSELD	Tribe1	8035	0	0.119	62	1.34409	372	0		0		0		0	1			4.11815e-41	433_AMC749	0	0	0	0	0	0	0	0	0	0	0	0	0	0	0	0	0	0	0	0
MELLI_sc2710.2	MVQTEPRTLKLRYKDIITKVQTIMLNKQPTIDSFLASGYETDEAHVGPRRSSRVITPARCAPGMIIPSADSRRGLVDLGMVRDIRDAHVHRRRERSASLPGDDVFCEPACGRSQTVSRSSARTSDQGGSILGADGEVENSVTHLVNETRPMVSLRPSGSRRQPTVVRPPRSQPTIVEEPSNPPVDLAQDSDKENSRIRKRKRNQVAKDEYNHPENFYGTPFHGDDDPHDEPPLSWPCLHCRKVAIAAGAKLPPSVSERRAQCLQQNGQTSLTSFVNPPPTYSHRPMLKSIIHWLQPDYRVFGRKWSADKAKQSYLLLRDQVIEKELKELTSKFCLMQDVWTVKENLHAFIGASLAYIKDDWTYVVRHLSMELVAWHHKGTMLAEPMEASFNVDHQLEWD…	Tribe1	11898	0	0.101	23	2.14844	512	0		0		0		0	0					1	0	0	0	0	0	0	0	0	0.636	198	0	0	0	0	0	0	0	0	0
MELLI_sc2710.2.1	MLNKQPTIDSFLASGYETDEAHVGPRRSSRVITPARCAPGMIIPSADSRRGLVDLGMVRDIRDAHVHRRRERSASLPGDDVFCEPACGRSQTVSRSSARTSDQGGSILGADGEVENSVTHLVNETRPMVSLRPSGSRRQPTVVRPPRSQPTIVEEPSNPPVDLAQDSDKENSRIRKRKRNQVAKDEYNHPENFYGTPFHGDDDPHDEPPLSWPCLHCRKVAIAAGAKLPPSVSERRAQCLQQNGQTSLTSFVNPPPTYSHRPMLKSIIHWLQPDYRVFGRKWSADKAKQSYLLLRDQVIEKELKELTSKFCLMQDVWTVKENLHAFIGASLAYIKDDWTYVVRHLSMELVAWHHKGTMLAEPMEASFNVDHQLEWDPRSMSIRCFCHKMGLIVKAGLDA…	Tribe1	11899	0.001	0.105	5	2.24949	489	0		0		0		0	0					1	0	0	0	0	0	0	0	0	0.636	175	0	0	0	0	0	0	0	0	0
MELLI_sc1681.4	QNESRFCLIHNIWTTKGNRYAFVGVSANYIDNNWEYQSTHLTLKMVAWRLFGVLLARPIGQFL	Tribe1	6144	0.002	0.126	61	1.5873	63	0		0		0		0	0					0	0	0	1	0	0	0	0	0	0	0	0	0	54	0	0	0	0	0	0
MELLI_sc96.4	MAKSTSQSSSEISLQVPGEDSSVPSSTKRLRPPSPARTQLGFVAPPKDSRTSITSMLTSGDEPPVPLGLRPASPRPPVKKKASKEAPVAVKPKAKPAARGKPHSSTSKCARSPTPSGSNTGASPRSAKRINSNTIPEDADLYQESEIEIVGTNEVGYMEGRSINMRQLLKYFAPPKKSQQPAQKSTLTSYFNGPVFTPELMNMVLVVWLIRHVLPWARFEDAALALHIKAIAAVKENIGKFCLIHNVWTTKGNRHAFIDATTNYINNDWQYQSTHLTLKMVPWRHFGALLAQPIGLFLIRHGLHQKISFSNDFLISYFDSFTKSKAYHLFDRAHMLAQSTDSGGNIGPMAAELEEMFLRANKTASWDGKSHHLLSVGLPVVKREAVEAESNVGVCWSYK…	Tribe1	25968	0.001	0.1	3	1.38539	794	0		0		1	8.3e-06	0	1			2.48499e-51	dod045_p937_m13f	1	0	0	0	0	0	0	0	0	0.98	71	0	0	0	0	0	0	0	0	0
MELLI_sc2728.1	TGIPNCIDVHQESEIEVVEPASARRAQKGQVVKLLKYFNPPTHVKGKTGDDSRSCQCRWCMGRFIYGHCTHYNLSAHRDGAQGQSCCPRQSYTGDDSRSCQCRWCMGRFIYGHCTHYNLSAHRDGAQGQSCCPRQSYVINAGFDLHLTGAEEQAANATTFNELAGQPTLDSFLSQGAFGVDLCSTTLVMWIMKHAVPFNQLYDMPLRAAFKLANRRTDLRTLTWAAGVAKELYQSLSSAAMALVSENTGRFSLQHDVGTTT	Tribe1	11952	0	0.108	24	5.36398	261	0		0		0		0	0					0	0	0	0	0	0	0	0	1	0	0	0	0	0	0	0	0	0	2	0.8
MELLI_sc1144.3	MARELSDIFRDTDDPVYWDSACSQVKCYTHKIGLVVKAGLKALGLSTGHIKPTTTPGITLPSPTFTLNEGQEDINFDTSEDEDDEDDPSPARSVSDASTVDKAKIFNGLCTRSAARRQEFAAKAQQLGYTGRSPILGCGIRWNIDANYLKRLSEAYAILHSDWKTKYFKGVQFSDKDWDLIETLVKILEIFTYATKCMEGNFASGCVLLAKYLRTIHEVNSLKASYADPYLTNMLEVMVNKLGVYQEEAASSDVLLLATMLNPQYRLRFININCPDHTVRAKKLFYKAFEKALAKWPKDSFSGVSDVQPPAKAIKPLPTASQFDLFTTDASAQSPTNKLEEEAGAHVAGAYLLSPGQDKLAWWRFSIPPVGVREWLKAKIPLMSAKLAKASAYIAAYES…	Tribe1	1607	0	0.108	49	1.72414	406	0		0		0		0	1			3.4331e-59	433_AMC749	0	0	0	0	0	0	0	0	0	0	0	0	0	0	0	0	0	0	0	0
MELLI_sc2797.1	MGKQGEVLLDNNVWTMKGNRYGFIGATTNYIDNNWNYRSTHLTLKMVAWRHFGALLARPIGRFLISQVTNRPMASEMQTMFASADDPATWSALSHHIKYYAHKLNLTVEHGLKVLGQKVGIANPGIPHSQPAPILALEAND	Tribe1	12231	0	0.111	67	0	141	0		0		0		0	0					0	0	0	1	0	0	0	0	0	0	0	0	0	55	0	0	0	0	0	0
MELLI_sc3528.4	TNKGKFCLMHDIWTTKGNRYAFIGESANYINDDWNYKSTHLTLKLVALRHFGALLARPI	Tribe1	15409	0	0.112	57	1.69492	59	0		0		0		0	0					0	0	0	1	0	0	0	0	0	0	0	0	0	54	0	0	0	0	0	0
PST130_11081	SSNSKFNLIHDVWTTKGNRYGFIGASVAFIDTDWTYVVLHLSLKLVAWYHQGSLLAAPITTDSGSNNNTMAQTMHEQLRDLDGSNELEWDYVTMHNKCFCHKMALVVNAGLKELGIESPPPPKLKKDFLGPFPYSHTMEKILEETEDEATDDEATHDKASIQILEENTDESDADYD	Tribe1	74381	0.001	0.134	57	1.13636	176	0		0		0		0	0					0	0	0	0	0	0	0	0	0	0	0	0	0	0	0	0	0	0	0	0
PST130_18137	LGEYLPVFLGKIKLPPSVAEQRKLRLLNGDNKQKDISQFLQAQPVFVNCVLNQIIMIWQIRQALPWTRIEDPVLRAAFQYANQKAVLYGRRWSADESKKLYSMLKKHVFEELNDLDTKFTLVHVVWTTKGNRFAFIRAAVAQLDTKWQYVVQHLTLKMIPWRHVGHLLARPIATVLKKDNLFSKISLCLFSTNLPMC	Tribe1	81387	0.001	0.116	20	1.52284	197	0		0		0		0	0					0	0	0	0	0	0	1	0	0	0	0	0	0	0	0	0	22	0	0	0
MELLI_sc11308.1	MILVIWIVRHALPWIRFNDPALHAAFYSVNCGAVVRSTAWSSKQSVQLFSGLHHKAINNLKENRGKFCLIHDVLTTKGNRYAFVGATANYIDNNWEYQSTHLTLKMVAWHHFGALLARPIGRFSIRHGLHKKMSLLYSSFPHLSSH	Tribe1	1485	0.068	0.352	18	1.36986	146	0		0		0		0	0					0	0	0	0	0	0	0	0	0	0	0	0	0	0	0	0	0	0	0	0
MELLI_sc1306.1	MSPSGPDSRNYTQTTLQLGSTNTLSASSATSARSLRPRSPVQPRPGFVMQSPDSRSSLQLPSVDEDASSATDENDDKKRSPGKGKRKGSISRNVSNSSQLRSAPVKKKKKVITTVLQDYNVPDGLDVHQDSDIEVVETPGVRRAHLGRVSKLLEYYEPPSILKRRLGHILVSIGDRPSCRMRHLAIRDGHELPRTWRQQQDNTAQLYGFLDTAYRTTWASETAKGIYKDLSSSVIDAIKSNKGKFGLIYDVWTTKGPRKAFIGVSATYIDDNWQLQTQNLTLKLVSWHHAGQHLAQPVGRFVISN	Tribe1	3227	0.014	0.108	44	0.327869	305	0		0		0		0	0					1	0	0	0	0	0	1	0	0	0.951	77	0	0	0	0	0	33	0	0	0
MELLI_sc4871.2	MLPKKKKKAVLVEPKQSRVKVRGRPRGSGVSAGLAQAPAKKSKKEAIVPTGRPNCIDVNQESEIEVVGSASARRAQKGRVGKLLKYFNPPTHVKGKTGDDPVLISVGGAWAGSYVDIALTTIYTLTETAPRGDLAALDNPMQSMLVLTYLSPGLKSKQPMSPL	Tribe1	19184	0.009	0.101	45	0.613497	163	0		0		0		0	0					1	0	0	0	0	0	0	0	0	0.942	4	0	0	0	0	0	0	0	0	0
PST130_01038	MDCARAPFTVKQVASRTGREVIIDIAQDSDAETDKRQNTGRKKKDPTKDKDGFDHSRLYFYPPGEGPKQDPKDHAWACRWCPNEFKALGGLFWNLNKAIKAGAHLPPTAVELKTQESKDKANGPGTLTAYATKPQYDNQTLNKLLVIWVIRESLPWLRVEDFHLRVLFNYVLCNTQLNSRVWAASHAHLLYLKQHGQVLKAIKGSDSQLSLVSDVWTTKGSHQAFVGVSACYINQDWKYVCQHLAIKYVSWHHNGKYLAVPFANVLVKHGLHQKMENRLWEQ	Tribe1	64410	0.001	0.11	16	2.12766	282	0		0		0		0	0					0	0	0	0	0	0	0	0	0	0	0	0	0	0	0	0	0	0	0	0
MELLI_sc3313.4	MPSFTEFVFDDQDNGVHFCLVHDVWTTKGSKYAFIGVSANYIDQQWNYRSTHLTLKLVPWNHYGVLLAQPVAHFLIKHGLHHQI	Tribe1	14575	0	0.103	69	1.19048	84	0		0		0		0	0					0	0	0	0	0	0	0	0	0	0	0	0	0	0	0	0	0	0	0	0
MELLI_sc96.10	ENQGKFCLIHNVWTTKGNRYALVGATANYIDNDWNYKLTHLTLKMVAWRLFGALLARPIGCFLIRQTPSRPYQTSEPFQGSTSD	Tribe1	25964	0.002	0.114	57	2.38095	84	0		0		0		0	0					0	0	0	1	0	0	0	0	0	0	0	0	0	54	0	0	0	0	0	0
MELLI_sc1175.14	ANKGRFSLIHDVWTTKGNSFAFVGATANYIDRNWEYKSTNLTLKTIAWRHFGVLLARPIGHFLIKHGLHKKISIFTFFLDSVSNSSSLYLMDFFN	Tribe1	1904	0.003	0.137	57	0	95	0		0		0		0	0					0	0	0	1	0	0	0	0	0	0	0	0	0	54	0	0	0	0	0	0
PGTT_18483	MYHPGQQIHYKYIAFSWQKSRSSLLATIPRHNQPHTPQHGPSGTTPLGLVYVLVYQSTGPVWSRTPTPPLSFEIQRLVTRLREPARRVLRFPFDVCTVVSGLSLVFVSSVTLRITMPVQNDPNFFRPSKNSSKALPPSSTIQTTSKQTRKRPQRPSSASALTSTHAARKPKKTKVSQKLKKHKSKRVVESSKGSESESSTDNEKSSSQSNTERHGTARMIEFTQDSDNANCQFKLHKKKAKAKDGEFDDVEDYFHPPVFEEGKVLELGQTSSNIKMAMQTENRAPDEAGQFQLGPYTRKWAATEAHRLYCHLQSKVLDSLQSNTSKLSLIHDVWTTRGNWSAFLGITVAYIDDSWNFKVSHLLVKYIAWMHKAKYLVIPLANILLKLLKKDSNHNNDIS…	Tribe1	61320	0.001	0.147	64	1.60142	562	0		0		0		0	1			7.4276e-08	dod045_p916_m13f	1	0	0	0	0	0	1	0	1	0.978	166	0	0	0	0	0	87	0	2	0.722222
MELLI_sc5566.1	MVRGTTWASQTAKGIYQELSATVIDKLCSSKGRFNLIYDVWTTKGRRKSFIGVSATYIDDNWQFQCLHLTLKLVTWHHAG	Tribe1	20538	0.001	0.124	15	2.5	80	0		0		0		0	0					0	0	0	0	0	0	0	0	0	0	0	0	0	0	0	0	0	0	0	0
MELLI_sc4896.2	DNKGRFSLIRDIWTTKGNRFAFVGATANYINSNWEYKSTHLTLKMIAWRRFGVLLVRPIGPV	Tribe1	19213	0.001	0.13	3	0	62	0		0		0		0	0					0	0	0	0	0	0	0	0	0	0	0	0	0	0	0	0	0	0	0	0
PST130_16630	ETLKISGTCGTITNYFAPTAKFDNGVFNQIVTLWLLRQAIPWNRVEDPYLKAAFHYCEAGANLFKRKWAANSAREVYLDLQDAMLKRLKDANSKFSLIHDVWTTKGNRFGFIGASVSFIDNEWQYVVLHLTLKLVAWYHKGS	Tribe1	79884	0.003	0.127	46	1.40845	142	0		0		0		0	0					0	0	0	0	0	0	0	0	0	0	0	0	0	0	0	0	0	0	0	0
MELLI_sc2610.1	MSYQQPTITSFISSGYETDNGTATPLRRSSRGTSNQHRNRERSASVSEAGIGSHTNMPQRLHQSRAPTGVQAKGTLSQKQNRERSVLASDVEIGRFITTGRLGRPRAQTSQNLVHHRPKEIEYDSPYNHFENPVHGVNKDGVPDSPDGPGYSYTCRFCGKVVCISASSQSNLKVHRDGTNAAGKSGAGCPRRQQAIPAGAKLPPSVSGLCIQRQQQDHQGGLESFITPAPTFSNRTLNQCLAVWQWVADEARHLYLSLRGLVIDQELKHLTSRFCLIQDVWTIKGNLHAFIGASVSFVTNDWKYVVRHLSFKLVAWHHKGMMLAEPMVAILKKNNLYHKISSLYLSSKNFTLAHEMHRQLYKEALRSGHEFTWKPKTMHVRCFCHKMGLIVKASLDALG…	Tribe1	11453	0.002	0.103	24	1.90896	681	0	2.86736e-06	1	tra1_maize ac transposase os=zea mays pe=2 sv=2	1	1.8e-14	0	1			6.49629e-32	dod045_p1533	0	0	0	0	0	0	0	0	0	0	0	0	0	0	0	0	0	0	0	0
PST130_03406	KPDTKQTKLTGFVPTKRFESWFLNQILVIWQVRHALPWSRIKDAELRAAFLYANKDARLYLQRWSADEAKQLYAGLRKKVFEELDNLDTTFTLIHDVWTTKGNRFAFIGAAVTYINSNWQFVVRHLALKMIPWKHKGELLARPIVNLLKKRNLHKKISCAVSSFVVGKNKVIYISV	Tribe1	66762	0.05	0.167	36	0.568182	176	0		0		0		0	0					0	0	0	0	0	0	0	0	0	0	0	0	0	0	0	0	0	0	0	0
MELLI_sc948.4	SGDNPRAYRCWWCHGVFIWGLRTNWNLYAHRDGAKGRTACPHRARAIRAGCKLPLTWHQEQAEALIASNEANGQPTLDAFLSQTTFSVELCNTVLVVWTLWHALPFNRFYDVPLRAALTLANRRAVLRTPTWAASAAKELYVTLQCAALALVY	Tribe1	25820	0.039	0.325	30	3.92157	153	0		0		0		0	0					0	0	0	0	0	0	0	0	0	0	0	0	0	0	0	0	0	0	0	0
PST130_16677	MEKWQAQSAQSLYLDLKDTMISCLHENDSRFTLVHDVWTTKGNRFGFIGATVTYIDKDWQDVVNHLTLKLVVWHHKGAWLAEPVVNVLRKHQLHKKITTGTDNYISHHIYMLAQTTDSGSNNNTMAKEMHAQLTILGDSKMTWNHESMHIKCFCHKLALVVSAGLKELGMRSAPPPKVRRGILGPFPLDKSLATVAEEEEYNPKPEEPTRVEGGDSDSIEETDDEEEDEEEEDDGRGAPKFKDPVSTTGSGCRQSCQAL	Tribe1	79930	0	0.131	7	1.9305	259	0	1.1568e-06	1	tra1_maize ac transposase os=zea mays pe=2 sv=2	0		0	0					0	0	0	0	0	0	0	0	1	0	0	0	0	0	0	0	0	0	3	0.8
MELLI_sc6204.1	VRSRNWAAQQSVILYSGLHEQAINAVKNNHGKFCLLHDVWTTKGNQFAFIGSTANYMDNEWNYQSTHLTLKRVDTVSGQIVSSAARRSKFKARSTRLGYKGCMLKRPCKTRWNSHYESLRIACEAQELINSMLAADRKALFFKGVTISPAEWHAVELMNKVLKTFVDATARVEGNGSTGCIVLAKYKQVIKELKTHQSDANEFPSLVVAIDEMLGWLAKYQEESLNTECITLATVLNPRFRGKFFAVHYPEYDIAANIAIQTAFNFLLEDTNNREATLSPNDDDNATPEPDKFDIFGLLNTTTDQPSSSELEDYLQGKYPINKDQSPLNWWKVGCSLL	Tribe1	21613	0.148	0.176	26	2.07101	338	0		0		0		0	1			1.9205e-53	dod045_p916_m13f	0	0	0	0	0	0	0	0	0	0	0	0	0	0	0	0	0	0	0	0
MELLI_sc2920.1	MDGGEGAWTPFRTNPSTSWTTFDRWLVCETHLESLIFTHIHLFHLFKSNTDKPSFYTMPASRSNSHSSTPSSLQVPDSRTTLAVSSTTKEGSSLLSQRSASPRSPAPTNKQKEVPPKAKASSKGKSCLSISKLARSPSPLKDTSPSVKRTKTNDFEVPNGCDLSQESDIEIVGPMTRLATIRVSNISVAGVMAIKAGVVLPPSHLETIEAGSEEKTNTLNSYFKGPTFTPDLINMILVLWVAINTVKNNQGKFCLVHDVWTTKGNRYAFIGATANYIDNDWNYQSTHLTLKM	Tribe1	12813	0	0.167	52	1.36986	292	0		0		0		0	1			1.67821e-07	dod045_p1177	0	0	0	0	0	0	0	0	0	0	0	0	0	0	0	0	0	0	0	0
MELLI_sc397.8	MPGARSVHNNRSLRLLPTTYLVSATLTSKPRTPPTSQVSILNSHTMDGVWKLFQWWPTCGSFHFLVFKRRLTLRPPSPSCPQPGFVVPPKDSRTSLLTPEDADKSFGPLASRSASPQPPDLNKKKSYKKAPAAAQSKSKPSANGKTRPSASKRAQSLSPAQSSRSSEGGKSPSSKSKRSKNNDYEIPEQMDMSQDSKVEFVGSNDPWVYCISFDGVKTLKLKAKTCIGIYGAIMKVTQNDGNALNGLEQLLKAELKKEERSKITAHFGGPAFTTDLLSLMLVMWIVCHAFPWTRFEDHTLCATFSTANRSAVVRSSTWADKQSVELFSGLHHKAINNLIENEGKFCLIHNAWTTKGNRYAFLEQLKTTLTQTGDINPHTSPSRWLHGVILVPS	Tribe1	16838	0.425	0.292	28	1.78117	393	0		0		0		0	1			7.24936e-08	dod045_p1177	1	0	0	0	0	0	1	0	0	0.909	123	0	0	0	0	0	11	0	0	0
MELLI_sc1360.5	MSTGTFFPTVSATPTTITPQLNHINVYQPLESNPTYLSSITHNHQIQIYRNVDDIHRRTFGHMAYSVVDHIFPCLISTVSRSSTGRSLFEGPHNRGHTVLGPSRRGAQGRSLSVSDADANEPRNTNAVIPSGPPEVDLAQDSDEENLRIRKRKRNQPENDEFDDPFDFYEPPTHGDNNPLDQPGLSYMCRMCFKGVRVSVSSRRSNLKGHRDGYNQAGKSDAGCPRCTQATAAGAKLPPTVAELCAQKLWHHQQNSLATFLVASPKFSNKTLNQALAVWQVAQRLPFKQIDDPILKSVLYWLCPDARLFGRKWMAEEAKRLYLSLRDLVIEKELKELDHTFCLIQDVWTVKGNLHAFIGASVSYIKKDWTYVVRHLSLKLVAWHHKGHLLAQPMMGLIV…	Tribe1	3675	0.058	0.146	13	1.79641	501	0		0		0		0	0					0	0	0	0	0	0	0	0	0	0	0	0	0	0	0	0	0	0	0	0
PGTT_19894	MSSQPTQSSMSNQSGNKTAGATSVGNSEANPGTTIDLAQDSDEENAKSKFKRQRKNPEEDDIKPADKPPSTYSCLWCKKEVRVSASSLSNLRVHRDSSCQTGRVSNGFPNRAKAIATGAKLPQTALDEEKNKKGTQEITSHFARLYGCCPRQYLGIELRTLIFQAAFNYCEPAANFFKRKWVATALRMVYLELQEEVIRQLKATNSKFNLIHDVWTTKGNHYGFIGVAASFIDNNWNYVVLHLGLKLVAWFHQGELLAAPTSSLT	Tribe1	62724	0	0.104	12	2.26415	265	0		0		0		0	0					0	0	0	0	0	0	0	0	0	0	0	0	0	0	0	0	0	0	0	0
MELLI_sc2325.1	MLPTFSMASAAPSSSAPPLRRSTRETSKTHELSGTVIPPQDSRQSIGVSESESDAPISRRDKRKQRQARSSSISSAQSTCGAQTKRTSKGKSKQKTQNKEKRIDPIPGNEIDLPQDSDPEHEKHRPKKKHKDVKIFDDIHDYFDKAIQGTKDKPCSAEFDFLLFSYGGVLFAPTRASGVQHLYELNPTETNLKIHRDGSTQVTKSGNPGFKNRQATIDHGANLPPTEAELRLLCSMDIDQDIPINPSTLAAFNQRSKFDNNLLNQMIVLWLLRQAQPWSRIEDADLRACFRYSNKQAQLKGHTWAATQGQEVYLSLHDEVFQKLEANASMFNLQHDSWTSKGNRYAFLGYAVSYIGKDWKFVHQHLGLKLIAWYHK	Tribe1	10013	0.513	0.148	17	1.06383	376	0		0		0		0	0					1	0	0	0	0	0	0	0	0	0.645	89	0	0	0	0	0	0	0	0	0
Mellp1_89429	MGLVFSYLGSWKYSIKSKTIMLPPSSSLPASSAIAPPITGPTLHPRTPTQPRPGFIAQSPDLRVTTFCLSPIPKSLESDADPSVYEVSSNGESDTTDGIGSVGSVEVVGNVGPSTGSKKKKAACKSKAKVHVVKRRGRPCGSGASSGLA	Tribe1	40420	0.072	0.135	34	2.01342	149	0		0		0		0	0					1	0	0	0	0	0	0	0	0	0.875	117	0	0	0	0	0	0	0	0	0
MELLI_sc2924.7	ITTVKGNQGKFCLIHDVWTTKGNRYAFDGATANYIDDDWNYKSTHLTLKGQYCGNIALDSAPQPPKVSFKKLCLIT	Tribe1	12830	0	0.111	10	3.94737	76	1		0		0		0	0					0	0	0	0	0	0	0	0	0	0	0	0	0	0	0	0	0	0	0	0
PST130_14292	NLDTSFTLIHDVWTTKGNRFAFIGAAATFINSDWQFVVRHLTLKMIPWKHQGNLLARPIANLLKKNNLHLKISIFIQPSVRDDSGSNNNTMASKMYDIFELAGASNWDPSTMHIRCVCHKFALIVNAGLAA	Tribe1	77556	0.006	0.143	53	1.52672	131	0		0		0		0	0					0	0	0	1	0	0	0	0	1	0	0	0	0	54	0	0	0	0	3	0.703704
MELLI_sc830.5	DNKSKICLVHNGWTTKGNRLAFIGVTATWIDSNWKFQSSHLKLKLVTWHHCGALLARPVRKFLIKHGLHKK	Tribe1	24383	0.01	0.14	57	2.8169	71	0		0		0		0	0					0	0	0	1	0	0	0	0	0	0	0	0	0	54	0	0	0	0	0	0
MELLI_sc19.42	NNKGRFCLVHDVWTTKGNQYAFVGATANYIDSNREYQSSHLTLKMIGWRHFGVMLARP	Tribe1	7644	0.002	0.114	3	1.72414	58	0		0		0		0	0					0	0	0	0	0	0	0	0	0	0	0	0	0	0	0	0	0	0	0	0
MELLI_sc141.6	MLLPFVTVSLFSATVIIGAPQAISLLSNNQQQSSVSLDAMNDGFSSSNNTSNNTSMRQSNSTQTEPSGNSSSLSTAIYAHLKTCHDGIQTHSTTIAHHCGGANNENAHDSGSSILLEIQAILILTMTCAVNIQASVAQHASSSSGIIKLLGGGGISYGSASGSGSFSFSDCANMFYSLIRLLQGCYTQVAGVAYKYPAIRVLCADSLAQLSTCLSQIAHACGLAMPGFVNQVNDLCADQSTLFMQTGFGFSQFMKMMKR	Tribe1	4087	0.972	0.645	19	3.4749	259	0		0		0		0	0					0	0	0	0	0	0	0	0	0	0	0	0	0	0	0	0	0	0	0	0
Mellp1_92460	MLLPFVTVSLLSATIIIAAPQATSSLSNIQQRSSPNLDAMNDGSSSPNSTSNNTSTRQSNSTQTQTSGNSTSLSTAIYGHLKTCHDGIQTHSTTIATHCGGANNENAQDSGSSILLEIQAILILTMTCAINIQASVAQHAASSGIARLFGGGGGSSGSASGSGSFSFSDCATMFFTLIKLLQGCYTQVAGVSYKFPAIRVLCADSLAQLSTCLSQIAHACGLAMPGFANQVNDLCADQSPLFMQTGFGFSQFMKMMKR	Tribe1	41488	0.995	0.722	19	3.48837	258	0		0		0		0	0					0	0	0	0	0	0	0	0	1	0	0	0	0	0	0	0	0	0	4	0.75
MELLI_sc37.6	MLLPFVTVSVLSATMIIGAPQSTSFLSNNQQQSSVSLDATNDGSSSPNNTSNNTSTRQSNSTQTQTSGNSLSLSTAIYGHLKTCHDGIQTHSTTIAHHCGGANNENAQDSGSSILLEIQAILILTMTCAVNIQASVAQHAASSGIAKFLGGGGSSFGSASGSGPFSFSDCANMFYSLIKLLQGCYTQVAGVAYKYPAIRVLCADSLAQLSTCLSQIAHACGLAMPGFVNQPDSDHSTELAALAAKKLKAAGILYGCIDQENPMWFTCEIQASVAQHAASSGIAKFLGGGGSSFGSASGSGPFSFSDCANMFYSLIKLLQGCYTQVAGVAYKYPAIRVLCADSLAQLSTCLSQIAHACGLAMPGFVNQVNDLCADQSMLFMQTGFGFSQFMKMMEQ	Tribe1	15999	0.958	0.574	19	4.05063	395	0		0		0		0	0					0	0	0	0	0	0	0	0	1	0	0	0	0	0	0	0	0	0	2	0.868056
MELLI_sc1380.9	MPSGSEKILPNKVSIDSQHKTLNSGLPSPDAKTSRTPKSSAGLVYKFDQIDVKLILKSLELENDLDGFIKQQCYLFQDNKNRGPVCIYLNYAFAHGRGMVYLASPSVFKAILPSFTVFKPKRDPKAQENPIGNKFEVVEMPHKGEKGTVSQQRVYHGDSIFSDHPVFVSMTEADVW	Tribe1	3814	0	0.098	6	1.13636	176	0		0		0		0	0					0	0	0	0	0	0	0	0	0	0	0	0	0	0	0	0	0	0	0	0
PST130_07167	RIYELWETVADWYSSPPATPADAEEIIELFHTERMDVVFEEPYTMASLVYNSWGLTHEARKYAALAVAYGAHTHDKSWLENSAHLPIIYDPEDHWSYNLRKNTALVNDHAQESDSVIHVEL	Tribe1	70500	0.001	0.137	22	0	121	0		0		0		0	0					0	0	0	0	0	0	0	0	0	0	0	0	0	0	0	0	0	0	0	0
MELLI_sc1919.4	MVASSNTLLAYITIGYVLSQVHCGYPSHQPRLDSLRSAVPPLNTFGTSPAPRICNAIQARLDSLRSPVPPLNIFGISPAPRHYMCDAIQPRLDPLRAPVHSLDVFGTTVLSLDVYGSAA	Tribe1	7796	0.944	0.446	24	2.52101	119	0		0		0		0	0					0	0	0	1	0	0	0	0	1	0	0	0	0	57	0	0	0	0	3	0.709677
MELLI_sc5529.2	MSPSTLLLTASPAPPSTHTGTMLRPHTPTQPKPGFVLQSTDLRVSSLRPLSPSPDEDDYQSKFAPGTSQIVSSRGNSDGELEFVDEEEEDLPIIDLTTSPKEAAWPSKKVKAKRRPRGSGASIGLSQSQGPPRQKKRASGKPPLTATVPDVIDVNQEESSFEIVDTGACRLQIQRVKEPLDFYCPPHHVDGE	Tribe1	20481	0.852	0.15	20	1.04167	192	0		0		0		0	0					1	0	0	0	0	0	0	0	0	0.97	106	0	0	0	0	0	0	0	0	0
MELLI_sc4424.1	ISDRPIQSNSRINLAPPSTAPNLSPSTLPATPGSSNSLFAPINGLFLANSEDKQEILQPPSPLTRKRSNVQTDPQVGKKRKKNNEIVPDCIDLDQDSDNKINPRRPGTGVRAAQLAQVKCLLKYFHPEIYPQGQTSGEPRLYRCRWCRGRFLKGLTSYYNLHGHLDRSKGRPAFPRRDEAIAAGMDLPPSWEEQQRALEDNFSVELLNLTCVLWVILQAFPWALFQDCPLRAAFRLANVSATLRSAVWAANTAKATPVDFVSFMMAGPPVRANMRSIGMNVTFIDNNWDYCTVHLGLKLAAWNHTGVLLARPVGIFLVKHGLQSK	Tribe1	18075	0.001	0.111	51	2.15385	325	0		0		0		0	0					0	0	0	0	0	0	0	0	0	0	0	0	0	0	0	0	0	0	0	0
MELLI_sc948.3	QTTDLGSANFPMAREMEKAFMDCEDPVEWNSRDSHVRCFAHKIGLVVKHGLSSLQLSSGHVKPTTPPHVSVPVPSLILNNDLDVLALNSEDDEDEDVIPNHSGRLNVVDDLDFDEEYEGFGYDDEPRNGCVVVRGYFK	Tribe1	25819	0	0.108	60	2.17391	138	0		0		0		0	0					0	0	0	0	0	0	0	0	0	0	0	0	0	0	0	0	0	0	0	0
MELLI_sc1052.1	MAEKIQSKFANAEDPVYWKRSSHHIQCYAHKLNLTAGHGIKALGQKAGCTKPSIPKGGILPSPALEVNGGDDEVEYDSESEEAEEEVPLDKLDGVDDGDDDNDEELVVEESGGVVCEEDNIVAVPLSKVDMVSGQIASSAARWNKVKTRATRLGYTGRMLKRPCKTRWNSHYKSRKIACEAQEVINSLLAADRKACFFKGVTISASEWHTVELVNKVLKKFVDATARVGGNGPMGCILLAEYKRVIKELKDHQAESTCPSLYDAIDVMIKWFKEYEKEAAKWDTVVLETILNPRVVHDPSPSPEEHNDTLETDAFDIFGQSEESTNKSSTKLDDYLQGTPIPLLYACQTGTRLSVGLSYVMRMRACFLGCRGHLYTFTWQHASLYHGALGGLSSMENEG…	Tribe1	649	0	0.11	13	2.35849	848	0		0		0		0	1			3.55225e-28	dod045_p916_m13f	0	0	0	0	0	0	0	0	0	0	0	0	0	0	0	0	0	0	0	0
MELLI_sc3170.2	MAKSHKNPQSSSKPANSKSATSTAKSKYKSTSATSTAKSSNSKYSQSTTKSQSMTMIIDDGDEDKDANKKDPNHETDKEESGDENENENQDNSFESTVSPIDGKHNQKVDKNSSEKKKPATKSKKGKYTLPKNVNPDQDSDIEELPGPASLDKKPGEKPMYQKCLFCPKSYRVGERSHWNLTGRRDGDANQAQRAGRADAIAAGENLPLPWKVRQAEKVAAQGAEQHKHEKASLQGSLNLPKILVELFNMILVLWLLGNCIPWLHMEYPYLQAEFALCNPNATLWPALWSARRAMEYFEEFCGNLVKTLKGLNSKICITHDVWTTKGGKRACIGVAVSYIDENWQFHVTHLTLKLIAWNHYGSLLARP	Tribe1	13971	0	0.103	13	1.90217	368	0		0		0		0	0					1	0	0	0	0	0	0	0	1	0.878	114	0	0	0	0	0	0	0	2	0.807692
MELLI_sc948.6	MSPSTLLLTASPAPLSTHTGPMLRPHTPTRSKPGFVLQSTDLRVSSLRPPSPSPDEDDDQSKFAPGLSQIVSSRGHSDGELEFVDEEEEDLPIIDLTKSPKEAVWPSKKVKAKRRPRGSGASIGLSQGPPRQKKRAAQK	Tribe1	25822	0.894	0.176	20	0	139	0		0		0		0	0					1	0	0	0	0	0	0	0	0	0.986	106	0	0	0	0	0	0	0	0	0
MELLI_sc948.8	MSPSTLLLTASPAPLSTHTGPMLRPHTPTRSKPGFVLQSTDLRVSSLRPPSPSPDEDDDQSKFAPGLSQIVSSRGHSDGELEFVDEEEEDLPIIDLTKSPKEAVWPSKKVKAKRRPRGSGASIGLSQGPPRQKKRAAQK	Tribe1	25824	0.894	0.176	20	0	139	0		0		0		0	0					1	0	0	0	0	0	0	0	0	0.986	106	0	0	0	0	0	0	0	0	0
MELLI_sc3758.1	SKNYKFPKNMDTDHHSDIKKVPGPGATDKPKAKYDPSFGCSGIAFQAAFLLCNPNATLWSASWSARRAMQYFEEFCGNLVNTLKGLDSKVCVIHDVWTTKGGKRAFIGVAVSYIDKYWKFHVTHLTLKLIAWNHYGALLAQPVGKFLIRHAQSTESGSRNSILARELQTMFMECDDPVLWDSSRNQIWCYGHKLALTVKDVLELRLLLPDDRLPPSKIVMADGEEPDTDSEENTKEGDVGITINPDKWKAIEALNDVLGATSEAEETQAFDPLDESNVFGASATNTLTSDEEFDQYFSGMRPCEHDTDILDWWHTNQKRFPKIAKIARDYLCCVGSSCAVERTFSTAAIVCANQRGGLTPRSSERAVGICQWLKQKFIPGGELGQAVAAVEQLVAGLAK…	Tribe1	16163	0	0.111	61	2.95567	406	0		0		1	1.6e-15	0	1			5.42915e-25	dod045_p916_m13f	0	0	0	0	0	0	0	0	0	0	0	0	0	0	0	0	0	0	0	0
MELLI_sc441.7.1	MAPSDMDHTPISLNHSQTNNGSIKFNSKIQASGQDNTYRIIIGQTTAAVGAIKRSYCIVTPARRGPGMIIPLSESRCGMGDLLSVRDVRDAHVHHRREQSASLPGDEVFREPGRGGSKTASSPASSPKDQTGLSHTCIWCNKEVCVSASFRRSNLKVHQDGNPAAGKSGAGCPCRNQVIASGAKLPPTVNELRAQRLQQDHQTSRTSFVNKRPTFSNQTSNQCLSVWQVAHALPFIRIEDPILKSIMYGLITDAQVFGRKWSAKEAKRLYLWLRGLVIEKELKELDSKFCLIQDVWTVKGNLHLFIGSSVSYVTKDWKYVVRHLSMKLVAWHHNNNLLSQPLVTVFKKNDLYEEITMASDSGSNNFTLGCEMHRQLREGRFPPVEVFTSIEEEDELDGL…	Tribe1	18044	0	0.1	17	2.25873	487	0		0		0		0	0					0	0	0	0	0	0	0	0	0	0	0	0	0	0	0	0	0	0	0	0
MELLI_sc441.7	MIIPLSESRCGMGDLLSVRDVRDAHVHHRREQSASLPGDEVFREPGRGGSKTASSPASSPKDQTGLSHTCIWCNKEVCVSASFRRSNLKVHQDGNPAAGKSGAGCPCRNQVIASGAKLPPTVNELRAQRLQQDHQTSRTSFVNKRPTFSNQTSNQCLSVWQVAHALPFIRIEDPILKSIMYGLITDAQVFGRKWSAKEAKRLYLWLRGLVIEKELKELDSKFCLIQDVWTVKGNLHLFIGSSVSYVTKDWKYVVRHLSMKLVAWHHNNNLLSQPLVTVFKKNDLYEEITMASDSGSNNFTLGCEMHRQLREGRFPPVEVFTSIEEEDELDGLNSGLEESAVNQDESVSEDDDDDELESNHSSKPNNSDSNADPEEEDHKEVDEPEDYKNRKAAYLLGET…	Tribe1	18043	0	0.108	14	2.38095	420	0		0		0		0	0					0	0	0	0	0	0	0	0	0	0	0	0	0	0	0	0	0	0	0	0
MELLI_sc222.1	MANSKTQSTQSSSKTPSLQVPTVLSSRFLRPPSPSRLLPGSVVTPKDSRTRLIVPSSEGDQSGPLANWSASPRPPGVTTKKKTSKAPAAASVKPNAKGKARSSTSKRARPPSGHSQSSSPSPRPSKKANTDLRFVTSYQVTGISIGFFAFHVMECTTLQEPGYMAIQFDHVHNLLKFFEPPKGRTFKCKFCNGLFLKHLTLYWNPWGHHNGKEKHPVCKMLHKAIKAGFVLPPTYHKQIAAEKKTNPTLDYFIVRHALPWVHFQDPALRAAFYCVNCGAIVLLTAWASKQLIKLFAGLYNKENKGKFCLIHNVWTTKGNHHAFVGGSISELPQKQLGILLKPSHAQDGGMATFWGSASHTHRLFLDSTWTTQKDEFIFLSQTTDSSGNNSTMAAELQRM…	Tribe1	9444	0.003	0.101	38	2.35784	721	0	1.70938e-06	1	tra1_maize ac transposase os=zea mays pe=2 sv=2	1	2.1e-17	0	1			1.23062e-48	dod045_p916_m13f	1	0	0	0	0	0	1	0	1	0.969	79	0	0	0	0	0	27	0	2	0.983871
MELLI_sc3201.3	SRRRITRENTHSSRPNSPTDELPASGSGPTQKRAREDDSDEGPDPSGTKKNHKSSKDKRPREDEGDEELDQSVSKKKQKTSKGKGTKDKSVPDVVDVDQDSSSDEVSETCPGQLKDVIVLLKYYGKPKHYKNESGPFKQYYPCNFCDEWYTPGIKSNGNLYAHRDGDKDLKPCVNRHKAIKSGMQLPPTYQQLQKARNKQTPDGKFMDGFLDRPAFTVQMLNVLLVLWIMRHALAWSRFSDLILRSAFKLANPSADMPSSTWAAQTAKKIYKSLHS	Tribe1	14098	0	0.107	8	1.44928	276	0		0		0		0	0					1	0	0	0	0	0	0	0	0	0.65	51	0	0	0	0	0	0	0	0	0
MELLI_sc2376.1	MPRNRATTQEADAMASFLSAQPPSPGPSQRSLHRSPARRGPSFVPTSADSRQSLYRPDEDDDTDGEDQAEDEEDLISDPHTPTQSKKRPATGNARSQPVKKPRKTGSEKQNTRAKFTDFTVPKGVDVNQGSPKAPITKPFRTQSKAVTHLLTYYKPDPAQLLDDPIGVLRGYECKFCPETFARGIDGNRNLYGHQDGGKNRIPCPGRPNALELKDHGLPPTYQERQKAREHSSKSSATNSSTASMNSFMTRPPFSDDILNVLLVIWVLRHALPWVRFQDLTLRAAFHLTHSKADLRSSAWAATTAKELYSSMYDELISKIKECWEQLTRSCVDSSVVGVQQLVAGQRQR	Tribe1	10281	0.017	0.126	29	1.43266	349	0		0		0		0	0					1	0	0	0	0	0	0	0	0	0.797	87	0	0	0	0	0	0	0	0	0
MELLI_sc248.1	MAPSKKSSSTQSTLQVPSQSSSRQLRPPSPSRPKSVQIATPTDSRKSLLAHEDDSETEEGPPPASGPLADRLASPRPPTSINKGQQKAAQPARVKPNAKLTSQGKASSSISKHVRSPSPSGSAGPTSPQTSKRTKPDNTDAFEVPDKVDLDQDSEVEFGGQTECGYNAVGLARVEYLLTYLFPPKGLIYKCWFCPKSYSAGDRSFWGLWRHRDGDEGQTQCANRHKAIAAGFKLPPSYKETLQANQKQGKSTKLDSYFSGPKFSAELLNMILVMWVVWHALPWIQFEDPLLQAAFNCVNRSAAQLQR	Tribe1	10776	0.015	0.101	34	1.62866	307	0		0		0		0	0					0	0	0	0	0	0	1	0	0	0	0	0	0	0	0	0	23	0	0	0
MELLI_sc336.7	LSFSLQKGWRAMDRPXTTLLDYHQSQNLYSMSSSAPPGDSSQLQPDPRPTLLRRRSSRIQSSTLDTSQGTSNTLSNSQPTRIESRRRSASVLSNDKVDSQHTSKVQKINVVKKRVTRKKSSAPKQTKQATEPIQERPIRQSILQHDDVNLRQDSDEENSKVQPDASTSKPIFDDIFLYYNCPFHGEKDDRSRRGNSFPCKWCTGADGYRKSGNPGCTGRDNAIAAGARLSPTALETREEEVLDDEKIDVILASKRHAENTILRAAFRYANIEAEVHGQTWFATQSHRLYVSLKKALFDSLSNLTSKCTIIQDVWTSKGSRVGFFSSYSITYINNEWEYVSQHLGFKLIAWYHNGSHMLSQTTDSGGNNFTMARAMETRLSQVALEAVEDFDWKAKTMHI…	Tribe1	14748	0	0.126	12	1.62162	555	0		0		0		0	0					1	0	0	0	0	0	0	0	0	0.689	113	0	0	0	0	0	0	0	0	0
MELLI_sc5713.2	MLWTDGWPKGTLFLRYKGMPNNNPNSPPSILSNHSIYHYRSQIHFLPEPFPIMLNKENTIKSFLNSGYETDENPTLPRRSSQIFTPVRRHPKQSASLPGDKFNRVPACGRQSMTVSRSSSAVPADNNGYEASIVLVNDVDTKNSGVGVTVEDQSGPPEVDLAQDSEDENMRIRKRKKNQPEVKEYDCPFDYLEPPTHGVNDMRNRDGHKQPGKSGAGCPRRQQAISAGANLPLTESELRAQRLRDNHQQSLTSFVESPPPFTNQTLNQCLAVWQFFHVLPFMRIEDPMLKAIFYGLWPDLRVLGRRWSAEEIKRLYLSLRDMMIKKELKELSSKFCLIQDVWTVKGNLHAFIGASVSYIKNDSTYVVRHLSMKLVAWHHKGDLLAESMVTMPKKNNLYQ…	Tribe1	20824	0	0.114	5	1.24069	403	0		0		0		0	0					0	0	0	0	0	0	0	0	0	0	0	0	0	0	0	0	0	0	0	0
MELLI_sc948.5	PPPTATVPDVIDVNQEESSVEIVDTGARRLQIQRVKELLDFYCPPHHVDGE	Tribe1	25821	0	0.103	7	1.96078	51	0		0		0		0	0					0	0	0	0	0	0	0	0	0	0	0	0	0	0	0	0	0	0	0	0
MELLI_sc2697.1	MLEYFYPPKGRSYKCRWCNNTYLKHPTSYYALWGHRDGNEFRPACLERPRAIAAGINLPLTYQQNLDKEKKALNGTLDSFVKGPTFTVDLLNMILVVWIVRHTLPWARFEDTALRAAFYTANRGATVRSTCWASKQSVQLFSALHNKVITALEATQTTDSGGNNGPMASALKSMFMQAEDPVSWDASTHHVRCYAPKLNLVVGHGLKTLGQKVSCINPSTPHGVPLPIPGVEVNNGEDDFEHADGSESDEDENDLPDDLDGVDDDDEDEQEFGGVDCDTDDVVASALKKVDAVSGQIASSAARRNDFKTRATRMGYTDCMVKRPCKTRWNSHYESRKIACEAQE	Tribe1	11836	0	0.106	13	2.90698	344	0		0		0		0	0					0	0	0	0	0	0	0	0	0	0	0	0	0	0	0	0	0	0	0	0
MELLI_sc2235.1	MEFPCYWISTSLSLNVQWLRCLKVWTNQLLAHIKYPNMSMQSTLTSFVSLGYETDNEPVSQPHHSSRIVTPARRQPGMIVPSSDSCRGLVDLDLGRDVRDGRASVLLFHGTATGTLNRNRRERSVLFSEVGVASSSSVNTSSSGVDLQQDSDEENKCVRKQKRNQLNEHIYDTLYMYYEELEHGFDQHGDPDEGCLYHAAGKSGACCPRRRQAIAAGAKLPPSVNKLRAQRLQNAHQGSLTAFVTPPPVFSVKTLNQCLSVWQVSQVLPFKRIEDPLLKAILYWLRPEARVYGRKWSADEAKRLYLSFRNQVIGKELKDLTSKFCLIQDVWTVKGNLHAFIGASISFITKDWKYVVRHLSFKLVAWYHKDNLLAEPMVAILKKNNLYQKMSPSFYLFYL…	Tribe1	9527	0.077	0.296	22	2.32558	559	0	9.40669e-06	1	tra1_maize ac transposase os=zea mays pe=2 sv=2	0		0	0					0	0	0	0	0	0	0	0	0	0	0	0	0	0	0	0	0	0	0	0
MELLI_sc3252.1	MLLFCGRSDPFESAIKGVHQYKSVRVTFCHFNMPSSAANIRSYTQSTLQLEPANTLVPPSNTSRSLRSRSPVRPQSGYVIQSPDSLQSLRIPREESYGFVTDDGASEASEIAPAVISPTPSRVSHLTKNSKKKGIKPIKVNIAKGKRKSSASHNVSNSSSSRPAPVKKQKNTVIEDYDVLIGLDVNQDSDLEVIKTPGVRRARLGRVSKLLEHYEDPTHIKGESGPDPCRYKCRYCLGFFVRGRRSYYNLYSHRDGAKGQPACPKRHLAIKDGHKLPRSYQLRNARRSKVTIQNSKIKFQ	Tribe1	14356	0	0.123	38	2	300	0		0		0		0	0					1	0	0	0	0	0	1	0	0	0.946	128	0	0	0	0	0	64	0	0	0
MELLI_sc1773.4	MSTFNKQPTMDSFLSSGYEADSANPAPRRSSRIITPARRVPGMIIPSSDSRCGLFDGVCDVTDTHVHRRRERSASIPGDQPSLEPARVRSTTVSRPASTGRGIFDGVRDVRDAHVHRRRERSASLPGDQPSLEPARGRLSGVSCCSSKADPSHNQMLIQMNRGWHVQFLLRWPEVDLAQDSDEENLCIRKRMRNQPEDQEFDDPFDYYDRPTHAGNNPRDQPGLSYKCRMCFKVVRVSASSRQSNLKGHRDGYKQAGKSGAGCARRNQAIAAGAKLPPTESELHAQRLQKNHQNSLAAFLVSAPKFSNQTLNQALAVWQVAQALPFKRIDDPLLKSIFYWLCPDTWVFGCKWVAEEATKLHLSLQDLVIDKELRELDSNFCLIQDVWTVKGNLHAFIGA…	Tribe1	6805	0.001	0.107	4	2.69608	408	0		0		0		0	0					0	0	0	0	0	0	0	0	0	0	0	0	0	0	0	0	0	0	0	0
PST130_11433	MAPANPPDNVPSTPPNHPEEPDVPQSTRRESSRIRTPLSRPGFIPTASDSCRALIGNPTQPRRRPATTPSSDPLPDEPNKGDKEEESSDDVIETQATGQRPGTKKVASKVTQVSKRTGKGIEVDLAQDSDNEHSQLATKKDKTKDSNGFDHWVLYFHPPGQGPNQKPGDEACACRWCPKEVMVTDRSTYNLKSHRDGENYKSSKKKACRGRAKAIEAGSHLPPTPAELIAEKVKTGAAKPGTLVAYTSRGRFDNTTMIKLLIIWLIRECLPWLRMEDFHLRLAFDHASVTSKLPSAVWAAGHAHRLYLEQRSQVINLITVSPLLSPFLPNFHAVRCLICTYIVEQESDSKISLISDVWTTKGSHKAFLGITVCYINKRWEHVTQHLAIKYISWHHNVFG…	Tribe1	74727	0	0.105	5	2.57009	428	0		0		0		0	0					0	0	0	0	0	0	0	0	0	0	0	0	0	0	0	0	0	0	0	0
MELLI_sc3062.1	QDSDIEEVPAPNSSDAPAEVYNHVKLYFESELFCQEDEQQPGEKPMYRICLFCPKSYRIGERSNWNLTGHRDGDANRTQCAGRADAIAAGANLPFPWKARQAAKVAAQEAEKHKHEKASLQGFLNLPKFSVGLLYMILVLWFPRNCIPWLRMEDPYLQAAFALCNPNATLWSASWSARREMEYFEEFRGNLVQTLKGLDSKICVIHDTTDSGSSNPVLAKELESMFIKCNDPIFWNSSRNQIRCYCHKLALTVKAVLETIGLDDHGRTKPTIPSGKHLRLLLPDDHILSPKIVMADGTVVDEDGELADCDSDREQESSLEAGSSNPVLAKELESMFIKCNDPIFWNSSRNQIRCYCHKLALTVKAVLETIGLDDHGRTKPTIPSGKHLRLLLPDDHILS…	Tribe1	13476	0	0.104	40	2.51046	1673	0	5.0446e-34	1	tvp38_botfb golgi apparatus membrane protein tvp38 os=botryotinia fuckeliana (strain ) gn=tvp38 pe=3 sv=1	1	2.2e-27	0	1			6.06349e-41	dod045_p916_m13f	0	0	0	0	0	0	0	0	1	0	0	0	0	0	0	0	0	0	3	0.927711
PST130_08148	MPIDRLGFLTTQNTARRVPVESLENIFDNLVGSDVEEREKSDLEEPVEANQVAKTKVNAPARTKGQLAVKQASKKSGKEVIIDVTQDSDEENAPVAACKPKELVLDKDGFDHPRVYFFPIGQGPKQDASAQAFACRWCPKEYLARNQSNFNLRIHRDGAVSKGSTRAPCPGRLEAISAGANLPQTAAQLAKEADKPQLAANSIVAFTKQGLFDNSTLNKLIVVWLVRHSLRWLRIEDFNLWVCFDYATHTSQLRSRIWAVLHAHQLYLELQARVIKEIKESNSMISLVSDVWTTKGSHKAFIGISCCYINQAFVL	Tribe1	71474	0.003	0.106	18	2.22222	315	0		0		0		0	0					0	0	0	0	0	0	0	0	0	0	0	0	0	0	0	0	0	0	0	0
MELLI_sc845.3	TSHSVPLQSKLAFRLSQTATGASGSNGNSTPSSSQPHCIRRSPSQHGNLISPSPDSRRRLSIDTTPVPSKRFVEVSDGSSEDERVQYQKKKQKKPLKKQKKTTENPPTKAETGSSFVTKQTLCADSDIKNTKVKPRATELDKIGLLGYYGEPDWEEGDDRDLPPLSFPCSWCAPDKNHQTIIWVSLSNLTNNFKCHRDGNPAPGRQKTGCPGRDKAHRSGLEVPPSLAELAHQAEVAKKNQPGTLSSFVTVGQKVKFDNLTFNQMMCLWIICQALTWSKMNDTWLRAAVQFLRPDARLYGRRGAAEEAKTQSIHLRHKSLSSKFSLQQDVWTTKGNCHGFIGATVTFINDDWDFKTCHLKLNHVAWQHKGLPE	Tribe1	24543	0.163	0.182	22	2.68097	373	0		0		0		0	0					1	0	0	0	0	0	0	0	0	0.948	89	0	0	0	0	0	0	0	0	0
MELLI_sc1162.3	RVRSPSGSPSQRTSPSAKKTKKGDYEVPDGVDVDQESEVEVVGSSQPGYNKARSLAVLDLLKYFHAPKGVKYKCCFCHNTYSAGITSYYGLWGHCDGKHNRPVCKMRHKAIATGVVLPPTYQEELEAESKAKKTTLTSYFNGLTFSADLINTILVLWFVWHALPWARFEDPALRAAFFTVNLAAKAINAVKNNHAQTTDSGSNNTTMAAEMSTMFSSAEKPMFWQASLNHVKCYAHKLNLTVGHGLKALGQKVTIAKPWIPCNQPLPIPLLEVNDGEDELEIDDNESDDENDEGL	Tribe1	1778	0	0.1	70	2.37288	295	0		0		0		0	0					0	0	0	0	0	0	0	0	1	0	0	0	0	0	0	0	0	0	3	0.722222
MELLI_sc641.12	QSEPPAPNKSLCLATAATSGLASNISDPILNHQRGIFRKITFSQDDWKLVRALNVELK	Tribe1	21915	0.919	0.188	23	1.72414	58	0		0		0		0	0					0	0	0	0	0	0	0	0	0	0	0	0	0	0	0	0	0	0	0	0
Mellp1_86875	MKIFQTLTISEPDEELPEPLSHSFSQINGSPDLPANPIPTLQAQRNVKRDAKKKAKAQAAELTISDRARARRLNGVLKKAPHPRDCPSATNTASGGPGSFISDPILNHQRGIFKKITFSQDDWKLVKALNVELKLHLVQIPPSSKLQLIYSQLILIKENNCYSLKQLNKHQQSIYPDTARILMMRCLI	Tribe1	39554	0.001	0.104	18	1.59574	188	0		0		0		0	0					1	0	0	0	0	0	0	0	0	0.781	48	0	0	0	0	0	0	0	0	0
MELLI_sc3456.4	VLLYVIDEMLKQDQSEAPHPRDCQITTNTAIDVPGSFISDPILNHQCGIFKKITFSQDDWKLVKALNVELK	Tribe1	15137	0	0.132	18	2.8169	71	0		0		0		0	0					0	0	0	0	0	0	0	0	0	0	0	0	0	0	0	0	0	0	0	0
MELLI_sc1919.3	ERLDGLMAEAYTLATMAYNSFGEIQGVKKYAALARSAGILVAGPEWSELSAIEEFQEHPQTHWTCNTRQGVRPTQKSNQ	Tribe1	7795	0.035	0.123	52	1.26582	79	0		0		0		0	0					0	0	0	0	0	0	0	0	0	0	0	0	0	0	0	0	0	0	0	0
MELLI_sc3884.1	MAKEMHRQFIENCGFDSDYTWNPETMHVFCFCHKRALIVGAGLAALGVKSAAPCQIKTAFRGQFPVVCSMVAEEEEPDDPQADNGPVVEVPDVAMPPTEDISSDVEHDLQEVVEDKELSDPNLLSGLEATLADAAVDDKRDWDKAYTEDAGNPLLLLQDTVAPTHQREANKLDYILEKLDFIRRRITRSSTWRNEYNRIMKSRGLSLGSLIAGYGIRWNIKYISHHKAWLTRDLCY	Tribe1	16571	0.002	0.153	52	2.54237	236	0		0		0		0	0					0	0	0	0	0	0	0	0	0	0	0	0	0	0	0	0	0	0	0	0
MELLI_sc9420.1	MDSSRGSHPQGNANVFKELKQLTSCFNLVHNGWTRKGNRHGLIGALVTYVDAQWKHHVRHLTLKVVAWHHHAPWLVEPIVNLMSTDSGSNNKTMAVEVHSQFALEPVKEANAGLAELGVKAPPPAKVKSAARGHFPTIGTIQEEEEDETDNVPEHDADDLEELITPTSSGEVPLEYENEWDLADAEDEVTPALVLEDEVLPTHRRESNQVDFVLRKVNFIVRRITCSASWRKEFERVSANKQFTGLLIAGYGIRWNIKYESRHKAWLARSVIDQMCKGYIDRLLA	Tribe1	25771	0	0.124	10	1.05263	285	0		0		0		0	0					0	0	0	0	0	0	0	0	0	0	0	0	0	0	0	0	0	0	0	0
MELLI_sc4292.1	MFNYIIFQLSIMPTSTLPHVPRTPSRSSQRVQIPVSDPGMISPCPDGRRRASFEHGTAPRPNPKGKGKVNEIPQSQDGEESLDDSLQVVNPPAKTNRKTKKTTVDKEHPKTSSNQVFKKTLRADSDEENNRVRCRKPIDVEEIVKSDNLLAYYGPPFHSKKIKPCEQNKDHPVRVSHSNPTGNPKAHRDGSTQDGHSKIGNEAELKKRDGTLDAFVTKMKGSKFENLTFNQAKLYGRHWAADEAKRLSLSMKEQVIKELKGLTSKFSMQHDVWTSKGNRHGFICANVT	Tribe1	17758	0.135	0.28	17	1.38889	288	0		0		0		0	0					0	0	0	0	0	0	0	0	0	0	0	0	0	0	0	0	0	0	0	0
MELLI_sc396.3	MSSITSERPSRSRKQTSNPGLIPQSPDLRRQASIESIILAKSHNKRKEQSSGSTVTVITSDEESVAEPEVIHRDGSTQDGQSDVGCPGQLQAREEDPALVTPSVAETLQANAKAKGPMEKYVVSTPSSTFSNLTLNQMIYPILRYIVLYLRKDAHLYGRHWAADEAKQVNLSIRENVFTQLKGLKSKFTLTTDSGSNNKTMAQEMHEQFLGLAALGVKAPPPMKAKESDRDNFPFFEKPEDQDIEHDLLDLETPLVITELDDEGEWKLADAEGEACPALRIKKNEAQPTHRREANHVDFILHKLDFIVRQITRSAAWRKEFKRAQLCKINVKLEPFLKMALAMEGDGPTGCMVIPNYVKLRNTLEKKIQLLSTTDGIHPMLAKMKEKTVEYLNEALQCE…	Tribe1	16799	0	0.108	69	1.0352	483	0		0		0		0	1			6.20696e-25	dod045_p1533	0	0	0	1	0	0	0	0	0	0	0	0	0	90	0	0	0	0	0	0
MELLI_sc1464.1	MTDALRVHRDGLTQTGRSSTGCAGREKAKKDLDLDVPLSVAERRVADINKDRTTLDGFVITTPGQKFNNLIFNQMACSWLIQHALPWTRVGDPILKAMVGYLRREAKLYGFKWAATEVRRINSSLKANVFKELKQLTSRFNLVYNGWTSKGNWHGFIGVLVTYVDAQWKFHVRHLTLKVVAWHHHGPCLAVPIVNLMVKHNIASKT	Tribe1	4503	0	0.1	21	1.45631	206	0		0		0		0	0					0	1	0	0	0	0	0	0	0	0	0	100	0	0	0	0	0	0	0	0
Mellp1_54657	MDLLLACFETPFHSKSNDDKSKRPLGYPCLWCSRDKNNPVRVSHSNPTGNLKAHQDGSTQDGRSTIGCPGRLTAKAQGHDIPLLVAERYARDEAERKKKSGPLDSFITKTKGSKFNNLTFNQGMCVWLVRQALPWSRLADSWLRACINYI	Tribe1	34151	0.007	0.147	17	4	150	1		0		0		0	0					0	0	0	0	0	0	0	0	0	0	0	0	0	0	0	0	0	0	0	0
MELLI_sc1721.1	MSSITSERPSRARKEPERRGMCRPSPDSRRRVSIDQIILASGQSLNRHKKKTHIVETEDSEDKPVIVPSVRNKQKRQTISTNDASASDPSSSPVTYQPKEKGKQKATTSGSIRNEDASLISSPVANKQKKRKKKANTSGSISKEADSDEENSKVSAKKRNDDAKDVVRLKSYYGRPFHRKNQPGAKDDVNKVSLSNLTGNLWVHRDGNTAAGRSTKTDSGLNNKTMAREMHRQFLEQDDISSYSWNPDSMHIFCFCHKLALIVNAGLAALGVKAPPPLKVKEIDRGHFPTIGTITEEEEPEDEPTVVPPGPGRSNLMEEEDEAVDHDLQDLEEVPPEVVHALDDEGEWDAADAEDEACPDIIDKDSEVQPTHRREANNLDYILRKVGFITRRITRSAAW…	Tribe1	6491	0	0.111	13	1.05263	475	0		0		0		0	0					1	0	0	0	0	0	0	0	0	0.906	127	0	0	0	0	0	0	0	0	0
MELLI_sc372.3	MDSEDESDTNPQQVFAPNKKHKAVQKTSGNYVYSFDKANKDKSKRPLGYPCLWCNGRGKDHPVHISYGNPTGNLKAHRDGSTQEDHSTTGCPGRLRARAAGMEIPPSVAEIRAQEEAARKKTAGPLDAFVSTNKVSKFDNLNYNQGMCVWLLRQALPWSPVADPWL	Tribe1	16069	0	0.102	17	2.40964	166	0		0		0		0	0					0	0	0	1	0	0	0	0	0	0	0	0	0	95	0	0	0	0	0	0
MELLI_sc29.29	MAREMHKQFTEKASIDSPSNNDPYLWNPDNMHIFCFCHKLALIVNAGLAALGVKAPPRLKVKQADRGHFPSFDSIAEEEELPEDEPIVVPPGGGHSSHAKLEEDLTEDDLQELEEIQPPEVVLDLDDKGEWDAADAEDKPPEVVLDLDDKGEWDAADAEDKVCPQLQIEEAEAQPTHRREANHLDFILRKVDFITRRITRSAAWRKEFDRVSKQKGFRGSIIAGYGIRWNIKYQSWHKAWLAREVIDQLCRDDLNVVHAKNRAPPLYEDHPPYGE	Tribe1	12726	0	0.142	50	1.45455	275	0		0		0		0	1			8.53733e-06	433_AMC749	0	0	0	0	0	0	0	0	1	0	0	0	0	0	0	0	0	0	2	1
MELLI_sc384.5	MAVEVHSQFALEPVKEGIKYAWNPSTMHIFFFCHKLALIANAGLAELGVKAPPPAKVKSAARGHFPTIGTIQEEEEDETDNVPEHDADDLEELITPTSSGEVPLEYENEWDLADAEDEVTPALVLEDEVLPTHRRESNQVDFVLRKVNFIVRRITCSASWRKEFERVSANKQFTGLLIAGYGIRWNIKYESRHKAWLARSVIDQMCKGYIDRLLA	Tribe1	16443	0.001	0.243	46	1.39535	215	0		0		0		0	0					0	0	0	0	0	0	0	0	0	0	0	0	0	0	0	0	0	0	0	0
MELLI_sc2826.7	DPTKAPLSYPFRFCPQNENDPVRVSLRNLTGNLWVHRDGNTAAGRSTVGCPGRLKAIETEPDLQVPPSVAEVQKAHTHKGPMNAFVVSTPNVPFLNLTLNQMACVWLIRQAQPWTRIKDPILQGMIRYLRKDAHLFGRRWAADEAKQINLSLKEKVFSELK	Tribe1	12378	0.001	0.102	6	1.86335	161	0		0		0		0	0					0	0	0	0	0	0	0	0	0	0	0	0	0	0	0	0	0	0	0	0
MELLI_sc3145.1	EVLRACFRYANPNAQLFGRTWVAQFAHKTYLGLRTSVISELQKLDSKFGLVLDAWTSPQNRYGFISASVTYIDKKWEFVSRHLSMKMISWHHKGEWRAEPLINVLYMISQRHNSGSNNDTCARAMHNRLSKVAEENYEEFEWDPNHDRVRCAAQKVALTVNAGLQALGIEAPPQPLVKSSMLGDFPLDEHVMPTIAEEEEEDTKEDETVKDSPIIEEEEEDQEEDDNSHTIPGTPVGDDWYKVIDGPFEDLSEASATNRKEANGVYLLTLQLDEIARKVGGSSKMLCVFDATCSSMGVKFSQPIPGYGIRWNIKLQCWDRLFKAREVIDRILKEDQVESVKGKNKKKHDPRVLITPDQWKMIGKLIKVLWEIETLTKFFEADAPTGSMVIR	Tribe1	13872	0.005	0.118	19	1.53453	391	0		0		0		0	1			1.35744e-10	433_AMC749	0	0	0	0	0	0	0	0	0	0	0	0	0	0	0	0	0	0	0	0
MELLI_sc5257.1	MSSSSSSSVADPHPKVRHSTLPSSARKQSYLIKSPADSRHAIKHRHEDSDSESSVIEVSSNKRKRKEVDATSDHSSSEQHHRKPQARHSSSTSSLARKKKSKPANCLTQSTDNNAGTGSQAGISLEVNLIQDSEDKNANVSVQKPKVLPQFDPIRDYFHEMIPIVQSLDSSFGLIHDTWTTPGNRYGFLGVSVTFVTKDWHYVTRHFTLKLIAWHHKGEWLAEPLINLSIKHGLHTKLALVSAGLQAPPPHLVKSTMLGDFPIPTTTLQSITEEDETDGGDLPTGINTAEEDDPDEVDEADLPPAPESTDWYGVIDGPHEPHPLPSESEPSASNHNTANAVDSLMNKLDVIGHKIGGSAVICNLFDAVSQTLLKENLPRPIPGYGIRWNIKLQFWKRLY…	Tribe1	19942	0	0.107	11	0.34904	573	0		0		0		0	1			1.03485e-16	dod045_p1533	1	0	0	0	0	0	0	0	0	0.642	97	0	0	0	0	0	0	0	0	0
MELLI_sc2266.1	MACTWLIRHAQPWSRLEDPILWGMVRYLRKEATLNGRRWVADQAKKINVSLKESVFSELKALNSKINLVHDGWTTNGNHHAFIGASVTYVDSNWMYHSGSNNKTMAKEMHHQFLEEGNLSYKWDPNSMHVKEADRGHFPSIDTIPEEDDEEDISKETNIAEAKDQEHDPQDLDHDVPVPESEPVLMKEKTDEYSKEALGCETLLMATVLHPFFRLKFFEKWFGETLAVTINAEATLRRIHREYELEHPLNDSSNHAPRTTNSQLPSTSSPRPDILCDDSDEEEEPEILLLGSNGGRNMKDLTASWFSWPETTWPQQARHALLSVFSHVRRMFAQVVGVPSLQGKLKA	Tribe1	9708	0.004	0.21	17	0.864553	347	0		0		0		0	1			1.79088e-08	dod045_p1533	0	0	0	0	0	0	1	0	0	0	0	0	0	0	0	0	26	0	0	0
MELLI_sc2290.1	MSSITSEHPSPDSCCRLLIDQAINQDSGSSNQHKNKSTHTVQIEDSEDEPEIVPHIHKKQKRKTASTNDTPYYELMSSLVANRSKKGKQKAMGKGRSGSIRKENNSANPSKEMLQADSDEENQKVASKTRKDDVGDIHRLKCYYGPLFHRKNVPGAKDDDTTKPPLSYPYGNTAAGQSAVGCPGRQRAIEQEPNLKVPKSVAETQKSLAKTGPINSFVVLNPNLSFSNLTLNQMASVWLIRQAQPWSRIEDPILRGIIRYLRKDAPLFGRCWAADEAKQTNLSLKEKVFSELKSLESKFNLVHDGWTTKGN	Tribe1	9838	0	0.124	16	1.60772	311	0		0		0		0	0					1	0	0	0	0	0	0	0	0	0.878	83	0	0	0	0	0	0	0	0	0
MELLI_sc3380.2	MLTVRPHITTPPPATTQYHIFNWTIPSRVIFFIFLTIHHSPFTATSHNINKTTAFNTRLMWTHGPNRTSDPQIELLTASFFNHPISFTPPSNPYLQLESILDIITKVQTIMLNKQPTIDSFLASGYETDEAHVGPRRMVRDIRDAHVHRRRERSASLPGDDVFCEPACGRSQTVSRSSARTSDQGGSILGADGEVENSVTHLVNETRPMVSLRPSGSRRQPTVVRPPRSQPTVVEEPSNPPVDLAQDSDKENSRIRKRKRNQVAKDEYNHPENFYGTPFHGDDDPRDEPPLSWPSHRDGYNQAGKSGAGCVRRRQAIAAGAKIPPSVSERCAQLAHSIPFICIGGPMLKSIIHWLRPDSRVFGRKWSADKAKRLYLSLRDQVIEKELKELTSKFCLMQD…	Tribe1	14826	0.119	0.174	46	1.38568	433	0		0		0		0	0					1	0	0	0	0	0	0	0	1	0.636	256	0	0	0	0	0	0	0	2	0.833333
MELLI_sc1408.1	MSSITSERPSRARKEPERRGMCRPSPDSRKLALIVNAGSAALGVKAPPPLKVKEIDRGHFPTIGTITEEEEPEDEPTVVPPGPGRSNLMEEEDEAVDHDLQDLEEVPPEVVYALNDEGEWDAADAEDEACPDIIDKDSEVQPTPRREANNLDYILRKVDFITRRITRSAAWRKQFDRVSGQKGFKGSIIAGYGIRWNIKYQSRHKAWLARE	Tribe1	4068	0.041	0.122	47	0.947867	211	0		0		0		0	0					0	0	0	0	0	0	0	0	0	0	0	0	0	0	0	0	0	0	0	0
MELLI_sc537.31	PFLKTTLLMESDGPTGCMVIPQYVELRNSLEKKIAPLATTDALYPMLAKMKEKTIKYLNEALGCETLVMATMLHPFFRLKFFVKWFGETSSVTMKANATFRRLHQEYQKSTPITKPTQSQTERGINSNHSEASSPKPGIFGSDSEEEPAVDEGNELPMKNYLRGSNKMKVEDYDIQNPEASLLWWK	Tribe1	20184	0.001	0.126	18	1.07527	186	0		0		1	6.8e-06	0	1			6.28961e-29	dod045_p1533	0	0	0	0	0	0	0	0	0	0	0	0	0	0	0	0	0	0	0	0
MELLI_sc1506.2	MVRDIRDSHVHQRRERSASLPGDDVFWEPACGRSQTVSHSSARTSDQGGSILGADGEVENSVTHLVNKTRPMVSLRRSGSQRQPNVVRPPRSQPTVVEEPSNPPVDLAQDSDKENSCIRKREQNQVAKDEYNHPENFYGTPFHGDDDPLDEPPLSWPCLHCRKVLRISGSSQSNLTAHRDGYNQAGKSGAGCVRHRQAIAAGAKLPPSVFERRAQFLKQKGQTSLTSFVNPPPTYSHRPMLKSVIYWLRPDSRVFGRKWSADKAKRLYLLLCDQVIKKELKELTSKFCLMQDVWTVKGNLHAFIGASVAYIKDDWT	Tribe1	4883	0	0.109	17	2.21519	316	0		0		0		0	0					0	0	0	0	0	0	0	0	0	0	0	0	0	0	0	0	0	0	0	0
MELLI_sc2826.5	TTDSGSNNKTMAREMHRQFLEQDNISSYSWNPDSMHIFCFCHKLAPIVNAGLAALGVKAPPPLKVKEIDRGHFPTIGMITEEEEPGDEPTVVPPGPGRSNLMEEENEAVDHDLQDLEEVPPEVVHALDDEGEWDAADAKDEACPDIIDKDSKVQPTHRREANNLDYILRK	Tribe1	12376	0	0.124	60	1.76471	170	0		0		0		0	0					0	0	0	0	0	0	0	0	0	0	0	0	0	0	0	0	0	0	0	0
MELLI_sc938.7	TWVAKFAHEAYLELKATVIGDLQALTSSFGLIYNAWTTKGNWYGFMGATVTYITSDWVFVTRHFALKLIAWHHKGEWLAQTQDSGSNNNTLAEVIQIRLSKYCQDRDEDFDWNHQTDRVRCVFHKLALIVHAGLQALVIQAPPPPLANTSMLGEFPVQTHTLKTVIEEDDSSETNKISNIESDADGEVDDVNATVSQQDSTTSTWYDVIDGPYEIEELSATNQNSANSRQNLTL	Tribe1	25708	0.007	0.138	25	0.854701	234	0		0		0		0	0					0	0	0	0	0	0	0	0	0	0	0	0	0	0	0	0	0	0	0	0
MELLI_sc1415.2	MAARGVFPTIGTIAEEEEEELPEDQLAEHNLDDLDDSQLPAAIQEPAASIDDEADWDRADAEDELTPAVVLEAEVAPTHRLEANNVDFILRKVDFIVRRITRSAAWRKEFKRVSVKKGFTGSLIAGYGIRWNIKYESRHKAWLAKDVIDQLCKEDLDRVLAVGRRPPKNGKPYG	Tribe1	4116	0.006	0.106	3	0.574713	174	0		0		0		0	0					0	0	0	0	0	0	0	0	0	0	0	0	0	0	0	0	0	0	0	0
MELLI_sc1408.4	PFLKTTLLIESDGPTDCMVIPQYVELRNSLEKKIAPLVTTDALYPMLAKMKEKTIKYLNEALGCETLVMATMLHPFFQLKFFVNWFGVTSSVIMKADATFRRLHQEYQKSTPITKETQSQTERGINSNHSEASSPKPGIFGSDSEEEPAVDEGDELPMKNYLRGSDKMKAEDYDIQNPEASLLWWK	Tribe1	4072	0.001	0.132	18	1.07527	186	0		0		0		0	1			2.9854e-25	dod045_p1533	0	0	0	0	0	0	0	0	0	0	0	0	0	0	0	0	0	0	0	0
MELLI_sc257.8	DKSLKPLSYDCLWCEKRCRISLTSDSNLKVHRDGSSQAGRSGNGCSNRALAINAGHKLPLSVSQQRALERSKKKDTQVSITKFIGREKFDNRVLNQLLSMWHVQHAIPWLRIQDPLLKAAFKYARSDAKLFGRKWAAEEANRLYLSLRTSVIDELK	Tribe1	11275	0.001	0.104	19	2.5641	156	0		0		0		0	0					0	0	0	0	0	0	0	0	0	0	0	0	0	0	0	0	0	0	0	0
MELLI_sc3706.3	MITPSSDSRRALDFNGGVRDVRDIHVHRQCERLASLPGDELPHDQVPIRQQIRCRSKTVSRPLATAPSRSTQGLRGRERSASLPGDDVTHHQIRVRSKTVSRPLATTPSTSTQGRNGSVTTVGLNPVSSSVFQIEANVEVPLGPPAVDFAQDSDEENERIRKRKRNQEDPEEYDSPYDYYGPPFHCPVKKDLLDGPPLSWPCKYCKKDVRQSMKVASYHPPKTNYVPKGAGRNHQSSLASFVDSPPPFSNRTLNKLLAVWQGTHALPFKRIEDPILKSIIYWLQPDARVFGRKRSADEAKHLYVSLRDQVIDKELKELDSKFCLIQDVWTVKGNLHAFIGASVAYMKKDWTVSDSGSNNFTMDREMQCQLKEEDGVDRQGRYGCTRNETTKSLTRHFGR…	Tribe1	16028	0	0.1	11	1.69492	472	0		0		0		0	0					0	0	0	0	0	0	0	0	1	0	0	0	0	0	0	0	0	0	2	0.819149
MELLI_sc29.28	MQDQSKPPLSWPCRFCHRGEDNPVRVSLSNLTGNLWVHRDGNPADGRSDEGCPGRLIAKKLEPELCIPLSVAEERKALAKKGPMNAYVTTTPNVSFSNLTLNQMACTWLIRQVLPWSRMEDPILRGLIRYLRKDAHLYGR	Tribe1	12725	0	0.125	6	3.57143	140	1		0		0		0	0					0	0	0	0	0	0	0	0	0	0	0	0	0	0	0	0	0	0	0	0
Mellp1_57032	MLRADSDDDIGSEVVRKRHKADDNSATDLAQLRAYFLPPVHRHDDDQTKAPLSYACRFCHRGEKDPVRVSLSNLTGNLQSHRDGYTAVGRSDKGCPGRLKAKEDKSLGVPLSVAERRFNEKKKLGPLDGFVTTTPGAKFNNVTFNQMACTWL	Tribe1	34304	0	0.104	43	2.63158	152	0		0		0		0	0					0	0	0	0	0	0	0	0	0	0	0	0	0	0	0	0	0	0	0	0
MELLI_sc109.31	PFMKITFQMEGDGPMGCMFIPKYVELCNSLEKKIEPLSPSDAIYPMLAKMKAKTIEYLNEALGCETLVVATILHPFFCLKFFVKWFGPNSAVTMNAEAILQRLHREYELTAPAKDKGWSSQQTKPSKNPATSSPKPDSFDSDSEEDPKVEQSDDVALKNYSQGAENYDIQDPKASVEWWE	Tribe1	1061	0	0.115	18	2.22222	180	0		0		0		0	1			2.59683e-24	dod045_p1533	0	0	0	0	0	0	0	0	0	0	0	0	0	0	0	0	0	0	0	0
MELLI_sc1919.2	VFGTTVLSLDVYGSAASPQSYMCVAGQSRLHSLRSPTPFLDVFGTTPNQQSYTCNATDLIAPNFPTKTISASCQITKIGNFVQHKCFENVFEGEEEHCLYVDTDFSDERGISIFTRPSILRDEISQLPVFKSNSDVVT	Tribe1	7794	0.235	0.267	17	3.62319	138	1		0		0		0	0					0	0	0	0	0	0	0	0	0	0	0	0	0	0	0	0	0	0	0	0
MELLI_sc1508.2	MVAWRHFGVLLARPIAQTTDSGGNNGPMASELQQMFANAEDSVSWDASAHHVRCFAHKLNLVVGHGLKALGQKVGSSKPSTARGVPLPIPGLEVNSGEDPVEYALESDEE	Tribe1	4890	0.521	0.361	19	0.909091	110	0		0		0		0	0					0	0	0	1	0	0	0	0	0	0	0	0	0	10	0	0	0	0	0	0
MELLI_sc234.3	MLAQKNDSGGNNGPMASKLQSMFLQANDPVSWDASTHHVQCYAHKLNLVVGHGLKSLGQKVGWQKPSTPHGFPLPIPGVEVNNGEDEVEYGAKSDKKEEELLDDTNGVDDEEDDDEDDGSACEEDDVVALALKTMSIITFFLFYLTLIH	Tribe1	10107	0	0.117	37	1.34228	149	0		0		0		0	0					0	0	0	0	0	0	0	0	0	0	0	0	0	0	0	0	0	0	0	0
MELLI_sc7201.1	MQPFEVPDKVDLSQGSDVEIVGSTAEIGYNETRSLGDRHRAIAAGIDLPPTYTKQMQAAKKEEGQATLDSFVNGPVFSVDLLNMILVLWIVCHALPWTRFEDVALRSAFNTSNRGALVRSMTWAAKQSVQLSSGLHDQAIGALQTMDSGGNNGPMAIELEKMFSEAEEPTAWDSTSHHIQCYTHKLNLTVGHGLKALGQKVGRSKPSTPHGVPLPVPGLEVNDAEDPLECDSDSYEESQSGHSDEADG	Tribe1	22996	0	0.099	16	1.20968	248	0		0		0		0	0					0	0	0	0	0	0	0	0	0	0	0	0	0	0	0	0	0	0	0	0
MELLI_sc4953.1	MLAQTTDSGGNNGPMAIKLEKMFSEAEEPTAWDSTSNHIQCYTHKLNLTVVHELKALGQKVGRSKPSTPHGVPLPVPGLEVNNGEDPLECDSDSDEESQSGHSDEADGVDDEDEDNDMIQEEAGGVVDAVSGQIASSAARRNDFKTRALRM	Tribe1	19327	0	0.102	65	1.3245	151	0		0		0		0	0					0	0	0	0	0	0	0	0	0	0	0	0	0	0	0	0	0	0	0	0
MELLI_sc4953.2	MLAQTTDSGGNNGPMAIKLEKMFSEAEEPTAWDSTSNHIQCYTHKLNLTVVHELKALGQKVGRSKPSTPHGVPLPVPGLEVNNGEDPLECDSDSDEESQSGHSDEADGVDDEDEDNDMIQEEAGGVVDAVSGQIASSAARRNDFKTRALRM	Tribe1	19328	0	0.102	65	1.3245	151	0		0		0		0	0					0	0	0	0	0	0	0	0	0	0	0	0	0	0	0	0	0	0	0	0
MELLI_sc2056.1	MLAQTTDSGGNNGPMAIKLEKMFSEAEEPTVWDSTSHHIRCYTHKLNLTVGHGLKGLGQKAGRSNPSTPHGVPLPIPGLEMNDGKDPLECDSDSDEESESSHSDEADGVDDEDEDDDLIQEDASGVVCDEEDVVSVALKKISSSAAHRTDFKTRALRMGYKGPMLKRPCKTRWNSHYDIRKVACKAQEVINSITTANHKACIFKGVTISDSEWHAVELVNKTFVDAAARVEGNGPTGCILLQEYKRVIPELKCYQAKSYCFPSLNHAINSSTPVSASNFLDIHYPGQAYRAQQFIDNAYQDLLVESAVQHSTASANEEPDVFNAFAQSNAHSTKSSTELEDYLSGSHAIASADEESDVFNTFAQSNAH	Tribe1	8604	0	0.102	9	2.44565	368	0		0		0		0	1			1.13783e-21	dod045_p916_m13f	0	0	0	0	0	0	0	0	0	0	0	0	0	0	0	0	0	0	0	0
MELLI_sc2315.6	ISFSNEFLISYFDSFTKSKAYHLFNRAHMLAQTTDSGGNNGPMAAELEDMFSRAKEPASWDGKSHNVRCYAHKLNLVVGHGLKALGQKLSYSKPTIPHGIPLPIPALELNDGEDELEIDKPESEEDESDLPDKPDGVDEDDSDGVDDAAFMEDDNVAVALKK	Tribe1	9968	0.001	0.112	21	0.617284	162	0		0		0		0	0					0	0	0	0	0	0	0	0	1	0	0	0	0	0	0	0	0	0	2	0.75
MELLI_sc2315.10	ISFSNEFLISYFDSFTKSKAYHLFNRAHMLAQTTDSGGNNGPMAAELEDMFSRAKEPASWDGKSHNVRCYAHKLNLVVGHGLKALGQKLSYSKPTIPHGIPLPIPALELNDGEDELEIDKPESEEDESDLPDKPDGVDEDDSDGVDDAAFMEDDNVAVALKK	Tribe1	9961	0.001	0.112	21	0.617284	162	0		0		0		0	0					0	0	0	0	0	0	0	0	1	0	0	0	0	0	0	0	0	0	2	0.75
MELLI_sc8.7	MIAQTTNSGGNNTTMATTMESMFLAADDPANWDSSTHHVRCYAHKLNLVVAHGLKHLGQKVAKSKPTTPHNIPLPVPGVEVNDGEDPVKYHDSDGSEASDGLPDIPDGVDDDDADDGLIEDTCAEDDNVAVALAKIDAVSGQIASSAARRHDFKTRWNSHYESRKVACEAQEVINSILAADQWHAVELVNKVLKTFVDATARVEGNGPTGCILLAEYKCVINDLRQHQVENTEFPSLDKAIDTITANIIQLPQVGRGKRLIVQFVIKGSIAAHLNHNNHTTYGQKAK	Tribe1	24016	0	0.124	65	1.74216	287	0		0		0		0	1			1.27121e-18	dod045_p916_m13f	0	0	0	0	0	0	0	0	1	0	0	0	0	0	0	0	0	0	5	0.7
MELLI_sc1681.6	TTDSGGNNSPMADELKSMFLNAEDSVHWNTSGHHIRCYAHKLNLTVGHGLKALGQKVGPSKPTTPNHISLPIPALKVNNGDEVQVDDPVSEEDDRNLPEKPNRVDNEDDNDSINKEDVRPLVIT	Tribe1	6146	0	0.111	55	0.806452	124	0		0		0		0	0					0	0	0	0	0	0	0	0	0	0	0	0	0	0	0	0	0	0	0	0
MELLI_sc99.14	QTTDSGGNNGPMAIEPEKMSSEAKEPTARDSTSHHIRCYCHKLNLIVGHGLKALGQKLGQSEPSTPHGVSLPIPGLEVNNSEDPLECNLDSGDESEPGHSDEADG	Tribe1	26312	0	0.105	62	2.85714	105	0		0		0		0	0					0	0	0	0	0	0	0	0	0	0	0	0	0	0	0	0	0	0	0	0
MELLI_sc99.12	QTTDSGGNNGPMAIEPEKMSSEAKEPTARDSTSHHIRCYCHKLNLIVGHGLKALGQKLGQSEPSTPHGVSLPIPGLEVNNSEDPLECNLDSGDESEPGHSDEADG	Tribe1	26310	0	0.105	62	2.85714	105	0		0		0		0	0					0	0	0	0	0	0	0	0	0	0	0	0	0	0	0	0	0	0	0	0
MELLI_sc99.10	QTTDSGGNNGPMAIEPEKMSSEAKEPTARDSTSHHIRCYCHKLNLIVGHGLKALGQKLGQSEPSTPHGVSLPIPGLEVNNSEDPLECNLDSGDESEPGHSDEADG	Tribe1	26308	0	0.105	62	2.85714	105	0		0		0		0	0					0	0	0	0	0	0	0	0	0	0	0	0	0	0	0	0	0	0	0	0
MELLI_sc1870.2	MASELQSMFVQAEDPVSWYASTHHVRCYANKLNLVVRHGLKALGQKVSRLKPSTPHGVPLPIPGVEVNDGEEDVEYADGPESDEDENDLPDDPDGVDDDDDDEQEFGGVDCDTDDVVASALKKADAVSGQIASSAARRNDFTTRATRMGYTGCMVKRPCKTTWDSHYKTADCKACFFKGVTISAAEWDAVELVNKVLKTFVEATARVEGNSPTGCTLLSEYKQVITELKQNQSASFAFPSMDNTIDIMIKWLTEYQQEAAECKAIVLAMSVFSDFMEEAEAREPKPTPEEAYEPAEFDSFGVFGGSNDLPAKSASSELEEYLEGRFPINKDQTPLEWWKVNHQHFPILSKLARDYLSVSATSCACERTFSAAADVCAPSRGSMLPKTMECLVGAQAWLK…	Tribe1	7451	0.001	0.109	51	2.77778	432	0	2.48141e-06	1	tra1_maize ac transposase os=zea mays pe=2 sv=2	1	4.4e-21	0	1			1.39114e-93	dod045_p916_m13f	1	0	0	0	0	0	0	0	0	0.89	423	0	0	0	0	0	0	0	0	0
MELLI_sc4323.1	TTESGGNNSPMALELEAMFAKANDPVTWDSKLHHIRCYSHKLNLTVGHGLKSLGQKVSGTKSTIPHGVPLPIPTLQVNNGEDGIEIDEDKLDDKDDKGLLEKPSGVDDDVDQDESNDPVGEEKDIVSIALVKVCLFGNKVSY	Tribe1	17819	0	0.123	26	1.40845	142	0		0		0		0	0					0	0	0	0	0	0	0	0	0	0	0	0	0	0	0	0	0	0	0	0
MELLI_sc5404.1	MFLGANEPASWDASTHHIRCFAHKLNLVVGHGLKALGQKVGSKKPSTPHGVPLHIPGIEVNNGEEDVEYDSDSDEENEVGLPDNPDGVDDDDEEEEEGSGDACEKDDLVAVALEKVDAVSGQIASSTARRNDFKTCAACMGYNGCMLKRPCKTRWYSHYESRKIASEAHEVINSMIAADRKACFFKGVTISPSEWHAVEFVNKVLK	Tribe1	20273	0.001	0.16	38	3.39806	206	0		0		0		0	1			2.92728e-07	433_AMC749	0	0	0	0	0	0	0	0	0	0	0	0	0	0	0	0	0	0	0	0
MELLI_sc668.7	MLAQVTDCGGNNRPMASEMQTMFASADDPATWSASSHHIKCFAHKLNLTVGHGLKVLGQKVSIAKPGIPHSQPAPIPALEANDGEDEVDIDDPESEDKDNTGLPEKPNGVDKQDTNEGLEVSVEVCEKDDVVAMALSKVDTVSGQIVSSAARRSDFKARSTRMGYQGRMLKRPCKTRWNSHSESRK	Tribe1	22320	0	0.112	65	2.15054	186	0		0		0		0	0					0	0	0	0	0	0	0	0	0	0	0	0	0	0	0	0	0	0	0	0
MELLI_sc8740.1	MLAQVTDCGGNNRPMASEMQTMFASADDPATWSASSHHIKCFAHKLNLTVGHGLKVLGQKVSIAKPGIPHSQPAPIPALEANDGEDEVDINDPESEDKDNTGLPEKPNGVDKQDTNEGLEVSVEVCEKDDVVAMALSKVDTVSGQIVSSAARRSDFKARSTRMGYQGRMLKRPCKTRWNSHSESRK	Tribe1	24926	0	0.112	65	2.15054	186	0		0		0		0	0					0	0	0	0	0	0	0	0	0	0	0	0	0	0	0	0	0	0	0	0
MELLI_sc5009.2	MLAQVTDCGGNNRPMASEMQTMFASADDPATWSASSHHIKCFAHKLNLTVGHGLKVLGQKVSIAKPGIPHSQPAPIPALEANDGEDEVDINDPESEDKDNTGLPEKPNGVDKQDTNEGLEVSVEVCEKDDVVAMALSKVSRGVKTKPYAQSLKLCSC	Tribe1	19459	0	0.112	65	3.18471	157	0		0		0		0	0					0	0	0	0	0	0	0	0	0	0	0	0	0	0	0	0	0	0	0	0
MELLI_sc668.6.1	MPPSKNISQNSTSTQNTLQVPGRSSGRSLRPVSPSRTQTSCIATPKDLHTSLSVSSSPALTSKKNSAPQAKPRQKGKNCSLISNRARSRSPSATSSAGASPLGKRAGYEVPDGVNLDQESEVEIFANQDKMGYMQARSEDVKHLKTYFYPHKCQWCNNTYSAGLTSYYGLWGHRDGKANQPVCRMRHKAIAAGVNLLPSYTEKLEAESKVEQGNLKSYFTGPKFLANLVNMILVMWLVHHALPWARFVYEVPDGVNLDQESEVEIFANQDKMGYMQARSEDVKHLKTYFYPHKCQWCNNTYSAGLTSYYGLWGHRDGKANQPVCRMRHKAIAAGVNLLPSYTEKLEAESKVEQGNLKSYFTGPKFLANLVNMILVMWLVHHALPWARFVDPALCAAFHT…	Tribe1	22319	0	0.1	69	2.34375	640	0		0		0		0	1			1.33205e-06	dod045_p1177	0	0	0	0	0	0	1	0	1	0	0	0	0	0	0	0	27	0	2	0.855263
MELLI_sc668.6	MPPSKNISQNSTSTQNTLQVPGRSSGRSLRPVSPSRTQTSCIATPKDLHTSLSVSSSPALTSKKNSAPQAKPRQKGKNCSLISNRARSRSPSATSSAGASPLGKRAGYEVPDGVNLDQESEVEIFANQDKMGYMQARSEDVKHLKTYFYPHKCQWCNNTYSAGLTSYYGLWGHRDGKANQPVCRMRHKAIAAGVNLLPSYTEKLEAESKVEQGNLKSYFTGPKFLANLVNMILVMWLVHHALPWARFVYEVPDGVNLDQESEVEIFANQDKMGYMQARSEDVKHLKTYFYPHKCQWCNNTYSAGLTSYYGLWGHRDGKANQPVCRMRHKAIAAGVNLLPSYTEKLEAESKVEQGNLKSYFTGPKFLANLVNMILVMWLVHHALPWARFVDPALCAAFHT…	Tribe1	22318	0	0.1	69	2.34375	640	0		0		0		0	1			1.33205e-06	dod045_p1177	0	0	0	0	0	0	1	0	1	0	0	0	0	0	0	0	27	0	2	0.855263
MELLI_sc1613.5	QTTDSGGNNATMASELESMFFSAEDPVTWNGSTHHIQCYAHKLNLVVEHGLKVLGQKVGAMKPCTPHGIPLPIPSLEVN	Tribe1	5678	0	0.115	61	2.53165	79	0		0		0		0	0					0	0	0	0	0	0	0	0	0	0	0	0	0	0	0	0	0	0	0	0
MELLI_sc1613.7	QTTDSGGNNATMASELESMFFSAEDPVTWNGSTHHIQCYAHKLNLVVEHGLKVLGQKVGAMKPCTPHGIPLPIPSLEVN	Tribe1	5680	0	0.115	61	2.53165	79	0		0		0		0	0					0	0	0	0	0	0	0	0	0	0	0	0	0	0	0	0	0	0	0	0
MELLI_sc2027.2	MIAQTTDSGGNNTTMATELASMFSAADNPSEWDESTHHIQCYAHKLNLVVGHGLKTLGQKFGKARPTTPHGMPLPIPTLEVNGDKYDDEDNQESEEEDMAGAEPDGVDDDNDEENTEEVHPSSEKPDVVATALAKVDTVSGQIASSAARRCDFETRATRLGYA	Tribe1	8439	0.001	0.111	65	1.22699	163	0		0		0		0	0					0	0	0	0	0	0	0	0	0	0	0	0	0	0	0	0	0	0	0	0
MELLI_sc1505.2.1	MLAQTTDSGSNNTPMAAEMSTMFSSAETPTFWQASSNHVKCYAHKLNLTVGHGLKALGQKVTIAKPCIPRNQPLPLPVLEVDDGEDELEIDNNKSDDENDEGLPNKPDGVDEDNTNEGLEITVEACEKDDLVALALAKVINSMLAADRKALFFKGVTISPAEWHAVELVNKVLKTFVDATTRVEGNGPTGCTVLAECKQVIKELKTHQSDANEFPSLVVAIDEMLGWLAKYQEESLNTECITLATVLNPRFHGKFFAVHYPEYDIAANLAIQTAFNSLLEDTNNREATPSPDDDDHATPEPDEFDIFGPLNTTTDQPSSSELEDYLQAT	Tribe1	4879	0	0.11	38	1.82371	329	0		0		0		0	1			1.97444e-43	dod045_p916_m13f	0	0	0	0	0	0	0	0	0	0	0	0	0	0	0	0	0	0	0	0
MELLI_sc1817.1	MLAQTTNSGSNNTPIAAEMSTMFSSAEKPTFWQASLNHVKCYAHKLNLTVGHGLKALGQKVTTAKPCIPRNQPLPIPVLEVNDGEDELEIDDNKSDDENDEGLPNKPDDVDEDDTNEGLEITVEACEKDDLVALARAKVDTVSGQIVSSAARRSKFKARSTRLGYKGCMLKRPCKTRWNSHYESLRIACEAQELINSMLAADRKALFFKGVTISPX	Tribe1	7095	0.001	0.109	65	2.77778	216	0		0		0		0	1			8.26749e-07	433_AMC749	0	0	0	0	0	0	0	0	0	0	0	0	0	0	0	0	0	0	0	0
MELLI_sc12.105	MLAQTTNSGGNKGPMAQELQDMFISAKSLVHWDSSANHIQCYAHKLNLTVGNGLRILGQKVNISKPAIPQGVPLPLPVLEVNAGVDGVEMDESESDEENEDGLPEVPDGVDDEDSLEEAVCDTENLVAQAL	Tribe1	2102	0	0.108	37	1.52672	131	0		0		0		0	0					0	0	0	0	0	0	0	0	0	0	0	0	0	0	0	0	0	0	0	0
MELLI_sc12.101	QTTNSGGNKGPMAQELQDMFISAKSLVHWDSSANHIQCYAHKLNLTVGNGLRILGQKVNISKPAIPQGVPLPLPVLEVNAGVDGVEMDESESDEENEDGLPEVPDGVDDEDSLEEAVCDTENLVAQAL	Tribe1	2098	0	0.114	34	1.5625	128	0		0		0		0	0					0	0	0	0	0	0	0	0	0	0	0	0	0	0	0	0	0	0	0	0
MELLI_sc4558.3	MLAQTIDSGSNNTPMAAEMSTMFSSAEKPTFWQASSNHVKCYAHKLNLTVGHGLKALGQQVTIAKPCIPRNQPLIIPVLEVNDGEDELEIDNNESDDENDEGLPNKPDGIDEDNTNEGLEITVEACEKDDLVALALAKVITSMLAADSKALFFKGVTISPAEWHAVELYKQVIKELRTHQSDVNKFPSLVVAIDEILGWLSKYQEESLNTECITLATVLNPRFCGKFFATFLDATARVEGNGSTGCIVLAKYKQVIKELKTHQSDANEFPSLVVAIDEMLGWLAKYQEESLNTECITLATVLNPRFCGKFFAVHYPEYDIAANLAIQTAFNSLLEDTNNREATPSPNDDDHATPEPDEFDIFGPSNTTTDQPSSSELEDYLQGNYPINKDQSPLNWWKV…	Tribe1	18402	0	0.109	65	2.22772	404	0		0		0		0	1			3.09644e-52	dod045_p916_m13f	0	0	0	0	0	0	0	0	1	0	0	0	0	0	0	0	0	0	2	0.837349
MELLI_sc596.3	MLSQTTDSGGNNQPMADEIQSMFANAKDPVYWQSSSHHIRCYAYKLNLTVGRGQKAGCTKPSIPKGSILPIPALEVNGRDDAVEYDSESEDNKEEGPLGEPDGVDDGDDDDDKELVREESGGFV	Tribe1	21204	0	0.103	54	1.6129	124	0		0		0		0	0					0	0	0	0	0	0	0	0	0	0	0	0	0	0	0	0	0	0	0	0
MELLI_sc7668.1	MLARTTDSGSNNTPMAAEMSTMFSSAEKPTFWKACLNHVKCYAHKLDLTVGHGLKALSQKVTIAKPCISRNQPLPIPVLEVNDGEDELEIDDNESDDENDEGLPNKPDGVDEDDTNEGL	Tribe1	23613	0	0.107	38	2.52101	119	0		0		0		0	0					0	0	0	0	0	0	0	0	0	0	0	0	0	0	0	0	0	0	0	0
MELLI_sc617.5	MASELESMFSSAEDSVTWNESTYHIRCYAQKLNLVVGHGLKVLGQTVGALKPCTPHGIPLPIPSLEVNGDEHFDGDDSESDEEDDHGLPDKLDGIDHDELNGEDDDGVEIDESDVVAIALKKVDTTRSARLGYNSRMLKRPCKTRWNSHYESRRIACEAQEVINSMIATNRKACFFKGVTISASEWHEVELINKVLKTFVDATARVEGNGPTGWILLQEYKRVIDDLVNHQGEAAAFPRKFFNIHYPQYEVLSQVAIEAAYASVVEESKVRDTTPSPDGTDEPAEPDAFDIFGDHGASKSSASELDDYLNGHCPIRKDQTPLEWWKAHQFRFPLLSKLARDYLACGSLLPKTMERLVGSQAWLKEGIVPGGAFEAAVMALQSSLDGLANRNRRS	Tribe1	21549	0	0.114	50	1.77665	394	0		0		1	4.2e-08	0	1			7.17249e-59	dod045_p916_m13f	0	0	0	0	0	0	0	0	0	0	0	0	0	0	0	0	0	0	0	0
MELLI_sc669.6	MASGLLTMFSNTEDPVFWDGSSHHIRCYAHKLNLVVGHGRKALGQKIGHAKPSTPDGISLPIPALEVNSDKYEAEDDAESDDEDMSGLPAEPDGVDDNEQDKDDKILMSEGSNVVAKALAKVDTVSGQIASSAARQSDFKTCATRVGYTGRMVKRPCKTRWNSHYESRKIACEAQESVCH	Tribe1	22334	0.012	0.116	19	2.77778	180	0		0		0		0	0					0	0	0	0	0	0	0	0	0	0	0	0	0	0	0	0	0	0	0	0
MELLI_sc864.7	MTTDSGSNNTPIASEMSTMFSSAEKPTFWQASLNHVKCYAHKLNLTVGHGLKALGQKVTIAKPCIPCNQPLPIPVLEVNDSEGELEIDDNESDDENDEGLPDKPDGVDEDNTNEGLEITVEACEKDDLVALALAKFDTVSGQIVSSASRRSKFKARSTRLGYKGFMLKRPYKTRWNSHYESQRIACEAQEVINSMLAADRKALFFKGVTISPAEWHAVELVNKVLKTFVDATARVEGNGPTGCIVLAEYKQVIKELKTHQPDANEFPSLVMAIDEILGRLVL	Tribe1	24758	0	0.111	62	2.12766	282	0		0		0		0	1			2.64089e-15	dod045_p916_m13f	0	0	0	0	0	0	0	0	0	0	0	0	0	0	0	0	0	0	0	0
MELLI_sc2861.6	MATKFKEMNAAAKDPIHWESQSHHVRCYARILNLVVGHSLKALGQKVGSAKPSIPDGVSLPIPGFEINNGKDYVEFHASNTESEDEAGLPKKPDGVDDEEGNQDQDTEEVPCDKDDLVAVPLQK	Tribe1	12556	0	0.138	45	1.6129	124	0		0		0		0	0					0	0	0	0	0	0	0	0	0	0	0	0	0	0	0	0	0	0	0	0
MELLI_sc830.6	VLAQTTDSGANNQTMVDELEKMFMNTDNSVFWDSAASHVKCYCHKLALVVKHGLKTMNIPAGHVKPTTQPGSASPIPTLVLNTGEDDVAIHSSSDEDEAGLEHTSINADGEDEEADNIEPSEMTELVKRALIEGQFVVFLFILRKLSADFRYYGLQCDKVISLIYSDSSRRQWFNTCTKPQGLKSIIHGWGLRWNAEADSHRRSAAGNE	Tribe1	24384	0	0.102	57	1.91388	209	0		0		0		0	0					0	0	0	0	0	0	0	0	0	0	0	0	0	0	0	0	0	0	0	0
MELLI_sc349.2	MSAEMQAMFQNADDPVFWSSSLHHVRCYAHKLNLTVVHGLKVLGQNVSVAKPGIPHNQPLPIPSLEVNDGEAEVDIDDDVSDDEDNPGLPEIPDGVDEDDTNQNLEVSGEVCAEDDVVAVALAKWSDCQQCIPAKRLQGLFDSAGLQRSHAETPMQDMLEQSLRNSKGGLRGPG	Tribe1	15247	0.001	0.123	51	2.29885	174	0		0		0		0	0					0	0	0	0	0	0	0	0	0	0	0	0	0	0	0	0	0	0	0	0
MELLI_sc365.11	MALELKSMFATADNPVHWDSRSHHIRSYAHKLNLTVVHGLKLLGQKVSTTKPTIPHGISLPIPTLQLNNGKDGIEINDNEEEEEEDEGLPKSPDGVDDDDNQDDTAHHLCEKEDVVAIALVKVDTVSGEIAGSAARRSYFKACSAWMGYNGRMLMCPCKNRWNSHYQSRKVACDAHEVIDSMLAADRKASFFKGVTISPAEWNAVELVNKVLK	Tribe1	15822	0	0.129	51	2.34742	213	0		0		0		0	1			7.53083e-10	433_AMC749	0	0	0	0	0	0	0	0	0	0	0	0	0	0	0	0	0	0	0	0
MELLI_sc365.12	MALELKSMFATADNPVHWDSRSHHIRSYAHKLNLTVVHGLKLLGQKVSTTKPTIPHGISLPIPTLQLNNGKDGIEINDNEEEEEEDEGLPKSPDGVDDDDNQDDTAHHLCEKEDVVAIALVKVDTVSGEIAGSAARRSYFKACSAWMGYNGRMLMCPCKNRWNSHYQSRKVACDAHEVIDSMLAADRKASFFKGVTISPAEWNAVELVNKVLK	Tribe1	15823	0	0.129	51	2.34742	213	0		0		0		0	1			7.53083e-10	433_AMC749	0	0	0	0	0	0	0	0	0	0	0	0	0	0	0	0	0	0	0	0
MELLI_sc1506.4	MVTDLRLFLLLDGIHHLDCQLSQPRRKLAKLQSQPNQLDKESKRARSPTANPTASPQHKKSNMDKDCSASPRSNKKANNNDSDVKFVGTKEPGYMEVRSDPVQDLLNFFEPPKITADKKKNRTLDSFVKGPVFLVDLLNTILAMWIVRHALPWIYFQDPALPQTTDSGGNDSTMDTELESMFLTAEEPVLWNSRTRHVRCYAHKLNLVVGHGLKALSQKLGNVKPSTPQGDEDGLPDKPDGVDDNTGEEAGKETSPYQDDVIAVALKKASEYNWVISELQQHQVKACLFPSLENAIDVMIKWLTEYQEEAVESVAIVLATILNPLSGGKCFSIHHPKHGASSLALIKNTFKSVVEDMNTCKPTPPPKNTNGPGEPDRFDVFGNSDGGPSQPLTSELDGY…	Tribe1	4885	0.198	0.362	20	1.77515	507	0	1.9107e-07	1	tra1_maize ac transposase os=zea mays pe=2 sv=2	1	2.3e-16	0	1			1.15659e-96	dod045_p916_m13f	1	0	0	0	0	0	0	0	0	0.634	504	0	0	0	0	0	0	0	0	0
MELLI_sc4558.2	MFSSAEKPTFWQASSNHVKCYAHKLNLTVGHGLKALGQQVTIAKPCIPRNQPLIIPVLEVNDGEDELEIDNNESDDENDEGLPNKPDGIDEDNTNEGLEITVEACEKDDLVALALAKVNTVSGQIVSSASRRSDFKARSTRLGYKGCMLKRPCKTRWNSHYESQRIACEAQEVITSMLAADSKALFFKGVTISPAEWHAVELYKQVIKELRTHQSDVNKFPSLVVAIDEILGWLSKYQEESLNTECITLATVLNPRFCGKFFAVHYPEYDIAANLAIQTAFNSLLEDTNNREATPSPDDDDHATPEPDEFDIFGPLNTTTDQPSSSELEDYLQGKYPINKDQSPLNWWKQHEHHFPILGQLACDYLSVSATSCACERTFSAAADVCTPSRGGMLPKAME…	Tribe1	18401	0.001	0.117	44	2.97483	437	0	1.1473e-07	1	tra1_maize ac transposase os=zea mays pe=2 sv=2	1	3.1e-18	0	1			1.44322e-90	dod045_p916_m13f	0	0	0	0	0	0	0	0	0	0	0	0	0	0	0	0	0	0	0	0
MELLI_sc3533.1	MGLFRGSCASCGISYSQLWCRGLIKNMGCTAGYFTLFFIAQQGYQQGSNSGSNNGPMASEMQTMFMNADEPIFWQASAHHVQCYAHKLNLTVGYGLKAIGQKVNDGDNEVDIDDNESNDKNDTGLPEKPDGVDEIEASQELEISGAVFVQDGIVAVXNSGSNNGPMASEMQTMFMNADEPIFWQASAHHVQCYAHKLNLTVGYGLKAIGQKVNDGDNEVDIDDNESNDKNDTGLPEKPDGVDEIEASQELEISGAVFVQDGIVAVALAKDFENLDKYLYKRPLKKLINSMLSADCKAQFFKGVTISPAEWHTMELVNKVLKTFVDATTRVEEFPSLVVAIDKMVKWLGKYQEESLNCDSIILATVLNSQFRGKFFSIHYPAYDSSANLAVETAFNTVLE…	Tribe1	15439	0.094	0.193	46	1.98511	403	0		0		0		0	1			3.51581e-20	dod045_p916_m13f	0	0	0	0	0	0	0	0	1	0	0	0	0	0	0	0	0	0	2	0.873077
MELLI_sc458.9	TTDSGGNNVPMAAELLTKFSHAEDPVFWDGSSHHVRCYAHKLNLTVGHGLKVLGQK	Tribe1	18498	0.008	0.114	23	1.78571	56	0		0		0		0	0					0	0	0	0	0	0	0	0	0	0	0	0	0	0	0	0	0	0	0	0
MELLI_sc6923.1	TIDSGGNNGPMASECQSMFLEAEDPVLWNATTHHIRYFAHKLNLFVGYGLKALGQDDEHN	Tribe1	22652	0	0.122	55	1.66667	60	0		0		0		0	0					0	0	0	0	0	0	0	0	0	0	0	0	0	0	0	0	0	0	0	0
MELLI_sc733.3	MANYIDNDWNYQSTHLTLKMVAWRHFEALLARPIDRFLIRHGLHKKITQTTDSSGNNGPMAAELKSMFALAEDPVTWDGSSHHVQCYAHKLNLVVGHGQKVNNGEDEVDIDDLPSDEEDKDNLPDKPDG	Tribe1	23131	0	0.132	32	0.775194	129	0		0		0		0	0					0	0	0	1	0	0	0	0	0	0	0	0	0	29	0	0	0	0	0	0
MELLI_sc2797.2	MASEMQTMFASADDPATWSALSHHIKYYAHKLNLTVEHGLKVLGQKVGIANPGIPHSQPAPILALEANDEKEDTNEGLEVSVEVCEKDNVVSMALSKVDTVSCQIASSPARRSDFKAHSTWMGYQGRMLKQPCKTCWNSHYKSCKVACKAQEVFNSMLAAGRKACYLKGVTISPAEWHAVELVNKVLKVLNQFFKTKKSLSIPLTTMPPSKTISKSSTSTQSTLQGPGRSSGRSLQPVSPSCTQTGFIATSKDLCTSLSVSSSPGDGSPGPLVHQPQSPRPPALTSKKNSAPQAKPH	Tribe1	12232	0.003	0.118	20	3.0303	297	0		0		0		0	1			4.66146e-07	433_AMC749	0	0	0	0	0	0	0	0	0	0	0	0	0	0	0	0	0	0	0	0
MELLI_sc324.8	TDSGSSNNTIAREMEVMFSECDDPVDWDASVNHVRCYAHKLKLVVKEGFKVLRLAAGHIKPTTPPNTSVPIPIITLNNDLTEDAINFDKSDEDEDLNPQVKNNKSNDEDDETNSYPTYEDVPTDGCIIFKGAMK	Tribe1	14317	0	0.107	65	2.23881	134	0		0		0		0	0					0	0	0	0	0	0	0	0	0	0	0	0	0	0	0	0	0	0	0	0
MELLI_sc1512.1	MAQELLSMFLDAQDSVEWDSLANQVKCYTHKIGLVAKSGLKSLGMSAGHIKPTTSPGVTLPNPTMALNVGDENVELHSSEDKEDKADPDGDSDDLPVDDSLDSGSEDGRIRSLSDVACAVKKAEKFNGLCTRSSARRQEFLAKAKQLDYRGRSPISGWSVRWNVDTDYLKRLSYARDVFLYATKRMEGDSPTGCILLAEYSRMVLELDNLMHVCDDPDLKSMIESMLYKLEGYQAEAVASDVIVLSTVLNPRFCALAQWVEDPINSTSENDQATPTSPDLISPSPTCSQFDVFTTQLTSQSPLDERDFPVLATLAREYLGISGTSCPCEQTFSSAADIVVPSRASLTAKAIQMLVSAREWLKSKVILSGLFADATAYLEAYENSSKKNSKK	Tribe1	4917	0.007	0.143	19	2.30179	391	0		0		1	3.9e-07	0	1			3.65346e-41	dod045_p916_m13f	0	0	0	0	0	0	0	0	0	0	0	0	0	0	0	0	0	0	0	0
MELLI_sc5141.1	NQSMLALTTDSASSNATMASELSNMFREADNPAFWDPEVNRVRCYAHKIGLVVKAGLKALGMSAGHTKPTTSPGITLAAPTMILNEGNEDICFDSSENSQDNLDSENELLNNHTSDLGSDDD	Tribe1	19719	0.162	0.137	68	1.63934	122	0		0		0		0	0					0	0	0	0	0	0	0	0	0	0	0	0	0	0	0	0	0	0	0	0
MELLI_sc2670.2	MLAQTTDSGSNNKTLALEVQKLFLEATPSVDWDADHLKLRCYAHKLALMVKHGLASIGIDPGHTKPTTQPLFNIPTPSITLNNGTEDVDMEESDSEDLDQGSEAEVRDCQSKSEWEGGEDIFFHLSSASPGTSRSKPDLVVQAVKKVDRVSRLIARRPSRHLEFRTRAQELGRKMRCQILGVSSKWNGLHQSRSIMVEGAEAINQMLTNDQEGYFDEISISKSEWLCVSALNEVMDVSSFHLSDSAD	Tribe1	11761	0	0.115	65	1.61943	247	0		0		0		0	0					0	0	0	0	0	0	0	0	0	0	0	0	0	0	0	0	0	0	0	0
MELLI_sc6113.1	MLAQTTDSASSNATMASELSNMFREAVNPAFWDPEVNQVRCYAHKIGLVVKAGLKALGMSAGHTKPTTSPRITLAAPTMILNKGNEYIHFDSSAYSQDDLDSENESLNDHTSDLGSDDDQSNRLSKVACAVRK	Tribe1	21472	0.001	0.113	65	1.50376	133	0		0		0		0	0					0	0	0	0	0	0	0	0	0	0	0	0	0	0	0	0	0	0	0	0
MELLI_sc7853.1	MDLGSNNNTMAMEMGVMFAATSKPVNWDISRNHARCYCHKLALVVKAGLKALSINSGHSKPTTQAHVTFPIPTFQLNDQAVDVGS	Tribe1	23840	0.001	0.151	60	2.35294	85	0		0		0		0	0					0	0	0	0	0	0	0	0	0	0	0	0	0	0	0	0	0	0	0	0
MELLI_sc507.4	MTTWGHTASCVTKPRLPTAEATSGRWPPKFSQFVGHGLKAIGQKVGRHKPSTPHGVPLPIPGVEVNDGEDNVEYDSESDDDEEGLPDEPDGVDDEEEDKYVTEDLPCDQDDVVALALQKVDAVSGQIASGAARRNDFKTRAKRMGYTGRILKRPCKTRWNSHYESCKIACETQEVINSMIATDRKACSFKGVTISPSGWHAVGLVNKVLKTFVEATARVEGNAPTGCFLLAEYKRVIKELSEHQADSFSFPSLDNTIDVMIKWLTQYQNEAADCEALVLATILNP	Tribe1	19583	0.005	0.138	22	2.80702	285	0		0		0		0	1			6.25836e-34	dod045_p916_m13f	0	0	0	0	0	0	0	0	0	0	0	0	0	0	0	0	0	0	0	0
MELLI_sc2529.2	MEGNAPSGCILLSEYCQLILDLDRLETACEYKDLKDMLQVMIRKLERYQAEAAASDVIVLATVLNPRFRLWLFDLHYPDEAPQAKSFSQYAFDDALRGWPEDLIPNTSVTDDTRSTQTPSPHNSPSYDSCSLNAFTTQVTSQSAAEERKAEYVEYIEGAHLMVPSQKELDLWNDHQKDFPVLASMARDYLTVLGTSCQCERTFSLAADIVLRSFYRSRSGAADAEDVVEWDAKVDQVKCYNHKVGLVVKAGPKSLGLSAGHIKPTTQPGVTLPTPTVTLNNGNDDINFNYSKDEQDDNESIEGTAAGNPHDDNVSDCGVDQDEDHPLSNMARAVCKAKKFNGLCNRSSARRQEFMAKAKQLDYNGRSPISGWGIC	Tribe1	11068	0.007	0.212	25	2.93333	375	0		0		1	9.2e-11	0	1			8.56298e-38	dod045_p916_m13f	0	0	0	0	0	0	0	0	0	0	0	0	0	0	0	0	0	0	0	0
MELLI_sc2272.10	QTTDSGSNNKTLALEVQKRFLQATPSVDWDADHLQLCCYAHKLALMVKHGLSSIGIDLGHTKLTTQPLFNIPTPLITSNNGTKDVDITCGYWTLRT	Tribe1	9739	0	0.112	62	3.125	96	1		0		0		0	0					0	0	0	0	0	0	0	0	0	0	0	0	0	0	0	0	0	0	0	0
MELLI_sc19.41	PKPPTAEAITGQWPPNFRRCFAAADESVSWDASTHHVQCYAQKLNLVVGHGLKVIGQK	Tribe1	7643	0.002	0.146	35	3.44828	58	1		0		0		0	0					0	0	0	0	0	0	0	0	0	0	0	0	0	0	0	0	0	0	0	0
MELLI_sc10281.1	MIAQTTDSGSNNATMATEMEQMFRDTDNSVDWESSWNQIQCPAHKLAVTVKAGLKAIELTACHTKPTTKPGRVPEIRLQTQDGPLVVVEAPSKDEEEIEKDDPDLELTQCFNLDTKANTPEATPVVTDKGEEEDDAPPALLEPNKYRADILPAA	Tribe1	398	0	0.105	65	1.94805	154	0		0		0		0	0					0	0	0	0	0	0	0	0	0	0	0	0	0	0	0	0	0	0	0	0
MELLI_sc711.3	LLAQTIDSGTNKKTMADELEKMFKNSDNSVYWDSSANHVRYYCHKLALVVKRGLKTMNIAA	Tribe1	22880	0	0.102	17	1.63934	61	0		0		0		0	0					0	0	0	0	0	0	0	0	0	0	0	0	0	0	0	0	0	0	0	0
MELLI_sc5039.1	MSHMFAEAPEPATWDSQKNHVRCYRHKLACVVKGGLDYLKVPAGHVKPTTQPSQPLPHVPIIPAIELNSGADEVVMSDSNDESGELFSL	Tribe1	19528	0	0.12	17	2.24719	89	0		0		0		0	0					0	0	0	0	0	0	0	0	0	0	0	0	0	0	0	0	0	0	0	0
MELLI_sc260.5	ALGQKLGRSKPSTPHGVPLPVPGLEVNNGEDPLKCDLDSDEESESGHSDEADGVDDKDEDNELIPEESGGV	Tribe1	11415	0.002	0.105	17	1.40845	71	0		0		0		0	0					0	0	0	0	0	0	0	0	0	0	0	0	0	0	0	0	0	0	0	0
MELLI_sc8889.1	MSRMFAEAPEPATWDSQKNHVRCYCNKLACVVKAGLDYLKVPAGHVKPTTQPSQPLPHVPIIPAIELNSGADEVLMSDSDDESGKLFSLGQLTCMFTYF	Tribe1	25085	0	0.124	17	4.0404	99	1		0		0		0	0					0	0	0	0	0	0	0	0	0	0	0	0	0	0	0	0	0	0	0	0
MELLI_sc1936.2	MSVSKFSIWKSEQAPSTPTDPAQIQHCYYCFNVLDSELRSKPDSKRNAEVIQHDASSTARDQIGQELADLIGSDAFPLFVTWNVVRNGHHPRLRGCIGNFSPSPINEGLKDYALISALKDHRFPPVSLPELKKLSCTVSLLHSFEDCQGVSDWTVGKHGVYIHLPDPSYYPLPIQSPPTSESVTPREEEAIPSLNTNVIATATEASGDQVSKVRNSPRVMHGNKRKHTLSATYLPDVALEQEWTQLEAVDSAIRKDQPTKVPQFCWCYMQEYSTGHSECGDKNNKCTSELLGGLSAASRLDLMTAVNKVNPGLVMGFLGILALIESHITNNPVTFDSVNAALDFIHNYLDDVVHLITQTSSRLTTKFVSVIDISSNTGTTSHFIALSVTSTQENYSLSQ…	Tribe1	7877	0	0.115	20	2.11864	944	0	1.60329e-28	1	amerl_mouse ammecr1-like protein os=mus musculus gn=ammecr1l pe=2 sv=1	1	7.2e-32	0	1			1.13767e-67	dod045_p916_m13f	1	0	0	0	0	0	0	0	0	0.874	405	0	0	0	0	0	0	0	0	0
MELLI_sc1648.3	MPLNAWSATGCILLAEYLRVVLELDHLVDACKDFDLKAILELMHNKIEGYQFEAVACDALVIWTILNPRFRIRFFDLNYPEEAVRAKKLFRKTFEKALQDWPEDPIDSTSNEVTQTPSISTSPSPNCTQFDVFTTQVTAQSPADKRQEEHADYIEGAHLMLAGQSELDWWNEHEKDFPVLASLARDYLGLSGTSCPCERTFSSAADIAVPGRASLMAKTISRLVGVREWLKSKILLPGIFAEAAAYLQAYESSSTKARK	Tribe1	5888	0.47	0.505	31	2.3166	259	0	9.23565e-06	1	trac9_maize ac9 transposase os=zea mays pe=4 sv=1	1	2e-10	0	1			9.18997e-58	dod045_p916_m13f	0	0	0	0	0	0	0	0	0	0	0	0	0	0	0	0	0	0	0	0
MELLI_sc2467.1	MLAGLSELDWWNEHEKDFPVLASLARDYLGLSGTSCPCERTFSSAADIAVPGRASLTAKTISRLIGVREWLKSKISLSGIFSGAAAYLQAYESSSTKARK	Tribe1	10714	0	0.13	17	2	100	0		0		1	5e-12	0	1			1.88e-32	dod045_p916_m13f	0	0	0	0	0	0	0	0	0	0	0	0	0	0	0	0	0	0	0	0
MELLI_sc2184.3	YDVFTKHVTSQSAADKRREEYVEYNEGAHLTVTGQNELEWWKEHENDFPVLASLARDHLALSGTSCPCERTFSSGADIAVPSRASLTVKMIGKLVGVREWLKSGVTLSGMYADAGHT	Tribe1	9281	0	0.103	67	1.7094	117	0	4.72212e-06	1	tra1_maize ac transposase os=zea mays pe=2 sv=2	1	5.2e-13	0	1			8.44522e-28	dod045_p916_m13f	0	0	0	0	0	0	0	0	0	0	0	0	0	0	0	0	0	0	0	0
MELLI_sc1336.4	TLGKILQVFLYATKRMEGNTATGCILLAEYSQLVLDLDNLINACEDSYLKAMLILMCTKLEGYQEEAVASDAIVISTILNPRFRNAFAEWPEEPIDSTSDELDQTPSIPTSPSPNCTQFNVLTTQVTAQSPADKRREEHADYIEGAHLMLANQSELEWWKKHENDFPVLASIA	Tribe1	3480	0.05	0.183	19	2.31214	173	0		0		0		0	1			1.20961e-28	433_AMC749	0	0	0	0	0	0	0	0	0	0	0	0	0	0	0	0	0	0	0	0
MELLI_sc919.32	VFLYATKHMEGNAPAGCILLSEYCRLILDLDRLETACEDKDLKDMLRVMISKLERYQAEAAASDVIVLATVLNPRFRLRFFDLDYPDEAPRAKASFHYAFDDSLRGWPEDPIPITSATDDTRSTQTPSSPNSPSYDSCSFNVFTTQVTSQSAAVKRQAEYVEYIEGAHLMVPSQKELDWWH	Tribe1	25457	0.003	0.138	36	2.20994	181	0		0		1	7.8e-07	0	1			1.10854e-32	433_AMC749	0	0	0	0	0	0	0	0	0	0	0	0	0	0	0	0	0	0	0	0
MELLI_sc919.27	VFLYATKHMEGNAPAGCILLSEYCRLILDLDRLETACEDKDLKDMLRVMISKLERYQAEAAASDVIVLATVLNPRFRLRFFDLDYPDEAPRAKASFHYAFDDSLRGWPEDPIPITSATDDTRSTQTPSSPNSPSYDSCSFNVFTTQVTSQSAAVKRQAEYVEYIEGAHLMVPSQKELDWWH	Tribe1	25451	0.003	0.138	36	2.20994	181	0		0		1	7.8e-07	0	1			1.10854e-32	433_AMC749	0	0	0	0	0	0	0	0	0	0	0	0	0	0	0	0	0	0	0	0
MELLI_sc2304.3	MIDIMLVKLAVYQDVAASSDVIVLATVMNPKYRLKFFGLHYPEYSEMARELIESQFQDALSEWPVTPPFTPPPVPASSSTFDQFDIFTSSATHQSSDSIRLAKLEVYLQGTVPITPGQSELTWWKENIERFPVLASLAQDYMSISATSCCVERTFSSAADIAVPARGALKPKTIS	Tribe1	9905	0.036	0.294	18	1.14286	175	0		0		1	8.7e-11	0	1			3.15171e-46	dod045_p916_m13f	0	0	0	0	0	0	0	0	0	0	0	0	0	0	0	0	0	0	0	0
MELLI_sc459.1	MLAADRKTFFFKGVTISPAEWHAVELVNKVLKTFVDATARVEGNGPTGCIVLAKYKQVIKELKTHQSDANEFPSLVVAIDEMLGWLAKYQEESLNTECITLATVLNPRFCGKFFAVHYPEYDIAANLAIQTAFNSLLEDTNNREATPSPNDDDHATPEPDKFDIFGPSNTTTDQPSSSELEDYLQGNYPINKDQSPLNWWKQHEHHFAILGQLARNYLSVSATSCACERTFSAAANVYTPSRGGMLPKTMEQLVGCQSWLKENIVPGGDFQEAAMALQAYLDSLVKKNK	Tribe1	18525	0.011	0.129	41	2.07612	289	0	2.85085e-09	1	tra1_maize ac transposase os=zea mays pe=2 sv=2	1	1.2e-19	0	1			1.68558e-105	dod045_p916_m13f	0	0	0	0	0	0	0	0	0	0	0	0	0	0	0	0	0	0	0	0
MELLI_sc770.1	MILGYASTQPGAVVPIPTVRLNDNEDDLLESEDSDEEQGALIPEPSDNEPLSEELSDRIIQSADVVARSVHKGDFSSGCEVLAEYLRIKKKLETLREDMIYPSIVAAIDEMLLWLNKYQDESLDTEIIVIATILNPRRRLKFIQDFYLNASLSAQASINEVFKDRVSNWIPEEIQTSSQPQQPTAVTAADEFDMFAAAADNMPTSTQHEHELIDYLSGKFGIQPDVKPLDWWQKHENKFPVLASMARDYLSILATTCCCERSFSSAADVAAPGQGSILPNTITCKVGCREWIKNGILPTDKFEEAVKYLKECEGNVKKKIKKQLVFYTLYLSSSCFFYLWTCCVLAH	Tribe1	23666	0.003	0.122	16	2.88184	347	0		0		1	2.5e-15	0	1			1.15458e-55	dod045_p916_m13f	0	0	0	0	0	0	0	0	0	0	0	0	0	0	0	0	0	0	0	0
MELLI_sc10113.1	VLATFGPQRDDYGEQYGTPRPATYRTQPLDTTSLRSTTGNPMILGYASTQPGAVVPIPTVRLNDNEDDLLESEDSDEEQGALIPEPSDNEPLSEELSDRIIQSADVVARSVHKGDFSSGCEVLAEYLRIKKKLETLREDMIYPSIVAAIDEMLLWLNKYQDESLDTEIIVIATILNPRRRLKFIQDFYLNASLSAQASINEVFKDRVSNWIPEEIQTSSQPQQPTAVTAADEFDMFAAAADNMPTSTQHEHELIDYLSGKFGIQPDVKPLDWWQKHENKFPVLASMARDYLSILATTCCCERSFSSAADVAAPGQGSILPNTITCKVGCREWIKNGILPTDKFEEAVKYLKECEGNVKKKIKKQL	Tribe1	231	0	0.103	57	1.91781	365	0		0		1	2.8e-15	0	1			1.4132e-55	dod045_p916_m13f	0	0	0	0	0	0	0	0	0	0	0	0	0	0	0	0	0	0	0	0
MELLI_sc8072.1	EHENDFPVLASMARDYLALSGTSCPCERTFSSAYDIAVPSRASLTAKMIAKLVGVRGWLKSGIALSGIYADAWAYVKAYETQQNKAKK	Tribe1	24092	0.004	0.146	29	2.27273	88	0		0		1	1.1e-09	0	1			5.61156e-27	dod045_p916_m13f	0	0	0	0	0	0	0	0	0	0	0	0	0	0	0	0	0	0	0	0
MELLI_sc1512.6	LDERDFPVLATLAREYLGISGTSCPCEQTFSSAADIVVPSRASLTAKAIQMLVSAREWLKSKVILSGLFADATAYLEAYENSSKKNSKK	Tribe1	4921	0.015	0.123	22	2.24719	89	0		0		1	4e-08	0	1			2.57624e-25	dod045_p916_m13f	0	0	0	0	0	0	0	0	0	0	0	0	0	0	0	0	0	0	0	0
MELLI_sc919.28	DHQKDFPVLASMARDYLAVLGTSCPCERTFSSAADIAVPGRASLTAKMISKLVSVQEWIKSGVPLSGKFADAWAYLQAFQTQSSKGK	Tribe1	25452	0.06	0.214	34	2.29885	87	0		0		1	7.2e-11	0	1			1.81011e-24	dod045_p916_m13f	0	0	0	0	0	0	0	0	0	0	0	0	0	0	0	0	0	0	0	0
MELLI_sc919.33	DHQKDFPVLASMARDYLAVLGTSCPCERTFSSAADIAVPGRASLTAKMISKLVSVQEWIKSGVPLSGKFADAWAYLQAFQTQSSKGK	Tribe1	25458	0.06	0.214	34	2.29885	87	0		0		1	7.2e-11	0	1			1.81011e-24	dod045_p916_m13f	0	0	0	0	0	0	0	0	0	0	0	0	0	0	0	0	0	0	0	0
MELLI_sc1461.3	MLIFILIENSLATILNPRYRTLFFDLNYPDEAARAKSIFSSDFEDALAKWPEDPVASDHLEGTITPTSSKSPVSNFAEFDGFTTNVASQSPADKRQEEHVNYIEGGHLMLAVQ	Tribe1	4471	0.003	0.273	13	0	113	0		0		0		0	1			4.93984e-13	433_AMC749	0	0	0	0	0	0	0	0	0	0	0	0	0	0	0	0	0	0	0	0
MELLI_sc3501.2	MLKLLAEYQHEAADCEAIVLATILNPRFRQKFFSIHPTEYDLSSKLLIESTFSDILEKFEGRESTPTLEEPNEPAEVDSFDVFDQTPLEWWKVNHQHFPTLAKLARDHLSVAATSCACERTFLAAADICTPSRESMLPKTMERLVGAQACLKEGIIPEGAFEEAIRALQSYIEKEAKKNQKNG	Tribe1	15310	0	0.115	18	2.73224	183	0		0		1	2.9e-16	0	1			7.26912e-69	dod045_p916_m13f	0	0	0	0	0	0	0	0	0	0	0	0	0	0	0	0	0	0	0	0
MELLI_sc463.4	AHEKDFSVLATLARDYLGISGTSCPCKRTFSSAADIAVSSCASLTAKAIQMLVSAREWLKSGVELSGLFADAAGYLKAYKTSSKKPSKK	Tribe1	18628	0.056	0.15	19	3.37079	89	1		0		0		0	1			2.18678e-22	dod045_p916_m13f	1	0	0	0	0	0	0	0	0	0.654	84	0	0	0	0	0	0	0	0	0
MELLI_sc9572.1	TLREKVHPKAAYSDAEEEPFHTSPLVKHFPYAEESATTEAVQISTTLNPQHQMSYITKFYPDVEFQAKHFLDMIFSQYLFNMPKPRAPSVEFIVQNPLKESDDEEDILFPAAPTTETVQDVQFELRRYLEGANPIGKGTSVLDWWESNSKSFPVLATMARYYLSLLATSCAVEHTFSSAADIAVSSRGSMKHSTISQAGACREWLKNKAVPAGKFQEAVAYLVDHELREGKKKNKEI	Tribe1	25936	0	0.102	41	0.843882	237	0		0		1	7.1e-13	0	1			1.26826e-35	dod045_p916_m13f	0	0	0	0	0	0	0	0	0	0	0	0	0	0	0	0	0	0	0	0
MELLI_sc1083.16	EHAKDFRVFATLAHDYLAVSGTTYPCKRTFSLAADIAVPSRASLTAITISKLVSVREWLKSGVTLAGKYAEAWAYVQTYQAQQFSYTKLS	Tribe1	947	0.048	0.173	67	1.11111	90	0		0		0		0	1			3.98144e-20	dod045_p916_m13f	0	0	0	0	0	0	0	0	0	0	0	0	0	0	0	0	0	0	0	0
MELLI_sc4218.1	MALSKSASQTSIKRTLQVPRKGPNNPTLRLLSSSCTQPGFVVPPKDSRSSTSHSVPLPIPGLGVNTGKDPVEYASESDEESESGLPDKPDGIDDDQDDEEDKPFEDGDFGDLVAAALEKVDTVCGQIASHAAHRNDFKTRASCMGYTGACFFKGVTISASGWHAVELVNKVLKTFVDATSRVEGNGPTGCILLAQYKRVVTALQQHQVECGSFPSIDNSIDVMVKWLTEYQHEAAECDAIYNLSSKLLIENAFSDLMEESEQPEATPPEDPNETAEADAFDAFGVSNDNETKSFTSELDEYLGGRFKIRKDETPLEWWKAHHQHFPILAKLARDYLLVSATSCTCKRTFSAAADVSTPSRGSMLPKTMELLVGSQAWLKEGIIPAGEFEEAANVLQSYI…	Tribe1	17578	0.003	0.106	18	2.41546	414	0		0		1	2.9e-17	0	1			6.96759e-96	dod045_p916_m13f	0	0	0	0	0	0	0	0	0	0	0	0	0	0	0	0	0	0	0	0
MELLI_sc2315.14	EHEAHFPILSRLAHDYLSVSATSCACEHTFSVAADICTPARGSLLPKTMERLVGSQAWFKEDIVTDGRFEAAVKAIQAYIESSMKKKK	Tribe1	9964	0.1	0.179	22	3.40909	88	1		0		1	1.5e-11	0	1			1.46682e-41	dod045_p916_m13f	0	0	0	0	0	0	0	0	0	0	0	0	0	0	0	0	0	0	0	0
MELLI_sc2809.2	ENHHQFPILSQLAHDYLSVSATPCACERTFLAAADICIPSQGGMLPKTMERLVGSQAWLKEGIVPDGDFAEAAKCLQAYIYSVSKKKK	Tribe1	12309	0.077	0.22	43	4.54545	88	1		0		1	2.3e-09	0	1			2.92815e-40	dod045_p916_m13f	0	0	0	0	0	0	0	0	0	0	0	0	0	0	0	0	0	0	0	0
MELLI_sc371.1	KELQPTPPTQDIGKLVEPDEFDVFGGSTDDQCKVSTSEMDKYLQGRYQINPDQTLLQWREVHQQHFPMLARLARDYLSVSATSCACERTFSTAANICTPSRGSTLPKTMDRLVGSQAWLIEVRYDSRWTF	Tribe1	16036	0	0.098	12	3.07692	130	1	3.11625e-07	1	trac9_maize ac9 transposase os=zea mays pe=4 sv=1	1	3.8e-15	0	1			1.29934e-40	dod045_p916_m13f	0	0	0	0	0	0	0	0	0	0	0	0	0	0	0	0	0	0	0	0
MELLI_sc3494.6	EHQYHYPTLAKLARDYLSVSATSCACKRTFLAAADICTPSRGSMLPRTMERLVGCQAWLKEGIIPEGDFAQAGKVLQDYIDRIAAKNKKK	Tribe1	15277	0.014	0.138	43	4.44444	90	1		0		1	3.7e-10	0	1			7.24359e-41	dod045_p916_m13f	1	0	0	0	0	0	0	0	0	0.608	89	0	0	0	0	0	0	0	0	0
MELLI_sc2315.9	EHEAHFPILSRLAHDYLSVSATSCACEHTFSVAADICTPARGSLLPKTMERLVGSQAWFKEDIVTDGRFEAAVKAIQAYIE	Tribe1	9971	0.1	0.179	22	3.7037	81	1		0		1	1.2e-11	0	1			6.64658e-40	dod045_p916_m13f	0	0	0	0	0	0	0	0	0	0	0	0	0	0	0	0	0	0	0	0
MELLI_sc2038.2	MNKVLKTFVNATARVEGNRTTGCILLQRCKRDISKLQQHQVKACLLPSLDNAIDIMIKWLTEYQEEAVESEAIVQYPKHKALSLTLIEDAFKSVVEDMNTREPTPPPENPDDPAEPDKFDVFGDLDGGPSQPSASELDEYLQDNIRKDQTPLQWWKVVIEISHVFVLAASESPFFDTTNILYSLQEHEIHFPNLTILAHDSLSIYATSCACEQTFSAAANVCTPSRGSMLPKTMERLVGSQAWLKEGIVPDGAFEEAAKALQSYIEAVSKSKKP	Tribe1	8502	0.003	0.128	18	2.18978	274	0		0		1	4.5e-15	0	1			1.82011e-90	dod045_p916_m13f	0	0	0	0	0	0	0	0	0	0	0	0	0	0	0	0	0	0	0	0
MELLI_sc2038.1	VVIEISHVFVLAASESPFFDTTNILYSLQEHEIHFPNLTILAHDSLSIYATSCACEQTFSAAANVCTPSRGSMLPKTMERLVGSQAWLKEGIVPDGAFEEAAKALQSYIEAVSKSKKP	Tribe1	8501	0.032	0.213	22	2.54237	118	0		0		1	1.3e-13	0	1			3.84793e-46	dod045_p916_m13f	0	0	0	0	0	0	0	0	0	0	0	0	0	0	0	0	0	0	0	0
MELLI_sc1213.6	EHKHHFPILAQLARDYLSVSATSCACERTFSAVAEICTPLRGGMHPKMMERLVGCQAWLKDGMVPDGDFEEAAKALQDYIDSVGKKKLT	Tribe1	2337	0.196	0.263	22	4.49438	89	1		0		1	1.5e-11	0	1			1.04216e-42	dod045_p916_m13f	0	0	0	0	0	0	0	0	0	0	0	0	0	0	0	0	0	0	0	0
MELLI_sc2617.5	DHQKDFPVLVTHARDYLGVSGTTCPCKRTFSLAADITVPNHSSSTARMISKLVGVRE	Tribe1	11477	0.007	0.117	22	3.50877	57	1		0		0		0	1			2.49199e-14	dod045_p916_m13f	0	0	0	0	0	0	0	0	0	0	0	0	0	0	0	0	0	0	0	0
MELLI_sc260.1	EHHHQYPTLAKLARDYLSVLATSCAREHTFSAAADICTPARGSMLPKNMERLVGCQAWLKEGILPEGAFPEAAKALQNYIDRMLKKKKK	Tribe1	11411	0.143	0.199	34	3.37079	89	1		0		1	1.9e-12	0	1			4.7352e-39	dod045_p916_m13f	1	0	0	0	0	0	0	0	0	0.829	85	0	0	0	0	0	0	0	0	0
MELLI_sc2529.3	MEGNAPSGCILLSEYCQLILDLDRLETACEYKDLKDMLQVMIRKLERYQAEAAASDVIVLATVLNPRFRLWLFDLHYPDEAPQAKSFSQYAFDDALRGWPEDLIPNTSVTDDTRSTQTPSPHNSPSYDSCSLNAFTTQVTSRSGAA	Tribe1	11069	0.007	0.212	25	2.73973	146	0		0		1	9.3e-06	0	1			8.13682e-25	433_AMC749	0	0	0	0	0	0	0	0	0	0	0	0	0	0	0	0	0	0	0	0
MELLI_sc198.5	MQIFRASTKHMEINIASGSMLMADYLRVHKNLVDIKNTTYFPTLHTMIDTMLAQLYQYQSEAADADLIVLATVLNTKYQLKFFDLHYPQHASQAKDLIEEEFNLAMESWPASPEQSPSPMSSTPLEIFDQYDVFTSSASLQTPESIRASELVMYLQGNEPIVPGQTQSGWWSQYPNRSAPNSGFGAVSEWLGGPL	Tribe1	8144	0.001	0.141	63	0	195	0		0		0		0	1			9.72637e-56	433_AMC749	0	0	0	0	0	0	0	0	0	0	0	0	0	0	0	0	0	0	0	0
MELLI_sc1070.9	SNEKSFPILATMAQDYLSLPGTSCAVERTFSSPADIAVSSRGSIKPSTVSQSFACREWLKNKVVSSGKFQEAVTYSLDHELCEGKKKSKEI	Tribe1	830	0.065	0.147	26	3.2967	91	1		0		1	4.1e-11	0	1			3.0777e-20	dod045_p916_m13f	0	0	0	0	0	0	0	0	0	0	0	0	0	0	0	0	0	0	0	0
MELLI_sc1204.11	EHQHQFPILSQLACDYLAVSATSCACKQTFLAATDVCTPSRGGMLPKTMERLVGSQAWLKEGIMPDGDFAEAANALASYIASVKKKKNS	Tribe1	2234	0.431	0.304	22	4.49438	89	1		0		1	8e-10	0	1			2.81763e-38	dod045_p916_m13f	0	0	0	0	0	0	0	0	0	0	0	0	0	0	0	0	0	0	0	0
MELLI_sc198.3	MQIFRASTKHMEINIASGSMLLADYLRVHKNLVDIKNTTYFPTLHTMIDTMLAQLYQYQSEAADADLIVLATVLNTKYQLKFFDLHYPQHASQAKDLIEEEFNLAMESWPASPEQSPSPMSSTPLEIFDQYDVFTSSASLQTPESIRASELVMYLQGNEPIVPGQTQSGWWSQYPNRSAPNSGFGAVSEWLGGPL	Tribe1	8142	0.002	0.157	63	0	195	0		0		0		0	1			5.02528e-56	433_AMC749	0	0	0	0	0	0	0	0	0	0	0	0	0	0	0	0	0	0	0	0
MELLI_sc19.38	ANHQHFPILARLARDYLSGSATSCVCEHTFSAVADVCTPSRGSMLPKTMERLVGSQAWLKGGIIPEGAFEEAARAFQSYVDKAAKKKQKKGY	Tribe1	7639	0.044	0.228	22	3.26087	92	1		0		1	1.7e-11	0	1			9.10095e-40	dod045_p916_m13f	1	0	0	0	0	0	0	0	0	0.731	84	0	0	0	0	0	0	0	0	0
MELLI_sc593.8	EEQQATPPTENEPTSTQLDEFDIFGAEHTGNYKSNTELEEYMNGKCPITKGQTPLAWWKEHQHKFPILAHLARDYLLVSATLCACEQTFSAAADICTPSRGGMLPKTTVWTRIEREMQDKALGDLVL	Tribe1	21162	0	0.1	12	3.14961	127	1		0		1	2.9e-13	0	1			1.81617e-37	dod045_p916_m13f	0	0	0	0	0	0	0	0	0	0	0	0	0	0	0	0	0	0	0	0
MELLI_sc1175.10	EHQYHYPTLANLARDYLSVSATSCACKRTFLAAAEICTPSRGNMLPRTMECLVGCQAWLKEGIIPEGDFAQAGKVLQDYIDRITAKKKKK	Tribe1	1901	0.008	0.141	43	5.55556	90	1		0		1	9.7e-09	0	1			1.16395e-38	dod045_p916_m13f	1	0	0	0	0	0	0	0	0	0.845	86	0	0	0	0	0	0	0	0	0
MELLI_sc3628.2	LYHSSHVSRVKRILEEQMQSYPEKHQDSNPVTASSDQQDVTVTDDDYNLFATLPMASENDALQEIEAYMSGKFPLNGGPILSWWKDNAGAFPVLAIIARDFLACPATTCSAERLFSGAADVCGSDRSALSSRTIERCSSSLEWMKSGIDVPGEFSQALELVRKMENK	Tribe1	15748	0	0.102	3	2.39521	167	0	2.7824e-08	1	tra1_maize ac transposase os=zea mays pe=2 sv=2	1	4.7e-14	0	1			2.04838e-23	dod045_p916_m13f	0	0	0	1	0	0	0	0	0	0	0	0	0	96	0	0	0	0	0	0
MELLI_sc7925.1	AHAHYFPTLTKLARDYLAISATSCACKWTFSAAADICTPSRGSMLPKTMGRLVGSQAWMKEGVVPDEIFEAAAKAYEFYVAGQNKKKKG	Tribe1	23920	0.348	0.217	34	3.37079	89	1		0		1	5.5e-11	0	1			8.26692e-37	dod045_p916_m13f	0	0	0	0	0	0	0	0	0	0	0	0	0	0	0	0	0	0	0	0
MELLI_sc1421.7	MPIPIIKINQLDTQEVTDEDSGYASADSEIEGDQQGLTRLEVPESEDDLPDENLAIEPTWGLITSGVKKLEQVSQAVASCSAKRGEYESVADSLVYKGKMLIYGYGVRWNSKLDSWQRACDAQNDRKKERKYQYFNGLSVSGEEWCGVEALLDILKIFKDTTLSMEGNDSNAYRILAEYFNFFKKYHPDQVERARFLVEEAYKAEAACVSTKTQISDKSSFTTTVPVASSTDDLDDFSEDSGDETSDNSHVDLKLYLDSKSVANKGDLPLTWWKENHANYPIMSRVARDYLACTATSCACERTFSAAGRIATSDRSLAPRTIERAVGCHQWLSQGVKVPVEYEEALAEINKMREKKKSNRTQKSKS	Tribe1	4176	0	0.1	14	2.18579	366	0	1.27928e-07	1	tra1_maize ac transposase os=zea mays pe=2 sv=2	1	8.7e-17	0	1			4.42084e-24	dod045_p916_m13f	1	0	0	0	0	0	0	0	0	0.757	353	0	0	0	0	0	0	0	0	0
PST130_02461	MFSLDPCFAWRLCLIQDKYAAYADIAFDLLQRKFKAKQDAHNLLTPESATPDSNAEDSDADGFNYYPAKNRASQEDNEMKKYLEGAWPLGKKGDPLQWWMLTIQTHESEFPRQATVARDVLACAGTSATVERTFSAAADVCAPGRKSLAAGPIERCVSSHMWLQKGIKATGEFADCQSVVDTATSNPKFATQVANQTKKYRAHKIKHVANSQTKS	Tribe1	65821	0.143	0.2	21	2.7907	215	0	2.16794e-07	1	trac9_maize ac9 transposase os=zea mays pe=4 sv=1	1	3.6e-09	0	1			8.69686e-27	dod045_p916_m13f	0	0	0	0	0	0	0	0	0	0	0	0	0	0	0	0	0	0	0	0
MELLI_sc458.13	EHKQNFPILAKLAKDYLAISATSGACERTFLAAADICTPTQGSMVPKTMERLVGSQAWLKEDIVH	Tribe1	18475	0.037	0.173	43	3.07692	65	1		0		1	2.2e-10	0	1			3.68184e-31	dod045_p916_m13f	0	0	0	0	0	0	0	0	0	0	0	0	0	0	0	0	0	0	0	0
MELLI_sc2198.4	IFYSSTKCMEGDAPNAASVLFQYATIIGALKQIKLKTPYPRLAEMIKTMISRLQDYQEEALHCYAIIISTMLNPKFQGKFFEQMFPDYSESAHEVLMMVYKDLLMDQPAPESSTSKVAEESEPTSFNIFKERNIFASKNVAELPGDAELQAYLSGKYMCDDNQDKLDWWACHERHFPTLSLLARD	Tribe1	9331	0.003	0.118	36	2.16216	185	0		0		0		0	1			8.69709e-31	dod045_p916_m13f	0	0	0	0	0	0	0	0	0	0	0	0	0	0	0	0	0	0	0	0
MELLI_sc1166.5	THKTHFPILLSIARNYLAISATSCACKRTFSAAADVCTPSRGSMLPKNMERLVGSQAWLK	Tribe1	1798	0.55	0.427	22	5	60	1		0		1	8.1e-13	0	1			1.87717e-32	dod045_p916_m13f	0	0	0	0	0	0	0	0	0	0	0	0	0	0	0	0	0	0	0	0
MELLI_sc1613.11	EHKFRFPLLSRPARDNLAVSATSCACECTFSAAADVCNPSRGSLLPKAMERLVGSQAWLKEGIVPGGAFEAAVMALQSSLDGLANRNRRS	Tribe1	5675	0.866	0.155	34	4.44444	90	1		0		1	4.1e-09	0	1			8.42359e-36	dod045_p916_m13f	0	0	0	0	0	0	0	0	0	0	0	0	0	0	0	0	0	0	0	0
PGTT_05335	MYDPMIKVANKYLNIALQCDTVILATFLHPASTLPQIRYAVFDARSDKLKANQPPTTPPTQVQTTDNSSSDSDSDGNKFNYYPINSQATEENTELERYSTGNLPLDKKGKPLDWWKIHCKDFPVLGSLAQDYLACSASSATVELTFSAAANVCGSERSSLGIRTIERCISSHLWLRNGVEMAEEFSDCEAIIRAAEKSPKFTKQKK	Tribe1	48176	0.013	0.19	34	2.91262	206	0	2.33067e-07	1	tra1_maize ac transposase os=zea mays pe=2 sv=2	1	2.5e-13	0	1			3.9712e-28	dod045_p916_m13f	0	0	0	0	0	0	0	0	0	0	0	0	0	0	0	0	0	0	0	0
MELLI_sc334.11_sc334.7	MEMDGPYKPISSTSNRAVNGKSLGTAEEDEDFRKHKAKNRRNTANELRSYLEMAEDPSPEVSKNPYLALEWWKLNKGKYPILSCLARDYLSISGTSCAVERCFSCAADICTRDRSSLKPRPIERLVCGRMWSVEGVQMKGKFVKAGEIMNQCIANDAACPARKS	Tribe1	14649	0	0.105	17	4.87805	164	0	1.30461e-08	1	trac9_maize ac9 transposase os=zea mays pe=4 sv=1	1	3.5e-17	0	1			6.39238e-24	dod045_p916_m13f	0	0	0	0	0	0	0	0	0	0	0	0	0	0	0	0	0	0	0	0
MELLI_sc1068.1	MKQSCCFNQILIDYEEGNITFAVNLNTFLTTLSLKKTSVNSNRLLYIWINGRSETNHNPINSNRLLYIWINGRSETNHNPITESSKIDMATSNAPAAAGPGPMLEDREESHGLDQQPVKSIAQVKAEELAEDNYLWQDLRTQYLKWEKGRTMERVILSSEKHSTGEGRGKLMNKTDLAKKKSTDPSMDAGAGRGQLPLAGSSDSVPQVGERKDHGKRREQEEDVPQAIGLGRLESLEGWKAWKALEKDHEVSEKKFLQEMKNWMINGTTKWNPCEMSIQIFGLRTAEWEVQQPKTATHQQSTSRQNSHQNRSAQHYNNSRATSNQLDFQAYYRAQVEAGKIVLTQMVGSFYDIMYQNDQEIFDGKRGWNKIQSDYILALPLEATILAGTSQGDMEDDQD…	Tribe1	794	0.001	0.126	41	1.44928	759	0		0		1	3.5e-13	0	1			1.34362e-58	dod045_p916_m13f	0	0	0	0	0	0	0	0	1	0	0	0	0	0	0	0	0	0	2	1
MELLI_sc464.8	GVTISPEEWYTVEMVNKVLKTTVEATSCVEGNGATGCILLQEYRRVISELKNHQAKVSTFPSLNNSINIMIEWLTKCQEEAMESQAIVLPTILNPCFRGKFFTIHYPEHENSALPAIDTAYNTEVEAPQVCNGTPPSDNNNEDAEVDE	Tribe1	18651	0	0.106	49	3.37838	148	1		0		0		0	1			9.93025e-40	dod045_p916_m13f	0	0	0	0	0	0	0	0	0	0	0	0	0	0	0	0	0	0	0	0
MELLI_sc1681.11	TFVNATARVEGNGPTGCILLQEYQRLISELKTHQAEAFPSLENSINIMIEWLTKYQEEAEVTEAIALASILNPRFRGKPFTIHYPEHEVSALEAIETAFHTELEELNIRNPSPTPEKDDDTAEIDE	Tribe1	6141	0	0.124	38	0.793651	126	0		0		0		0	1			1.59796e-46	dod045_p916_m13f	0	0	0	0	0	0	0	0	0	0	0	0	0	0	0	0	0	0	0	0
MELLI_sc1786.3	MIASNRKACFFKGVTISASELHAVEMVNKVLKTFVDATACVGGTGRTGCILLAEYKRVIIQLKDHQGEACIFPTLDHAIDIMIKWLEDYQEEAADCEVIILATILHPCFRGKFFSLHYPQHEYTSQNLIESAFKEILQEAEVNEPTPPPEDINQSTEPNIFDVFGATNGGTAKPLKSELDDYLSGQFIIKKE	Tribe1	6882	0.062	0.171	20	3.125	192	0		0		0		0	1			2.83357e-58	dod045_p916_m13f	0	0	0	0	0	0	0	0	0	0	0	0	0	0	0	0	0	0	0	0
MELLI_sc19.39	TFVDATSRVEGDGPTGCVLLAEYKRVINELKQHQAESSIFPSLDNGFDIMIKWLTEYQHEAADCDAIVLATVLNPRLCQKNFSLHYPEYDLSSRLLIESAFSDVMEESEERESTPTPEEPNEPAEVDAFDVFSGSNDLPTKSSSSELADYLQGRFPIKKDQTPLEWWK	Tribe1	7640	0	0.107	12	1.78571	168	0		0		0		0	1			2.25321e-61	dod045_p916_m13f	0	0	0	0	0	0	0	0	0	0	0	0	0	0	0	0	0	0	0	0
MELLI_sc5314.1	MPVSKPHSSKSLQVPNAASVNSSSSSARRLSLRPPSPDRREPGFVVPPKDSRSALLTPDNTTASDASGSLANKHTRSTSPSANSQVGTPTSSKRSKGNEYKVPEKMDMSQDSDIKFAGSKEPGYTQVRGARVRDLLTYFAPPKVNGDEYDDEDNQESEEDDMAGAEPDGVDDDNDEENTDKVHSSSGQPDVVATALAKTFVDATARVEGNGRTGCFVLAEYKGVISELESLQAESLFPSIDKAIVVMIEWLRKYQDEAVNCEASVLATILNPRFRGPFFSIHYPDHKVSAQVAIDEAFKNLVEDSNVHDQAPLLDETEVDKFDIFGVGKHGNGSPLTTASELDDYLKGHCRIKKDQTPLEWWKVAVLERFYRSDIVNKAFDGGTVSYYLKCTSIKVV	Tribe1	20063	0.009	0.103	41	1.00756	397	0		0		0		0	1			2.98404e-50	dod045_p916_m13f	0	0	0	0	0	0	0	0	0	0	0	0	0	0	0	0	0	0	0	0
MELLI_sc1175.12	TFVDATARVEGNGPTGCILLAEYKRVIKELQDHKAELPFTSLDNAIDVMVKWLTEYQNEAAKYEAVVLATILNPRFRQKCFTVHYPEQDINSKPLIQASFEELFEETVVQEESTSSQEENNTEANDFDIFGQYNEATVSSSSELDNYLQGHHPMKKDHTPLEWWK	Tribe1	1902	0	0.111	18	1.21212	165	0		0		0		0	1			1.52144e-51	dod045_p916_m13f	0	0	0	0	0	0	0	0	0	0	0	0	0	0	0	0	0	0	0	0
MELLI_sc1613.9	TFVDATARVEGNGPTGCILLQEYKRVIDDLVNHQGEAAVFPSIDNEINVMIDWLEKYQDEAVNCKAIVLSTVLNPCFRRKFFNIHYLQYEVSSQVAIEAAYASVVEESEVRDTTPSPDGTDEPGEPDAFDILGDHGASKSSASKLDDYLNGHCPIRKDQIPLEWWK	Tribe1	5682	0	0.102	18	2.40964	166	0		0		0		0	1			1.46539e-54	dod045_p916_m13f	0	0	0	0	0	0	0	0	0	0	0	0	0	0	0	0	0	0	0	0
MELLI_sc3076.2	MSSCNTQFDAVSGQIASSAARHHDFKTRWNSHYESRKVACEAQEVINPMVAADSKVQFLTGVTILPSEWHCVELLIMVFLSIERPENTEFPSLDKAIDTMVQWLTGYRCDAANSHTVPLATMLNPRYQGKFFSLHYPKQEATAHAVLETAYEDLLAESEDLQPTPSTQEINNLLEPDEFDVFGGSTGDHSQSSTSELENYLQGQYRIEPDQTPLQW	Tribe1	13536	0.003	0.108	20	1.85185	216	0		0		0		0	1			5.36443e-31	dod045_p916_m13f	0	0	0	0	0	0	0	0	0	0	0	0	0	0	0	0	0	0	0	0
MELLI_sc3159.3	MFVDATDRVEGNRPTGCTVLAEYKWVIAELKALQSESLDYASLNKSIDEVINWLTKYQLEAVECESIVLATILNPRFRGKFFSIHYPEQDISANLAIENAFNLRLDESKERESSPTPEDDPAPTDTDPDAFNFNIFGASNSSTNKASASELEEYLAGKYPMKDKNQSSLAWWK	Tribe1	13918	0	0.113	36	1.15607	173	0		0		0		0	1			1.88509e-40	dod045_p916_m13f	0	0	0	0	0	0	0	0	0	0	0	0	0	0	0	0	0	0	0	0
MELLI_sc3076.1	MVQWLTGYRCEAANSHTVPLATMLNPRYQGKFFSLHYPKQEATAHAVLETAYEDLLAESEDLQPTPSTQEINNLLEPDEFDVFGGSTGDHSQSSTSELENYLQGQYRIEPDQTPLQW	Tribe1	13535	0.001	0.131	18	0.854701	117	0		0		0		0	1			1.06404e-26	dod045_p916_m13f	0	0	0	0	0	0	0	0	0	0	0	0	0	0	0	0	0	0	0	0
MELLI_sc19.37	MIKWLPEYQHEAADCDAIVLATVLNPRFHQEKFSLHYPEYDLSSKFLIESAFFDVMEESEGRKSTPTPEEPNEPAEVDAFDVFSGSNDLPTKSSSSELADYLQGRFPIKKDQTPLEWWK	Tribe1	7638	0	0.13	62	0.840336	119	0		0		0		0	1			1.42412e-31	dod045_p916_m13f	0	0	0	0	0	0	0	0	0	0	0	0	0	0	0	0	0	0	0	0
MELLI_sc1213.4	TFVEATSRVEGNGPTGCILLAEYKHVIGELEAHKKEASIFPRLDNAIDKMIKWLVKYQEVEVESECIVLATILNPRFRGKFFTIHYPEHDESAQYAIQCAFESVVLERQMQDPSPHAEDNTDPPEEPDAFDVFANSTVADKSST	Tribe1	2336	0	0.111	12	2.08333	144	0		0		0		0	1			4.07291e-47	dod045_p916_m13f	0	0	0	0	0	0	0	0	0	0	0	0	0	0	0	0	0	0	0	0
MELLI_sc539.6	EHEHQFPILAKLACDHLSVSATSCVFEQMFSAATNICTPLREGMHPTMTEQLVGCQAWLKEGMVPDADFEEATKSLQDYIDSVSKKRLNLTNYSPHLVGITLLFCLFICFFFL	Tribe1	20233	0.036	0.225	33	5.30973	113	1		0		1	1.7e-08	0	1			1.58802e-30	dod045_p916_m13f	0	0	0	0	0	0	0	0	0	0	0	0	0	0	0	0	0	0	0	0
MELLI_sc6763.1	SATACACEQTFSAAADICTPLRGGMHPKTMERLVGCQAWLKEGMVPDGYFGEDVKALQDYIDSVAKKK	Tribe1	22437	0.06	0.121	15	5.88235	68	1		0		0		0	1			3.4844e-30	dod045_p916_m13f	0	0	0	0	0	0	0	0	0	0	0	0	0	0	0	0	0	0	0	0
MELLI_sc1924.3	SRTTLTLPSNDAQSSTGPPAHRSASPRPPAVTNKKKISQVSVAAKPTGKGKVRSSSSKRSKSPSGSLKGCSPSPQPTKKSKNAAYEVPEDIEDEMSQASDVEIVGTSEPGYMEKRPVCPMRHKAIKAGFQLPPPYQPELDKTKDSTLDGFVSGPVFLVGLLNMILVIWIVRHALPWTRFNDPALRAAFY	Tribe1	7829	0.003	0.106	18	1.0582	189	0		0		0		0	0					1	0	0	0	0	0	0	0	0	0.618	34	0	0	0	0	0	0	0	0	0
MELLI_sc1786.2	MGYTGRMLKSPCKTRWNSHHESCKIACDAQEVINSMIASNRKACFFKGVTISASELHAVEMVNKVLKTFVDATACVGGTGRTGCILLAEYKCVIIQLKDHQGEACIFPTLDHAIDIMIKWLEDYQEEAADCEHEYTSQNLIESAFKEILQEAEVNEPTPPPEDINQSTEPNIFDVFGATNGGTAKPLKSELDDYLSGQFPIKKE	Tribe1	6881	0	0.105	16	4.41176	204	0		0		0		0	1			5.45339e-40	dod045_p916_m13f	0	0	0	0	0	0	0	0	0	0	0	0	0	0	0	0	0	0	0	0
MELLI_sc365.13	TPTPVPHPCSTARDFLLVSATSCACERTFLAAADICTPSRGGMLPKTMERLVGSQEWLREGVIPEGDFAEASK	Tribe1	15824	0.8	0.243	42	5.47945	73	1		0		1	4.7e-06	0	1			1.48954e-29	dod045_p916_m13f	0	0	0	0	0	0	0	0	0	0	0	0	0	0	0	0	0	0	0	0
MELLI_sc1512.2	MSAGHIKPTTSPGVTLPNPTMALNVGDENVELHSSEDKEDKADPDGDSDDLPVDDSLDSGSEDGRIRSLSDAEKFNGLCTRSSARRQEFLAKAKQLDYRGRSPISGWSVRWNVDTDYLKRLSYARD	Tribe1	4918	0.019	0.114	23	0.793651	126	0		0		0		0	1			3.18413e-16	433_AMC749	0	0	0	0	0	0	0	0	0	0	0	0	0	0	0	0	0	0	0	0
MELLI_sc464.3	MCPSAADTGRFTQMTLQLEPVTLLAPASSARSLRVRSPARPRPGFVMPSPELRRSLSAYSETSEEPDNDDHNLQAYELPPVLIQDASQDPNQDSDQESDQKSKTSKKRVPRTFNRTLGGKRKSSASRNISNSSRLLSAPVKKKKKRTVVEDYDVPTGLDVNQDSDIEVVETSGVRRAQLGRVSKLLEHYDPPTHVKGEGMILVDIGASTAMATSPKANEAITTFTLTGMEPETDLHAPGNTSLSETVMNSLKPGSNNRTTRFK	Tribe1	18646	0.234	0.166	31	0.380228	263	0		0		0		0	0					1	0	0	0	0	0	1	0	0	0.9	103	0	0	0	0	0	31	0	0	0
MELLI_sc919.24	SNKSKFGLVYDVWTTKGGRKAFIGVSVTFIDDHWNFQTQHLTLKLVSWHHAGQLLARPV	Tribe1	25448	0.002	0.108	57	0	59	0		0		0		0	0					0	0	0	1	0	0	0	0	0	0	0	0	0	54	0	0	0	0	0	0
MELLI_sc4779.1	MPLPIPTLEVNNGNNEIEMDDSDEDEDDEGLPEKPDGIDDEDEIPDTPEDKACDKEDIVAVALVKVDTVGGQISSSAARRCDFKACAARMGYKGRMLMRPCKTRWNSRYQSRKVACEAHEVIDSMLAADRKAHFFKGVTISPAEWNAVELVNKVLKTFVEATARVEGNGPTGCIVLAEYQRVISELKTHRDESFEYASLGKHHQ	Tribe1	18920	0	0.109	16	2.94118	204	0		0		0		0	1			6.32352e-23	433_AMC749	0	0	0	0	0	0	0	0	0	0	0	0	0	0	0	0	0	0	0	0
MELLI_sc919.31	AKKFNGLCTRSSARRQEFMAKAKQLDYNGRSPISGWEIRWNIDVDYLKRLSDAHD	Tribe1	25456	0	0.108	14	1.81818	55	0		0		0		0	1			1.32946e-16	433_AMC749	0	0	0	0	0	0	0	0	0	0	0	0	0	0	0	0	0	0	0	0
MELLI_sc919.26	AKKFNGLCTRSSARRQEFMAKAKQLDYNGRSPISGWEIRWNIDVDYLKRLSDAHD	Tribe1	25450	0	0.108	14	1.81818	55	0		0		0		0	1			1.32946e-16	433_AMC749	0	0	0	0	0	0	0	0	0	0	0	0	0	0	0	0	0	0	0	0
MELLI_sc1127.1	VNRVSRLIARRPSRRLEFRTRAKELGRKMRCPILGVSSKWNGLHQSRSIMVEGAEVINQMLKNDQEGYFDEISISKSEWLCISALIEVMDVFVSATSRVQGDHPTEAIVLLEYHRVLSSNSPYKSLKKMISVMIDRLRGFEEEALQCDAIIIATLLNPRIRLKFFELYHSSHVPLVQRILEEQVRSYSEKHQDSNPVTATSTRDRGLYVLKDNSGAFPALAIIARDFLACPETTLSAERLFSAAADVCGSDQSALSSRTIERCSSSREWMKSGSTNSIMELNNQYFKHSLAYKEIDEEDDMAPPSEDEIMYEYRRLKKTKADKKKKQIQIQEQEQEQEEQNGYQKDDDGFVYGLHDPSVDEHAGSPEV	Tribe1	1447	0.003	0.118	23	1.63043	368	0		0		1	4.3e-08	0	1			5.06923e-31	dod045_p916_m13f	1	0	0	0	0	0	0	0	0	0.622	12	0	0	0	0	0	0	0	0	0
Mellp1_103481	MCNDTRSSSETCCIIDPTSELFGSRVLSRDESGKTRPEIATLPGEGETEVFWMMSVIWQNSFALTLEDEPYMALFLDALGIGDINGAFLPPARQLPSSSLDTTSTDSTQASKPDASIVSTPQMTLTDPSGTSDTILTSSNTETPRSTTPMFSSSAGGITSSSAVAEFNW	Tribe1	27202	0	0.116	67	1.77515	169	0		0		0		0	0					0	0	0	0	0	0	0	0	0	0	0	0	0	0	0	0	0	0	0	0
MELLI_sc285.7	MREILQNHTPIKPIVLGFHKESTSCWNAPAVYSDQGVPSINTFFSTVQSYTVITSNAINIWHSGMDPQTMLLQFQIMVTSLSTLFHNFQSGYLYSQNPQV	Tribe1	12496	0	0.119	18	1	100	0		0		0		0	0					0	0	0	0	0	0	0	0	0	0	0	0	0	0	0	0	0	0	0	0
PST130_16970	DHKDNAWACQWCPNEFKESGESFWNLKSHRDGLLIKGSLRAPCPGRSKAIEAGAHLPPTALELKTREPKDKANGPALIQQSDSQQAPGDLGHTGVLTLVKSRGFSPPAWTGLKAIKTFGRLREVIRLLLGCWPVISIRIGNTFVNIWLSSMCLGIITATKGVASIFRAVDLTNWDAVRNHHRCVCHVIALILGAGLRALQLSTAMVWPERADKYFPVLELITEVQLEELVKEDIVVVDDEINDVEPKVDPDDAEPATPEPGWEWNLENDEDGEEGEVTGIAFTLKWNPRHKSKWSGSYGQLNKNTLDEVSLRAMGSGGISHSRRAYEGRKVIKQLLENENDKHTGQSSEGHHFKGYELSLREWEDVIDLNQVLKEFLEMTKQMEGDGPKLAMVLYEYVR…	Tribe1	80223	0	0.116	50	1.49254	536	0		0		0		0	1			3.77884e-14	dod045_p1533	0	0	0	0	0	0	0	0	0	0	0	0	0	0	0	0	0	0	0	0
PST130_10925	LLENESDKCGGRTSAKNFFNSYELSLREWEDVNSLNQVLKEFLEMTKRLEGDGPSLPMVLYEYVRLLDSLEKKKRAAESTALERMFYPMIVITKKYLNLAVTCDT	Tribe1	74227	0	0.1	35	1.90476	105	0		0		0		0	1			3.26136e-08	dod045_p1533	0	0	0	0	0	0	0	0	0	0	0	0	0	0	0	0	0	0	0	0
PST130_00883	IDYISRQIASSPQKQSKWKLWAKKLGYQGHGLIGGYGIRWNIAYNSGQRAYKGWRVIEQLLENESDKYAVIRVDFEGEFLELTKRFKGDGPKLPMVLFEYVRLLDSLEKKKRAALSTSLEAMFDPMIKILKKYLNLALNCDT	Tribe1	64255	0	0.113	48	0.704225	142	0		0		0		0	0					0	0	0	0	0	0	0	0	0	0	0	0	0	0	0	0	0	0	0	0
PST130_15144	LLENKSENFVRRSAAKHFFNSYKLSSKEWDDVNSLNQVLKEFLEMTKRLEGDGPKLPMVLYEYACLLASLEKKKIAAVSTALEQMFYPMITITRKYQSGNSLRHSRHGHFSAPRLENDVVYRLVFHSPQADLQAHTLQTVLNFIQMKLIKKMGFF	Tribe1	78406	0	0.105	16	0.645161	155	0		0		0		0	0					0	0	0	0	0	0	0	0	0	0	0	0	0	0	0	0	0	0	0	0
PST130_12872	PGWEAEDDKADDVDSDLSGIGFTLKKINRLKSPEAGQVEGLGQKAWLHRTRCHWRVRHPMEPGVQQPTAGSQREAGKLARSNQSLAKGRKTYSFKPLPENKSDNFAGKSATQHLFKSYELTSKEWEDINNLNQVLKEFLDMMKHLEGDRPKLPMIVYEYIRLLDSLEMKKTAAISTMLKLMFEPMIEITKKYLKLALRCDTVVMATYLHPAWFCGRQKPSSTRKFKGFHRHKFNCKHLSNSYSTHISRNPKSVTIVINHQEP	Tribe1	76151	0	0.106	66	1.52672	262	0		0		0		0	1			5.10327e-09	dod045_p1533	0	0	0	0	0	0	0	0	0	0	0	0	0	0	0	0	0	0	0	0
PST130_10780	NEDGRLAGKSAKDHYFKSYELTSKEWEEINNLNDLEGQSLSFPLYFLELTKQMEGDGPKLAMVLYEYSRVLNFLKKKNVAAILTALELMFYPMIVVTNKYIELAINWDTVVLATFLHPTWRMKLIHKQFESHVPRITDMILEIFQARDMYLKSLQPETPPVDPQSDAN	Tribe1	74082	0	0.102	56	0	168	0		0		0		0	1			2.37942e-08	dod045_p1533	0	0	0	0	0	0	0	0	0	0	0	0	0	0	0	0	0	0	0	0
PST130_14853	MTRRITELINNKFIEREALLESQKPPTPPPKASESDANPNSAESSDSEGDKFNFYPTNEAADNVVNTELERYNNGDFPMDKKGKLLGRWKAHAKDFPVMASLAQDYHACAASSATVEQTFSVAAD	Tribe1	78115	0	0.111	17	0.8	125	0		0		1	2.7e-06	0	1			1.65222e-17	dod045_p916_m13f	0	0	0	0	0	0	0	0	0	0	0	0	0	0	0	0	0	0	0	0
PST130_00768	MIAEGKEDDEETHADNEIQEIMESDDGDEIDPDDASEGCISEEEQECTSKETNSANETSGKTTKRGYVEGGIGHTLAKVEYICRRVCSSTAKRAKFQLIAKNMPYTGPHLIAGYGIRWNVAYDSWQRAYSAKKVITQLLTDESDKYAGKSAAGHFFKGYEVSNKEWEDVNSLNKVLAVCPFLSSVY	Tribe1	64140	0	0.108	15	2.68817	186	0		0		0		0	1			1.47226e-09	433_AMC749	0	0	0	0	0	0	0	0	0	0	0	0	0	0	0	0	0	0	0	0
PST130_08455	IDYICRRIAGSPQKQAEWKLWAKTLGYKGRGVIGGYGIRWNIAYDSRQRAYEGRRVIKQLLENESE	Tribe1	71780	0	0.119	17	1.51515	66	0		0		0		0	0					0	0	0	0	0	0	0	0	0	0	0	0	0	0	0	0	0	0	0	0
PST130_07963	FHTGLKNLQLSSSIKPLATKPAYFPTLTTVEEVPDKDKDGGDNNAGDSDIQEIMNDDDDKIEVIDPNDASKGEQSPLEAEPSTLPSAERGIGHTLMKVDYICCRISSSAARRSEFKLVAKSKLSTAPGLIAGYRIQWGVAYNSWVRAYQAKKVINQMLENKTDRFAGKSASAHFFIGYEISKKEWENINSLTIVLEEFLALTLNMEGDV	Tribe1	71290	0.001	0.118	20	0.956938	209	0		0		0		0	0					0	0	0	0	0	0	0	0	0	0	0	0	0	0	0	0	0	0	0	0
PST130_04681	IHHKDFPVLGSLAHDYLACPASSATVEQTFSAAAQVCASGRSGLAIRTIKHCISSHMWLWNGVEMCETFKDCQDAINAAHDHPKFDKYKKRPGQKH	Tribe1	68032	0.23	0.17	35	5.20833	96	1		0		1	1.9e-09	0	1			2.04697e-13	dod045_p916_m13f	1	0	0	0	0	0	0	0	0	0.625	90	0	0	0	0	0	0	0	0	0
PST130_17359	MNPTATTSQSNDVESEDDEFNYYPEKTGPSQDADELRKYKEGVWPLSKKSDPLVWDVLACAGSSASVERTFSAAADVCVPGRSSLAATTIERCVSSHMWLQKGIKAGAEFADAQAVIDAAELTKKFSSQINIANRKTKCHKIKHAASKNDQTPTSLESA	Tribe1	80612	0	0.104	16	2.51572	159	0		0		0		0	1			3.38431e-19	dod045_p916_m13f	0	0	0	0	0	0	0	0	0	0	0	0	0	0	0	0	0	0	0	0
PGTT_08284	MAKEIAAIIRQKNGDFNHYIDNNPQCFCHVLALILGAGLRSLKLQNQIQPPKSKPDFFPKLETIEQVVEPDGVYVDLTEDVDVQPQEINDLDDRDEVDPDDASEGKLSEDDQEKTPTDPTDKASKNGSTAGGIGHTLVKVDYISCQICSSTARRAKFKLVSQNIGYKGPQLIPGYGIRWNVVYDSWTQAYAAQKVIVQLLNDESDKYARKSAAGHFFKGYEVSNKEWQDLNSLNQVLEGSLLVHSKLNFTIIKSQTHLQKLISLMRRKVHQEINELKKYKDRAWPLSKKADPLSWWKAHASEFPQLALVTRDVLACAGSSVTVERTFSAAADVCAPVWSSLATKTIKQCSLSAKTK	Tribe1	51124	0.001	0.171	45	1.96629	356	0	2.52583e-06	1	tra1_maize ac transposase os=zea mays pe=2 sv=2	1	3.3e-13	0	1			2.48713e-16	dod045_p916_m13f	0	0	0	0	0	0	0	0	1	0	0	0	0	0	0	0	0	0	2	0.714286
PST130_13006	MASLARDHHACAASSATVERTFSAAADVCASGRAGLAVRTIERCISSHMWLCDGVRSKGEFANCQSVFDAAAESAKFKKRTNKANKKANADKAKAAKAQAEKGKK	Tribe1	76284	0.367	0.136	58	4.7619	105	1		0		0		0	1			6.1791e-14	dod045_p916_m13f	1	0	0	0	0	0	0	0	1	0.983	76	0	0	0	0	0	0	0	5	0.72
PST130_08901	MSLALTNPHYQVDYICRRVSSSSARRADFKQAAADKKHKGSLIAGVIDQLLEDESDKYAGKSAAGHFYKGYEISKKEWENVNSVTIVLEEFLALTLSMEDDGPNASMVLYKYRQLIDSLERKKIAPEFAALKVMFDPMIKVAQ	Tribe1	72224	0	0.11	35	0.699301	143	0		0		0		0	0					0	0	0	0	0	0	0	0	0	0	0	0	0	0	0	0	0	0	0	0
PST130_14741	MKPPTPPPKPSQSDENLNEPSDSEGDEFNFYPSNPDALEINTKLERYNNGDFPMDKKGNLLGWWKAHAKDFPVMASLARDYHACAASLATVE	Tribe1	78004	0	0.103	14	1.08696	92	0		0		1	4.8e-06	0	1			1.60272e-10	dod045_p916_m13f	0	0	0	0	0	0	0	0	0	0	0	0	0	0	0	0	0	0	0	0
PST130_00763	MARAVAATIRAFDSTTWDVERNHHRCICHVIALILGAGLKALELSTKMVRPERSDESFPGSLLATITEVDEPGNNDIVEVIAKASEDDDVDPVDAERGSRVPGWEDENEEEDDVVEVDESGIGFTLKKIDYICRRITGSPQKQAEWKLWAKTLGYKGRGVIGGYGIRWNIAYDSRQRAYEGRRVSHLTKSTPDSNTHAV	Tribe1	64135	0.174	0.139	42	1.50754	199	0		0		0		0	0					0	0	0	0	0	0	0	0	0	0	0	0	0	0	0	0	0	0	0	0
PST130_02350	MARELATIIHKKKGDFEHHATNHPRCFCHVLALILGAGLRALKLKAPIEQPTTKPDYFPTLSTIAEEDEESIDKASNPLDEDIQEIDMCEDSEEVDPDDASDGAPSEEDDPPQNEAGGQFSSRSPGSDVNGGIGGTLVNRRVSSSAAKRAEFKLLAEGEKYDGLQLIPGYGIRWNVALDSWQRAYNARKVISKMLNEESDKYAGKSAAAHYFKGYEISNKEWEDVNSLNHVLN	Tribe1	65710	0.087	0.184	42	1.28755	233	0		0		0		0	1			1.869e-07	433_AMC749	0	0	0	0	0	0	0	0	0	0	0	0	0	0	0	0	0	0	0	0
PST130_10773	MMLFNHCFSTHVTWISELIQLKFNNCESHLKSLQPQSPPVKDLPSNSNEDDDSNSDCCGEEFNFYPKENEVIDINTELERYKSRVFPMDKKGCVLGWWKVHCKDFPTLGLLARDYLACAASSACVELSATWHMSQYLTCAQ	Tribe1	74075	0.01	0.241	27	6.38298	141	1		0		1	1.1e-07	0	1			6.21725e-09	dod045_p916_m13f	0	0	0	1	0	0	0	0	0	0	0	0	0	110	0	0	0	0	0	0
PST130_05609	THQSEFPRLASVARDALAYSATSATVERTFSAAANVCSPGRNSLAATTIERCVSSHMWLQKGIKADGEFSDCQSVIDTASANPKFATQVANENKKIKAKKIKHVANPETKSK	Tribe1	68954	0.09	0.145	34	2.67857	112	0		0		1	1.5e-10	0	1			1.38021e-21	dod045_p916_m13f	1	0	0	0	0	0	0	0	0	0.823	94	0	0	0	0	0	0	0	0	0
PST130_04883	IHQSEFPRLASVARDALACSATLATVERTFSAAADVCAPGRHSLAAATIERCVSSHMWLQKGIKADGEFSDCQLVINTVSANPKFATQVANKKKKIKAKKIKHVANPISQNEPACLTTVEYHVTK	Tribe1	68232	0.804	0.211	34	4	125	1		0		1	1e-07	0	1			2.37168e-20	dod045_p916_m13f	1	0	0	0	0	0	0	0	0	0.947	92	0	0	0	0	0	0	0	0	0
MELLI_sc854.6	MNKKTYGYFHKVEMTTRGWAQVCRINKELEPFLKTTLLMEGDGPTGCMVIPQYVELRTTLEKKIGPLSPSDAVYPMLAKMKEKTVEYLDEALRCETLVMATILHPFFRFKFFHKWFGPTSVVEVEEDIPLQNYLRGKNKIKAEDYDIKDPEASLQWWKLHERNYCTLACMARDYLATTRSLCAAERIFSCAADVFCSSQGSLIARTIECLVSSRIWLREGVDLGPDFADLVKVFKALGIVLN	Tribe1	24654	0	0.127	39	3.71901	242	0		0		1	4.9e-08	0	1			8.68606e-25	dod045_p916_m13f	0	0	0	0	0	0	0	0	0	0	0	0	0	0	0	0	0	0	0	0
PST130_03956	MVFNQLLMIWLIRFSLPWSRFNDFLLSVTFNYVRQGIHINSRTWAATEAHLLYLNLQSKVISDLQSFCLLSFRSQQLKQDHFDSDLKPQETQLKNHPVHDIWTTKGNHHTFLGISVGYITPDWIFQIYHLGMKYIASSHKGKLLAVPLQSHLCTF	Tribe1	67309	0.598	0.578	22	1.29032	155	0		0		0		0	0					0	0	0	0	0	0	0	0	0	0	0	0	0	0	0	0	0	0	0	0
PST130_01887	MNLQAKVVTTLQDLSSKFTLIHDVWTTKGNRHAFMEISVAYITADWKFVSCHLGMKYIASNHKGKLLAIPFANIISKFKLEKKISFFTYILALHLTSLY	Tribe1	65252	0.001	0.118	17	1.0101	99	0	5.60662e-06	1	trac9_maize ac9 transposase os=zea mays pe=4 sv=1	0		0	0					0	0	0	0	0	0	0	0	0	0	0	0	0	0	0	0	0	0	0	0
PST130_15949	MDNLYAIKSKISLIHDVWTTKGNRHAFMGISVAYISDDWVFCVSHLALKYISYTHKGKYLAVPLANIMTKWYLESKMTQTTDLGSNNQTMTAEVDHLVRKKGITNLNLIKNHI	Tribe1	79210	0	0.12	20	0.884956	113	0		0		0		0	0					0	0	0	0	0	0	0	0	0	0	0	0	0	0	0	0	0	0	0	0
PGTT_13578	MAQPINPPVPSTPPNSSNNPVNYPQSVCRESTRLRTPSLRPGFISTQGNSRHALVPRSPAISTNRSQVQAQKKKKNVVNIVEDDEESDSNTNFPPNSQSKSPTNLLAGTKQVASRTGIEVIINHAQDSDLENEKHTKTRKKKDPTKDKDGFDHARLFFYLPASGGSYYNLKSHRDGANIKGSLQSACPGRGKAIKEGAHLPPTAAEEIKTQATGEGTLLAVEDLLLRVSFDYSLHNAKLYSRVWAALNAHQLYLEQRGQVLHSIESSKSKISLVSDVWTTKGSHKAFVGMACCYITPDWKYVCQHLAMKYISWHHNGKYLAVPFANVQQTPGVTISPWPKVFPQFSVWSTQHIGMFRGLAIDVTIVEVMDEDLEKEDVVVIADDISETEEIDPDDSQPG…	Tribe1	56416	0	0.1	3	1.10092	545	0		0		0		0	0					1	0	0	0	0	0	0	0	0	0.633	139	0	0	0	0	0	0	0	0	0
PST130_14984	MNKILLFWVIRQSLPWSCFGDYLLGVAFDYSNANSKIFSPTWAAFNDRKLYLLLQFKVISEIKESDSKIGLIADVWTTKGNHKAFIGISVCYINKKWEYVSQHLSLKYVSWHHNGKYLAALFTNVLPNMALTTR	Tribe1	78246	0.737	0.562	21	1.49254	134	0		0		0		0	0					0	0	0	0	0	0	0	0	0	0	0	0	0	0	0	0	0	0	0	0
PST130_04174	HRDGFTQVGKNDKGCVNQHKAKRAATTSTTDPIQQYKVEFNNHVLNQIIMMWQIGQALPWSRIEAPLLRVAFKSANTNTHLYVRQWSADKAKKLFVMLKTSVFKDLNVGHIFISCLESIPADTTSTPLLRGKRICLIHDVWTTKGNRFAFVGAAVSYIDANWDFQVRHLALKMIPWKHYGHLLAQPIATLLKKRDLFHKMSATLFFILSGKKYLLC	Tribe1	67526	0	0.117	12	1.85185	216	0		0		0		0	0					0	0	0	0	0	0	0	0	0	0	0	0	0	0	0	0	0	0	0	0
PGTT_11382	MAQQINPPVPSTPPNSSNNPVDHPQSVCRESTCLRTPSLRPGFISTQGDSHRALVPSSPAISTNWSQVQAQKKKKNFVNIVEDDEESDSNTNFPPNSRLKSPTNLLAGTKQVASHTGIEVIINHAQDLDLENEKHTNTRKRNDPTKDKDSFDHAWLFFYLPGSGPKQQSLPWLRVEDFLLWVSFDYSLHNAELYSWVWAALHAHQLYLEQRGQVLHSIESSKSKISLVSNVWTTKGSHKDFVGMACCYITPDWKYVCQHLAMKYISWHHNGNYLAVPFANVQQTPGVTISPWPKVFPQFSVRLTKHIGMFSGLTIDVLEGPEDIEKCCPTQVEIIRNPAGTHLKLNCN	Tribe1	54221	0	0.1	3	2.29885	348	0		0		0		0	0					0	0	0	0	0	0	0	0	0	0	0	0	0	0	0	0	0	0	0	0
MELLI_sc1829.1	MEQLWLWPSNHGCAREARHYMSGICIYSSRLLNMSSSSIADHPSYRRSTCHSPLRKSPLMLASPSDSRRAMRCATDHIETPAASGSSKRKTTDDDSESDYEAEHHSQTNQSISLPPPRKKTRQEPSSSSNGGTTKGKAPAMRPSQPSKSKSRVEKTNQESNDPPPTSQLRLQVNLTRDSDEENNKVLDKGVKKPQPIYDPVKENYNKEAEQGPKDGPGQRTYYACLFCGTLVRSVAGSTSIMWTHQDGSKQDGKSGKPGCKERHIAIDQGCHLPLTIFNQRVQAESSKGQTSIMNYAQKVSKFEHRTLKQMIGMTWVARFAHEAYLELRAVVIGDLQALKSLLDLIPDAWTTKGNRYGFISACVTYITANWKFVTQHFALKLIAWHHKGEWLAKPLINL…	Tribe1	7197	0.006	0.157	41	2.17918	413	0		0		0		0	0					0	0	0	0	0	0	0	0	0	0	0	0	0	0	0	0	0	0	0	0
MELLI_sc1414.3	NLDSQFTLVQDVWTTKGNAHAFSGVSVCYITPNWEYKSRHLTLKTVAWHHHGKWLAEPIVTILKKDNLYHKMILIEFFR	Tribe1	4108	0.002	0.124	22	1.26582	79	0		0		0		0	0					0	0	0	0	0	0	0	0	0	0	0	0	0	0	0	0	0	0	0	0
PST130_09109	MLRDTCDQRCNQYNTIPVSSNGETALLRFKKRPFFADSHRALIGISNEQCHRPSITADSNPVTEDPSGGTEGNDEEVEPQATSQRRVTKKVASKVHQVSKRTGKGIEVDLAQDSDDEHSQLAAKKDKTKDSNGFDHWVLYFHPPGQGPKQKPNSEAYACRWCPKESHQDRANYKSSQKKSCAGQAQAIKSGCNLPPTPAEVIAEKVKSGAAKPGTLIASTTRGKFDNTTMIKLLIIWLIRECLPWLRMEDFHLQLAFDHAIISSSLPSRVWAAAQAHRLYLKQRSQVIKLIKESNSKISLISDVWTTKGSHKAFVGITV	Tribe1	72429	0	0.101	58	2.50784	319	0		0		0		0	0					0	0	0	0	0	0	0	0	0	0	0	0	0	0	0	0	0	0	0	0
PST130_01268	MRQPGFIATKTDSRRALVGNHNVPRPSHKQAATTEDADEDSGNEDEVEEIALSGVIQVLKCTGRAVEVDLVQDSDEENQKAATAQAPRDKTKDQDGFDHAVLYFYPPGEGPKQAPGKLAHACQWCPKEYMATDRSTFNLKTHLQNLPTAIAAGASLPPTAAAVVSATSKEKAASLGTLIAYTIKGHFNNSMLNRLTIIWMIQQSLPWLRIEDFHLRVMLHYALDTSNLLSRTWAASQAHQLYLQQQAQVIKLIQILLVSDVWVTKSSHVAFIGIACCYINKGWKYVCEHLALKYISWHHNGIRKGIKLVLFLDRVEEEVELLTQEPDRSITWALRHLEEHQRLMVRWSMDVEIVWNKTQSHSTKNTHCWFEDIEPIKRQVSRGSIASINDTLEQLTFEE…	Tribe1	64640	0	0.105	66	1.6092	435	0		0		0		0	0					0	0	0	0	0	0	0	0	1	0	0	0	0	0	0	0	0	0	2	0.7
PST130_07186	MAMMRKPKAKEKPKVDRDGFTHLKLHYHVGFQAEDQSVQVNDSTNSNFKTRCNGAIDCTHLQKVCAGQAKAIAQGAKLPPSADKKFAAITKEKKAAQPASGTLTVYITKGRFDINTMNKVPLFQVIQQLLPWAWFDDYLLRVAFDDCNLNLKVFSRTWAPFNARKLYLCLQQQSDIGLIADVWTTKGNHKAFIEILVCSINKKWQYVSQHLALQYLSWHHNRKYLAAPSANVIAKHGLHNQISHRVL	Tribe1	70519	0	0.112	12	2.42915	247	0		0		0		0	0					1	0	0	0	0	0	0	0	0	0.669	6	0	0	0	0	0	0	0	0	0
PST130_07509	MSSQEPLLINAAGAQIGMNGSTHSNLKTHCDGAINCNRVRKACPGQGKVVTKGTNLPISSDDKAAAKEKQAVPTGTLTAYFTKGKFDTNMLNKILLLNLVTTYLGLCLISRMRTQRSSLGLGLPSMHFKVILDIKKSGSKIGLITNVCTTKGNHKAYIGILVCYIKKKWEYISQHLSLRIKSGDADHHHRCLYHVLALILRVGLRSLKLEQPLEAPQSVPNYFPTLEAIAKVDEDKEGPHTLQKLMNLIRMKFINVCSVVGAKDG	Tribe1	70838	0.021	0.114	15	3.01887	265	0		0		0		0	0					0	0	0	0	0	0	0	0	0	0	0	0	0	0	0	0	0	0	0	0
MELLI_sc1539.1	MILTPLDSRRSVRAQTEIESESKQSSEVAALKVNNKGKNKRPPTHIESESESDTPQVVQPSKKKPTKAASKRTKKEMVTLKNYQPQKDKQKKSQSSPCTLKRRKLKVDLSQDLEDENSKVKVTAKIDREDEKLYDPIKTYLKPAIQGGNDHCDFPVRGGGSSLTNLLAHRDSSTQPTRSGRPGCKQREAAMASGCRHPITVAEERVLEQKQTPNEAAMTQTALDSYYPKSTAFKNSLLNQMAGSHTWVAKFAHKMYLGLRETVMSELQANESKFGLILDAWTSPRNRYGFISALVTYINSQWKYVTRHLSMNMIAWHHKGKWLAEPLINAFELRKSSVALALEA	Tribe1	5114	0	0.105	15	1.16279	344	0		0		0		0	0					1	0	0	0	0	0	0	0	0	0.87	62	0	0	0	0	0	0	0	0	0
PST130_17075	DSDGDNGKVAGRKPKQLLVDKDGFDHPRVYFFPIGQGPKQDENSEAFACRWCPNEYLARNQSNFNLRVHRDGAVSKGNTRAPCAGQSKAIAAGANLPPTAAQLSAEAKKPDGATNTIIAYTTRGMFDNTTLNKLIVIWLVRHSLPWLRIEDFHLWVCFDYATHSSQLWSRIWAESNSMISLVSDVWTTKGSHKAFVGISCSYVNQAYVLVTCHQIRIVAP	Tribe1	80328	0	0.102	12	2.72727	220	0		0		0		0	0					0	0	0	0	0	0	0	0	0	0	0	0	0	0	0	0	0	0	0	0
MELLI_sc3562.1	MSASGSTNNDNDHQPRRSARPSPSHPSSVLLATPSDSRVSMRRLIDSTPITLGSPKRKRLDDEAHEDQDDDRSESSVTILFQRPSKNPRTESSGPSSSTAKGKGRATAKSQASVSKQPPAKKPQAKKQDIGYSNSQQPPSSSTTQLRLEVDLRQDSDDENSKVTKTSKAKDTNKKLFDPLRDYYFPDRVQGKNDPPSSSTTQLRLEVDLRQDSDDENSKVTKTSKAKDTNKKLFDPLRDYYFPDRVQGKNDSLTSSFGLIYDAWTTKGNXPNKKLFDPLRDYYFPDRVQGKNDSLTSSFGLIYDAWTTKGNRYGFIGASVTYVTAEWSFVTRHFALKLIAWHHKGEWLAEPLINLLKKHGTC	Tribe1	15519	0	0.11	54	0.276243	362	0		0		0		0	0					1	0	0	0	0	0	0	0	1	0.611	103	0	0	0	0	0	0	0	3	0.726776
MELLI_sc2196.8	DLDTTFCLSQDIWTTPGNRYAFLGISVTYINKKWTYKTQHLALKLVAWFHKGEWLAEPLVGILEKNN	Tribe1	9323	0	0.112	57	1.49254	67	0		0		0		0	0					0	0	0	0	0	0	0	0	0	0	0	0	0	0	0	0	0	0	0	0
MELLI_sc2826.6	SLNSKFNLVHDGWTTKGNQHAFIGASVTFVDDQWKYRVRHLTLKVITWHHHGPWLAEPIVNIL	Tribe1	12377	0	0.108	57	0	63	0		0		0		0	0					0	0	0	0	0	0	0	0	0	0	0	0	0	0	0	0	0	0	0	0
PST130_15881	MLYVMLKTSVFEDLNNLDIKFTLIHNVWTTKGNRFAFIGAAVSYINANWVFQVCHLALKMIPWKHYGHLLARLIATVLKKKNLFHKISTPFSSYHLKSKTCYTDI	Tribe1	79142	0	0.128	17	1.90476	105	0		0		0		0	0					0	0	0	1	0	0	0	0	0	0	0	0	0	69	0	0	0	0	0	0
MELLI_sc891.4	SLTSKFGLIHNAWTTKANQYGFIGATVMFITEDWKYVTRHLCLKLIAWHHKGDWLAEPLINILTKHG	Tribe1	25124	0.006	0.145	18	1.49254	67	0		0		0		0	0					0	0	0	0	0	0	0	0	0	0	0	0	0	0	0	0	0	0	0	0
MELLI_sc74.16	ALDSKFGLILDAWTSPRNKYGFISASVTYINSEWKYVTRHLSMKMIAWDHKGEWLAEPLIN	Tribe1	23216	0.002	0.114	22	0	61	0		0		0		0	0					0	0	0	0	0	0	0	0	0	0	0	0	0	0	0	0	0	0	0	0
MELLI_sc74.23	ALDSKFGLILDAWTSPRNKYGFISASVTYINSEWKYVTRHLSMKMIAWDHKGEWLAEPLIN	Tribe1	23224	0.002	0.114	22	0	61	0		0		0		0	0					0	0	0	0	0	0	0	0	0	0	0	0	0	0	0	0	0	0	0	0
MELLI_sc2432.2	SLKSSFGLIHDAWTTPGNRYGFLDASVTFVTKDWNYVTRHFALKLIAWHHKGDWLAEPLINLLIKHGLHTKISLYFVYHPHLVFSLHLSSNIFTFPYNASNLT	Tribe1	10555	0.002	0.131	15	0	103	0		0		0		0	0					0	0	0	0	0	0	0	0	0	0	0	0	0	0	0	0	0	0	0	0
MELLI_sc1228.8	ALDSKYGLILDAWTSACNLYGFISASVTYINREWKFVSRHLLMKMIAWHHKGEWLAEPLIN	Tribe1	2472	0.023	0.159	57	1.63934	61	0		0		0		0	0					0	0	0	0	0	0	0	0	0	0	0	0	0	0	0	0	0	0	0	0
MELLI_sc1228.11	ALDSKYGLILDAWTSACNLYGFISASVTYINREWKFVSRHLLMKMIAWHHKGEWLAEPLIN	Tribe1	2462	0.023	0.159	57	1.63934	61	0		0		0		0	0					0	0	0	0	0	0	0	0	0	0	0	0	0	0	0	0	0	0	0	0
MELLI_sc3832.4	SLNSKFNLVHDGWTTKGNQHAFIGASLTFVDDQWKYRVRQLTLKVITWHHHGPWLAEPIVNIL	Tribe1	16424	0	0.11	57	0	63	0		0		0		0	0					0	0	0	0	0	0	0	0	0	0	0	0	0	0	0	0	0	0	0	0
MELLI_sc257.9	ALSSKFTVIHDVWTTRGNCYGFITASVTYINNDWKYVVRHLTLKCIPWHHKGVWLAQPLAN	Tribe1	11276	0.004	0.13	18	3.27869	61	1		0		0		0	0					0	0	0	0	0	0	0	0	0	0	0	0	0	0	0	0	0	0	0	0
MELLI_sc3747.1	SLNSKFNLVHDGWTTKGNRHAFIGASITFVDDQWEYRVCHLTLKVITWYHHRPWLAEPIVNILVKHGLYQKISPTSLCFISSLFISFEL	Tribe1	16133	0	0.11	70	2.24719	89	0		0		0		0	0					0	0	0	0	0	0	0	0	0	0	0	0	0	0	0	0	0	0	0	0
PGTT_06584	MKLPVMLWHMAHLWKSLVLGDELDRAVLDVSIVAFWGLARLAELTYIKDGNSINFGTSVLTTDVSFTESVNLGAVVTLTVRNAKTAKPGSPQIITLCEQHHELCPVLAVKRRLASSAGETTSLFGYKNGPDRIHLTRYQVASRVEEVLTNGGFPGIKGHSFRVGGASIRDLKRTRLLLHLTRGVVPCQIHGKTQRAGVGKASEEWMTGDRSATVSPSSMAPSRLA	Tribe2	49424	0.768	0.611	21	1.33333	225	0		0		0		0	1			1.05667e-07	dod045_p1604	0	0	0	0	0	0	0	0	0	0	0	0	0	0	0	0	0	0	0	0
PGTT_15924	MHRCSSTRRRRQTLAFTIQCQKIDAEGTSEECNGVTIVHGTQPTSLADASVPFDKLKYFLKNGLEERLPSKADIHVLNGWRPSTLMSYNSAVAKFNRFLISEGIVSLVLPVTASLLEEFCIWAGRNDVSSNDGKISATSLRKYLAGIKAWHIYHSATFPDDNNPRLALLLKASAKKDESSVTAKMKLPVMLWHMAHLWKSLVLGDELDRAVLDVSIVAFWGLARLAELTYIKDGNSINFGTSVLTTDVSFTESVNLGAVVTLTVRNAKTAKPGSPQIITLCEQHHELCPVLAVKRRLASSAGETTSLFGYKNGPDRIHLTRYQVASRVEEVLTNGGFPGCYTSSIGRISFRSMRNNNTINRKEPLPVDENQVNKNTTNRKESLPVNEAVTPH	Tribe2	58762	0.33	0.161	26	1.78571	392	0		0		0		0	1			6.26651e-08	dod045_p1157	0	0	0	0	0	0	0	0	0	0	0	0	0	0	0	0	0	0	0	0
PGTT_03220	MISTSTNLVQLNKVDAFTKDGSTLRLPTRADLHILHSWKTSTLLSYNSAVKKFMAFQKSENVTTFSLPIDEATLENFCIWAGRNSVSSNTGKISATSLRKYLAGLKAWHTYHNKPFPTSNETRINLILKASSREDKFTTRTSQKRPLMFWHMTHLWVTLSGGDDFDKAVLDLFIVAFWGLARLAELTYSSDTGEINFAESVLSTDVFFTTCEQGEAVTLTVRNAKTGAPGAPQIITLGEQRHALCPVLAIRRRISATEGERTSLFGYNTNGGRRHVTRRKAVARLEEALALGGYHGLRGHSFRVGGASLRAALGMSWVDLCTLEEL	Tribe2	46062	0.003	0.121	17	1.22699	326	0		0		0		0	1			5.61069e-08	dod045_p1157	0	0	0	0	0	0	0	0	0	0	0	0	0	0	0	0	0	0	0	0
PGTT_12608	MSLKSRFCCGFVTSHRDIVFHISPRVAQMLSNRPSDIIFHKINFFLRDGTEIKQPTRTNIHILSAWKSSTLTSYNSAVTKFIQFQKSGGIISFRLPITGKTLEEFCIWAGRNAVTSNAGKISASSLRKYIAGLKAWHVYHDVAFPTVNKTRIDLILKASSREDETLTKQPAKSPIMFWHMSYLWVNLVHGDDFDKALLDLAIVAFWGLARLAELTYATGGGVLDFVSSVLTTDVTLGADAVFGETATLTLRNTKTGQPGRPQLVTLAEQKHVLCPVTAIRRRLSSAEGSRTSLFGYGSGERRRHLTRTQSVARLESVLASGGFTGLKGHSFRVGGASFRAAFGMSHADICLLGRWKSDCYKLYLREYSSGDLSKTKALVKQFKRSWTRMES	Tribe2	55446	0.02	0.122	17	1.53453	391	0		0		0		0	1			4.22755e-10	dod045_p1157	0	0	0	0	0	0	0	0	0	0	0	0	0	0	0	0	0	0	0	0
PGTT_12611	MSLKSRFCCGFVTSHRDIVFHISPRVAQMLSNRPSDIIFHKINFFLRDGTEIKQPTRTNIHILSAWKSSTLTSYNSAVTKFIQFQKSGGIISFRLPITGKTLEEFCIWAGRNAVTSNAGKISASSLRKYIAGLKAWHVYHDVAFPTVNKTRIDLILKASSREDETLTKQPAKSPIMFWHMSYLWVNLVHGDDFDKALLDLAIVAFWGLARLAELTYATGGGVLDFVSSVLTTDVTLGADAVFGETATLTLRNTKTGQPGRPQLVTLAEQKHVLCPVTAIRRRLSSAEGSRTSLFGYGSGERRRHLTRTQSVARLESVLASGGFTGLKGHSFRVGGASFRAAFGMSHADICLLGRWKSDCYKLYLREYSSGDLSKTKALVKQFKRITTCPTRREASLALR…	Tribe2	55449	0.02	0.122	17	1.38365	795	0	5.96969e-33	1	yb7a_schpo uncharacterized aaa domain-containing protein os=schizosaccharomyces pombe (strain 972 atcc 24843) gn= pe=1 sv=1	1	1.8e-15	0	1			1.11924e-09	dod045_p1157	0	0	0	0	0	0	0	0	1	0	0	0	0	0	0	0	0	0	4	0.708333
PGTT_04727	MLEGFCIWAGRNTVTANEGKISSLSLRKYVAGLKAWHVYHNTTFPTGNHARVELILKASSKEDETATKKPPKCPMMFWHMQHLWTNLWHGDDFDKALLDMAVVAFWGLARLAELTYTSETGVLSFADSVLTSDVTFKTDALFGETVTLTLRNTKTGVPGCPQLITLAEQKHVLCPVLAIKRRLSSAEGARTSLFGYGRGDGRRHLTRNRSVARLEAVLEAGGYTGLKGHSFRVGGASFRAAFGMSPSDICLLGRWKSDCYKLYLRSYSSSDLKRTKDLVRRFKNSWTRMES	Tribe2	47568	0.006	0.155	17	2.06186	291	0		0		0		0	1			5.3117e-07	dod045_p1604	0	0	0	0	0	0	0	0	0	0	0	0	0	0	0	0	0	0	0	0
PGTT_02214	MISTELELVELRKITAFTKNGSHASLPSKADLHILHSWKSSTLLGYNSAVKKFMAFRKSEGEGEFLLPISGSVLEAFCIWAGRNAFSTNGGKISSNSLRKYIAGLKAWHIYHSVEFPTTNESRINLLLKASAKQDALETSIIKKKPMMFWHMTYLWQTLREGDDFDKTILDLFIVAFWGLARLAELTYTSEKGKINFAESVLTTDVYLTTCTRGKAATLTIRNAKTGTPGTPQLITLGKQKHALCPVDAIKRRLAAAEGKQTSLFGYDVNGSRRHITRRKAVSRLETVLSSGGFSGLKGHSFRVGGASLRAALGMSWNDLCTLGRWKSDCYKLYIRQYNTTDLSHTRALLREFRRSTNESMNMGCMPDTPPPALFPASFFSTSLLRPEGGLLEKEYPPL…	Tribe2	45056	0	0.103	17	1.83946	598	0		0		0		0	1			9.22441e-10	dod045_p1157	0	0	0	0	0	0	0	0	1	0	0	0	0	0	0	0	0	0	2	0.932203
PGTT_14044	MFWHMTYLWQTLREGDDFNKTILDLFIVAFWGLARLAELTYASEKGEINFAESVLTTDVYLTTCTRGEAATLTIRNAKTGTPGTPQLITLGKQKHALCPVDAIKRRLAAAEGKQTSLFGYDIDGSRCHITRRKAVSRLETVLSSGGFSGLKGHSFRVGGASLRAALGMSWNDLCTLGRWKSDCYKLYIRQYNATDLSHTRALLREFRRSWRRMGF	Tribe2	56882	0.1	0.202	43	2.32558	215	0		0		0		0	1			3.95473e-07	dod045_p1177	0	0	0	0	0	0	0	0	0	0	0	0	0	0	0	0	0	0	0	0
PGTT_10576	MAVVAFWGLARLAELTYTSETGVISFMNSLLTTDVTLGSDAVFGETATLTLRNAKTASPGHPQLITIAEQKHVLCPVLAIKRRLSSAEGKRTSLFGYGQGDNRRHLTRHQSVARLETVLLDGGYTGLKGHSFRVGGTSFRAAFGDVKKSKALVKQFKRNQGSPGAS	Tribe2	53415	0.855	0.437	19	0.60241	166	0		0		0		0	1			1.42388e-09	dod045_p1604	0	0	0	0	0	0	0	0	0	0	0	0	0	0	0	0	0	0	0	0
PGTT_20382	MIHLNKIEAFTKDGSTLRLPSRADLHILHSWKPTTLLGYNSAVKKFIAFQKSENVLRFSLPIDETTLENFCIWAGRNSVSSNAGKISATSLRKYLAGLRAWHTYHNKAFPVSNDTRINLILKASSQEDELTTKASRKLPVMLWHMIHLWTTLRGGDDFDKAILDLFIVAFWGLARLAELTYSSKTGKINFAESVLSTDVFFTTCERGEAVTLTVRNAKTGAPGAPQIITLGEQRHALCPVLAVRRRISAAEGKRTSLFGYNAVDGRRHVTRREAVTRLREVLSLGDYHGLGGHSFRVGGASLRAALGMSRVDLCTLGRWKSDCYKLYVRPYSAEELSQTRTRLRTLRVNWKKMDDIKRVKRHETNDIDAIPKYNELYKFL	Tribe2	63200	0	0.105	39	1.31579	380	0		0		0		0	1			1.9217e-08	dod045_p1157	0	0	0	0	0	0	0	0	1	0	0	0	0	0	0	0	0	0	3	0.714286
PGTT_00466	MSLHKRNMIPFNKINEFLRNGTLVRSPSNVDLHILSGWQVSTLKSYNSAVIKYLKFSATAGKHTFVLPVSPEDIENFCLWAGRSLFSQDSSKISVCSIKKYLAGLRAWHVFHKEKFPDINKARIDLMLKASAKEDELVGKRAKKLPMMLWHMTHLWKELSHGSDFDKAVLDMAVVAFWGLARLSELSYDSELGTVNFTSSILMSDVVFDTENVGVASIAIRNAKTGAPGKPQLITLREQDHVLCPILALRRRLSSSLGTTTTLFGYMENGVRHHLTRRRAVTRVEQVLAEGGYAGLHGHSFRVGGASFRLALGMTTQDLCFLGRWKSDCYKLYIRPYDPDTKKKTLMLLSNLKLNWKRMGL	Tribe2	43308	0	0.121	9	1.38504	361	0		0		0		0	1			1.48444e-11	dod045_p1157	0	0	0	0	0	0	0	0	0	0	0	0	0	0	0	0	0	0	0	0
PGTT_12459	MLKASSKEDELVGKRAKKLPMMLWHMTHLWKELSDGSDFDKAVLDVAIVAFWGLARLSELSYDSEFGAVSFTSSVLTSDVVFDPENNSFATIVIQNAKTGAPGKPQLITLREQDHVLCPILALKRRLSSSLGTTTTLFGNMEGGVRHHLTRRKTVARVEQVLVDSGYAGLHGHSFRVGGASFRLALGMSTPDLCSLGRWKSDCYKLYVRPYDQDTKKKTLVLLSPLKSNWRKMGL	Tribe2	55297	0.001	0.139	61	1.2766	235	0		0		0		0	1			4.62698e-10	dod045_p1604	0	0	0	0	0	0	0	0	0	0	0	0	0	0	0	0	0	0	0	0
PGTT_00161	MNMIPFNKINKFLRNGTLVRSPSNVNLHILSGLQVSTLKSYNSAVIKYLKFSVATGRHAFVLPISPDDIENFCLWAGRSLFSQDSSKISVCSIKKYLAGLRAWHVFHKEKFPGINKTRIDLMLKASAKEDELVGKQAKKLPMMLWHMNHLWKELSHGSDFDKAVLDMAVVAFWGLARLSELSYNSELGMVSFTSSVLTSDVVFDTENISVASIAIRNAKTGAPGKPQLITLREQDHVLCPILALKQRLSSSLGTTTTLFGYMENGVRHHLTRRRAVTRVEQVLAEGGYAGLHGHSFRVGGASFCLALGMTTQDLCFLGRWKSDCYKLYIRPYDPDTKKKTLMLLSTLKSNWKRMGAELPLTALSSTDWSCAQAPYAAVPPLTASPLKEGPAVNHKLATS…	Tribe2	43003	0	0.116	60	1.99005	402	0		0		0		0	1			1.17672e-13	dod045_p1604	0	0	0	0	0	0	0	0	0	0	0	0	0	0	0	0	0	0	0	0
PGTT_08088	MLEEFCIWAGRNAVSSNAGKISSLSLRKYVAGLKAWHVYHNAVFPTRNKTRVDLILKASSREDEAATKKPPKVPIMFWHMSHLWLSLTKGDDFDKALQDMVIVAFWGLARLAELTYSTETGDVSFVDLLLTSDVTLGADTLFGETVTLMLRNAKTGLPGEPQLITLAKQRHILCPVLAIKQRLSSAEGARTSLFGYGAVYHRRHLTRKQAVARLETVLENGGYAGLMGHSFRVGGASFCAAFGMSISDICLLGRWKSDSYKLYLRDYSSDDLKKTKALALRGERKTQFLSKCR	Tribe2	50928	0.001	0.139	14	1.70648	293	0		0		0		0	1			8.99469e-08	dod045_p1604	0	0	0	0	0	0	0	0	0	0	0	0	0	0	0	0	0	0	0	0
PGTT_10799	MFPGGDADRAIMDLAIVAFWGMARLGELTYEKTTGDLNKSDSVLTSDVRLVKSAIGEKVILSIRNAKTAEPGKPQEIVLHSLKNMLCPVLAIKRRIEEAKGHNTSLFGFNRDGDRKHLTRSIAVNRIQLVLRTGGFEGLLGHSFRVGGASLRYALGTPVEEICVLGRWVSNCYRLYIREYSAEDTANSKRIIDELNELWKED	Tribe2	53638	0.105	0.26	26	1.48515	202	0		0		0		0	1			5.10248e-09	dod045_p1604	0	0	0	0	0	0	0	0	0	0	0	0	0	0	0	0	0	0	0	0
PGTT_03716	MIDASSDVVIIGSEPLTVGHLNKIKAFAANGTVAYPISTLNAHLLTGWKWNTLVGYNAAVKKFIFFKNLSGDHRFKLPATVKDIEDFCFWAGRNLYLNNSYKISSGSIKKYLCGLKAWHTFHSEVYPDISDKRIELLLKASAKVDANLPTKPKKPPIMLKHLIWLSNTMFPGSDIDRTIMDLAIVAFWGMARLGELTYKKTMGGLNNQDSVLTSDVRIVQSAIGEKVILTVRNAKTAQPGKPQEIILHSLKNMLCPVLAIKRRLREANGEDTSLFGFNRDGERKHITRSIAVNRIKLVLRTGGFEGLFGHSFRVGGASLRYALGTPVDEICLLGRLYIRAYSDEDTVESKRILEELNELWCED	Tribe2	46558	0	0.112	14	1.37741	363	0		0		0		0	1			2.64503e-08	dod045_p1157	0	0	0	0	0	0	0	0	0	0	0	0	0	0	0	0	0	0	0	0
PGTT_01014	MLKHLIWLSNTMFPGGDIDRTIMDLAIVAFWGMARLGELTYEKTMGDLNNQDSVLTSDVRILQSAIGEKVILTIRNAKTAQPGKPQEIILHSLKNMLCPVLAIRRRLREANGEDTSLFGFNRDGERKHITRSIAVNRIKLVLRTGGFEGLFGHSFRVGGASLRYALGTPVDEICLLGRLYIRAYSEEDTVESKKILEELNELWCED	Tribe2	43856	0.03	0.232	37	1.45631	206	0		0		0		0	1			2.49439e-07	dod045_p1604	0	0	0	0	0	0	1	0	0	0	0	0	0	0	0	0	105	0	0	0
PGTT_16922	MLKHLIWLSNVMFPSGDIDKAILDLAIVAFWGMARIGELTYEKPFGDLNKQDSVLTSDVRLIKSAIGEKVILTIRNAKKAQPGKPQQIILHSLKNMLCPVLAIKRRMKAADGNDTSLFGFYRDRDRKHITRSIAVNRIQLVLRTGGFEGLLGHSFRVGGASLRYALGTPVEEICLLGRWISNCYRLYIREYSAEDTTESKRIIDELNELWKED	Tribe2	59760	0.061	0.238	37	1.40845	213	0		0		0		0	1			3.62148e-09	dod045_p1177	0	0	0	0	0	0	0	0	0	0	0	0	0	0	0	0	0	0	0	0
PGTT_07671	MAENTDVVNSECLTVAHLNKIKVFISKGATHHPVSALNAHLLSGWKWNTLIGYNAAVKKFIFFKNLSGNHAFVLPASSIDIEDFCFWAGQNLYLNNSYKISATSMKKYLCGIKAWHTFHETSYPEIADKRIELLLKASAKIDATRPLKPMKPAIMLKHLIWLSNVLFPGGKVDKAIMDLSIVAFWGMARIRDLTYKKPFGSLNTQVSLLTSDVCIIKLAIGEKVILSIRDAKTATPGKPQQMVLHSLKNMLCPVLAIKQRLEEADGKETSLFGFYSDGTRKHLTRAIAVNRIQLVLRSGGFDGLLGHSFRVGGASLRFALGTPAEEICILGRLRPY	Tribe2	50511	0	0.116	69	1.78571	336	0		0		0		0	1			2.68537e-07	dod045_p1157	0	0	0	0	0	0	0	0	0	0	0	0	0	0	0	0	0	0	0	0
PGTT_14765	MIGKYWSQLKILKERNVDLPKRNIAWLETVAVRVGLIMLQQLNRFKKGSNLLVWTDNTTTESVIEKRKSGDKHVNDEWKIIQDLLLSEEVDLTGKRVKSDDNIADKLSRGESYNSEDIVIIDNERLTVGHLNKIKAFAANGTAHYPISTLNAHLLSGWKWNTIVGYNAAVKKFIFFKNLSGNHNFKLPASDKDIEDFCFWAGRNLYLNNSYKILAGSIKKYLCGLKAWHTFHGVEYPDVSDKRIELLLKASSKVDATLPTKPKKPPIMLKHLIWLSNALFPGGDIDRTIMDLAIVAFWGMARIGEFTYENTLGDLNKENSILTSDVRIIKSAIGEKAILTVRNAKTAQPGKPQQIIVHSLNNMICPVLAIKRRLDEANGNETSLFGFYREGTRRHLTRT…	Tribe2	57603	0	0.116	45	1.04167	480	0		0		0		0	1			1.61942e-10	dod045_p1604	0	0	0	0	0	0	0	0	0	0	0	0	0	0	0	0	0	0	0	0
PGTT_18205	MLKHLVWLSNALFPGGDIDRTIMDLEIVALWGMARIGELTHSNTSGNLDGEDSVLTSDVQVVKSAIGEKVILTVRNAKTAQPGKPQEIVLHSLKNMLCPVLAVKRRLEEAEGPATSLFGFYCDGVRRHLTQSIAVNRIQLVLRTGGFEGLLSHSFRVGGASLHHALGTPVEEICLLGRSISNCYKLYLRDYSKEDKADSRRIINELNELWEED	Tribe2	61043	0.241	0.262	19	1.87793	213	0		0		0		0	1			3.57541e-06	dod045_p1604	0	0	0	0	0	0	0	0	0	0	0	0	0	0	0	0	0	0	0	0
PGTT_19215	MEMVDSSEDIVIVDNQPLTVGHLNKIKAFAANGTTHYPISTLNAHLLSGWKWNTILGYNAAVKKFIFFKNLSGNHNFKLPASKKDIEDFCFWAGRNLYLNNSYKISAPSIKKYLCGLKAWHTFHNEEYPEIADKRIELLLKASFRIDATLPKKPKKPPILLKHLIWLSNALFPGGDIDKTIMDLAIVSFWGMARLGEFTYDNPFGDLNSENSVLTSDVRLVRSPIGEKAIITVRNAKTAQPGKPQEIVVHSLKNMLCPVLALKRRLEEVNGTDTSLFGFYRDGVRRHLTRPISVNRIQLVLRVGGFEGLLGHSFRVGGASLRLYIREYTAEDKEDSKKIIAELNELWEED	Tribe2	62049	0	0.105	62	0.857143	350	0		0		0		0	1			5.9064e-11	dod045_p1604	0	0	0	0	0	0	0	0	0	0	0	0	0	0	0	0	0	0	0	0
PGTT_16410	MSSKGIASFTLPAEEDSIYKFCFWAGRDEDKSTGHEIAASTLSKYLHGIQVWHLYHKAVYPIGVERRVKILLRSSARVDATISAKPKKEAIHLKHMVHLTRVLLKGGPKERAILDLAISAFWGMARLGELTYQSPSGTIDPYSSLLTTDVIFEDSKNGKKARLVLRSAKTAKPGEVQHIHLNPLDNLLCPVEAVKRRLADAKGIETSLYGYFDHANSRVHLTKYVVTRTLATAWAQGNFSGISGHSFRVGGASLRNALGVPINEICSLGRWVSDCYKLYIRPYSPAEVSDSLSLMSDLDLSWQASSSTKLPGLPPSSALPDVSTLLKVVYAGEGYPKSGGRPRPRPTLGMLGI	Tribe2	59248	0.003	0.106	3	1.13314	353	0		0		0		0	1			2.09535e-15	dod045_p1604	0	0	0	0	0	0	0	0	0	0	0	0	0	0	0	0	0	0	0	0
PGTT_16129	MDLAIVSFWGMARIGEFTYDNTLGDLNTENAVPTSDVRLVKSAIGKKAIITVRNAKTAQPGAPQVIVVHSLKNMLCPVLALKQRLDEAKGENTSLFGFYREGTRRHLTRSIAVNRIQLVLRAGGFEGLLGHSFRVGGASLRHALGTPIEEICLLGRWISSCYRLYIREYTAEDTEDSKRIISELNDLWEED	Tribe2	58967	0.04	0.158	15	1.57068	191	0		0		0		0	1			5.34912e-10	dod045_p1177	0	0	0	0	0	0	0	0	0	0	0	0	0	0	0	0	0	0	0	0
PGTT_16367	MLDISKIKTFLANGNQLREPTSLDIHFLRGYKWNTLLSYNAAAKKFMMYKIAVKETPFILPILAGDLYGFCYWAGKNTDEYDTQDISSKTLAKYLYGIQAWHLYHSVEYPKESKARVTVLLRASAHADAEAPPRPVKAPVTVSQLVALTNHLVSGDDQGKAVLDLAIVALWGMARLAEVTYDCAQGPLQRTASLLTSDAKFTKSPMGMAVELTIRGAKTCAPGSAQVIFLHSLNHMLCPVMAVKRRIDEARNEDTSLFGYQSSPQGRTHLTKSAVRRVLSSSWNRLGYPDLTGHSFRIGGASLRHAVGNNRSTAELGSWLTARRDGSSFGSTLPVFPPAPGALRRHYPPGLFRGRADVLVWSLREGPRWFVCYQPQPEHSHPPTHTRESREPDPPTTYS…	Tribe2	59205	0	0.104	3	1.15207	434	0		0		0		0	1			8.70204e-07	dod045_p1604	0	0	0	0	0	0	0	0	0	0	0	0	0	0	0	0	0	0	0	0
PST130_15377	MATRFTTPGGDALRYFTPPNHQSADQAREKVEASLEKEIAAGRMFGPFTHEELQERYPFFRSNPLGAVVNNDGSVRPINDLSFPRDDIQIPSVNSFVNKEDFTTTWDDFEKVSRFFRRQTEPLLLAIFDWEKAYRQIPTAKSQWPYLLIKDFEGKLYIDTRIAFGGVAGCGSFGRPADAWKLLMLLEFKMVNVFRWVDDNLFVKKITDTTEMEQIVERSEELGVKTNVTKYKPFQEEQQYIGFIWNATRKTVRLPSDRRMRRIHQIEEFLIAEAQFSFRQVEKMAGRLNHVTYILPQLRCYLNSLYSWMIRWTYKNQAQAVPKEARIDLQYWLDTMLRYEETRMIQNPDPTEIGWVGDASTGYGIGIVIGRRWAQFKLAEGWQGEAEEKRDIAWLETVA…	Tribe2	78638	0	0.104	13	0.924855	865	0		0		0		0	1			1.35845e-27	404_AMC720	0	0	0	0	0	0	0	0	0	0	0	0	0	0	0	0	0	0	0	0
PGTT_07069	MASLDLSKLTAFLANGSSPREPTAIDIHYLKGFKWNTIVSYNAAVKKFMKHRTETNRLPFVLPASADDIYQFFFWAGRNEEQQTTQEIKATTVEKYLYGIQAWHEYHSQPYPKESKSKVSTLLKSSAKIDAQVPDKPKKAAVQIRHLIFLNKHLEGKGPQAEAIRDLALTAFWGMARLAELTYPTESGQISKARSLLTSDIQFEHSSQGEVATLVLRNAKTCAPGETQTIQLRSLNNPLCPVRAIRRRLDECLQKETSLFGFYMEGKRYHLTRNMVVTAVRDAWKEGKFQGLSGHSFRVGGASLRFAMGVPTEEICQLGRWVSDCYKLYIRQYSAAEKAEAKKMLRQI	Tribe2	49909	0.115	0.178	20	1.43678	348	0		0		0		0	1			5.67995e-09	dod045_p1177	0	0	0	0	0	0	0	0	0	0	0	0	0	0	0	0	0	0	0	0
PGTT_14336	MDLEIVSFWGMAHIGEFTYDNTFGDLNTENVVLTSDVRLVKSAIGKNAIITVRNAKTAHPGAPQVIVVHSLKNMLCPVLALKRRLDEAKGKNTLLFGFYREGTRRHLTRSIAVNRIQLVLRAGGFEGLLGHSFRFGGASLRHVLGTPIEEICLLGRWISNCYRLYIREYTAEDTEDSKRIIAELNELWEED	Tribe2	57174	0.002	0.126	15	1.57068	191	0		0		0		0	1			3.23735e-09	dod045_p1177	0	0	0	0	0	0	0	0	0	0	0	0	0	0	0	0	0	0	0	0
PST130_14577	MLEELGIKQGKTFIVWTDNTTTEGAIRKRKSKDKWVNEEWKLIQDNLVRLQVDIEGRRVVSDENRADDLSRGVRGNHQWRHSVYTGPPVSPQKSSVFKKAMLQLEKLSSFMKNGTQEVLITPQHRYFLRSYSWNSLVGFNTAVKKFSKFMNSTQRPSFVLPIEEDDLYEFCFWAGGDEEKKTGHAIASSTIEKYIHAISVWHLLHKAKYPENAEKRIRILLRSSAKTDALTPAKPKKGAVHLKHMIHLAATLAQGTPKERAILDLAITSFWGMARLAEVTYQFDSGTLERSISVLTSDVKTEALNGKTKLLIVLRSAKTSKPGEIQHLQLRALENMLCPVEAVKRRLKEAKGYNTPLFGYFDENNQRTHLTKSAVTKVLTSVWVLGGFKGISGHSFRVG…	Tribe2	77840	0	0.105	18	1.0989	455	0		0		0		0	1			1.21841e-17	dod045_p1157	0	0	0	0	0	0	0	0	0	0	0	0	0	0	0	0	0	0	0	0
PST130_17985	MDIEEWSRALQAANLLPEFSDVIFGFQNGFSQGIPQHSLGPNLPFFTPPNHAAAWEAREKIEEKLQKEIREGRMFGPFSHQEVQQHFPFFRSNPFGAVINGDGSFRPTNDLSYPHRRRDLPSVNSFVNADDFLTTWDDFNIVSSFLRRETQPVHLAIFDWEKAYRQIPTAMDQWPFLMIQDFEGNLLLDTRITFGGVAGCGSFGRSADAWKLIMLHEFDLITIFRWVDDNLFVKRIDSQTSMGDIVARSNRLGVKTNEEKFSPFSPEQKYIGFLWNGVDKTVRLPDGKLFDRVDQIKKFLVKPSFYYKDVEIMVGRLNHVSYMLPQMRCYLCSCYRWLKSWRIRESHRDLPLDVKEDLERWFHVLVTFQPTRLMPNPAPTEIGWVGDASTSFGIGVIIG…	Tribe2	81235	0.002	0.135	55	1.13895	878	0		0		0		0	1			1.96717e-27	404_AMC720	0	0	0	0	0	0	0	0	0	0	0	0	0	0	0	0	0	0	0	0
PST130_05489	MLQKLGVRPGKNLIVFTDNTTTEGVIRNRRSNDFHVNAEWKKIQALIDLTPKRVSSEENRADGLSRGDKTEVRPDFLLPVLLPLDLDPFLTIDYPWVNLRGTTKSKMNLQKLKEFTANGSKPISPSEVESHFLRGWSYNTLISYNAAIKKFNKCMASRGISNFQLPLSADDVEYFCFWAGRVKNAPSNQDVTAKTLEKYLSGLKAWHLFHKKPYPREADERVAIFLRSSGKADAVAAQKPKKSAVRLHHLVFLAESLISKSPTERAVLDLALVAFWGMARLAEVTYGNETGKVNNSLKVLTTDVEEVSDTLTQITLRSAKTCKAGKTQIIKLRALPNALCPVKAIRRRLAEAGPNTTSLFGYFVNGERHHVTRTIAVSILNNAWSAGGFQELSGHSFRV…	Tribe2	68835	0	0.107	57	1.31004	458	0		0		0		0	1			1.16406e-16	dod045_p1157	0	0	0	0	0	0	0	0	0	0	0	0	0	0	0	0	0	0	0	0
PST130_02765	MFGPYTHEQVQAHFPFFRSNPLGAVINGDGSFRPTNDLSYPYKRHDIPSVNSFVNADDFSTTWDDFNIVSSFLRSEPRPLHLAIFDWEKAYRQIPTAMDQWPYLMVQDFEGKLLVDTRITFGGVAGCGSFGRPADAWKSIMLHEFDLVTIFRWVDDNLFVKTIDAQTQMEDIVTRSNQLGVKTNDEKFSPFAAEQKYIGFLWNGVNKTVRLPDGKLFDRVDQIKKFLFKSSFYYKDVEIMVGRLNHVSYMLPQMRCYLCSCYRWLKSWQVPDSPRDLPSDVKEDLGRWFHILVTFQPTRLMPNPAPTEIGWVGDASTSFGIGVMIGRRWAQFQLKNNWSQYQDQEGGIAWLETVAIRLGLSMLESLGIKKGKTFIVWTDNTTTEGVIRKRKSKDKSVNE…	Tribe2	66124	0	0.112	13	1.3253	830	0		0		0		0	1			7.66242e-26	404_AMC720	0	0	0	0	0	0	0	0	0	0	0	0	0	0	0	0	0	0	0	0
PST130_01414	MLDLAKIKPFLQDGTNLKKTSSRDVHFLNGFKWNTLLSYNAAVKKYVKFAGSTGKDLFSLPLSPEEIYKFCYWAGRVLNKPTAHDVASSTLTKYLFGLQAWHLFHRRKYPDITKPTVTVLLRSSAHANAKLSAKPRKGAIHLKHLVLLAQTLAGGNQFHRALLDLAIVAFWGMARMSELTYDASTGQLRKTASVLTSDAVFIRGPKSIVSSLSIRGAKTCVPGGIQFLTFHPIPNMLCPVRALIRRIDDSKGKETSLFGYDDNEGNRVHLTKPVVCRTLSEIWTAHGFAGLSGHSFRVGGASFRNAMGTPIDRIRSLGRWTSDCYLLYLRQYTAPEIEETLKLWNELKICWKSS	Tribe2	64784	0	0.101	18	1.69492	354	0		0		0		0	1			4.84104e-11	dod045_p1157	0	0	0	0	0	0	0	0	0	0	0	0	0	0	0	0	0	0	0	0
PST130_14745	MFGPYSVEQLTARFKFFWINPLGAVVNGDGSVRPVNDLSFPRNVPGTPSVNSFVNKEDYSTTWDDFKIISRFLRKQEHPLMLAIFDWEKAYRQIPTAKSQWPYLMIRNFDNQILIDTRIAFGGVASCGSFGRPADVWQQIMLKEFDLMGAFQWVDNNLFIKKPESNLTLDHIIRRSEELGVKTNPSKVSPFKEEQKYIGFIWNATHKTVRLPEDKKLQRIQQVKEFLAPDASFTFKQVEQMASQLNHVSYMLPQLRCYLNGLYRWMNGWVHKNIELTLPANARDDLEMWLTTLLFFKETRMIQNPDPTDIGWVGDATTSYGIGVLIGKRWAQFQLREGWNHGPKPKRNIAWLETVAIQVGLIALSTLKARPGKNFIVWTDNTTTESTIKKKRAAGVHVN…	Tribe2	78008	0.013	0.188	29	0.974421	821	0		0		0		0	1			5.11891e-18	501_AMC817	0	0	0	1	0	0	1	0	0	0	0	0	0	10	0	0	71	0	0	0
PST130_02617	MNLPEWRRALERANLLPEYQDVLDGFASGFGQGIPDHTIDGQKWFTPPNHTSANLAREKIEQSFKNELATGQMYGPFTHEEVAERFPFFRSSPLGAVVNGDGSTRPINDLSFPRNDPNIPLVNSFVNAGDFQTTWDDFQIVSSRTTPCQLALFDWEKAQIPTAESQWPYLFTLDFNGQLLLDTRISFGGVAGCGSFGRPANAWKHIMLHEFDLATVFRWVDDNLFVKEVESTVNMDEVAERSRQLGVLTNVDKYSPFQDEQKFIGFVWNGVERTVRLPEGKLDTRILQIKRFLQTGHKYSYEEVEVLTGQLAHVSYLFPQMKCSLCSLYRWTKSWVHKRGRRPTPSDTFDDLVRWTDCQPRPDYGIGVIVAGRWARFKLVPNWKSGPVGTRNIAWLETV…	Tribe2	65976	0	0.118	16	1.67264	837	0		0		0		0	1			2.20042e-19	089_AMC_398	1	0	0	0	0	0	0	0	0	0.985	820	0	0	0	0	0	0	0	0	0
PST130_09803	MFDEFDLIKIFRWVDDNLFLRSPESKTSMTDIVKRSVHLGVLTNEKKCSEFLDEQKFIGFLWNGVERTVLLHEDKLIERIRQIEPFLIEVKLFTFNEVEVITGRLNHVSYLLPQLRCYLKGLYRWISEWKCKFAKRSAPRDVLDDLHRWRHMLRNFKNTRLVNTTTPVDIKWVGDASTSFGIGVKVGKLWLQLELLESWKGPTPCRNIAWLETVAIRIGIIMLLTTGTARKGTNVIVWTDNNTTLATIENRKSRDVHVNMEWMIIQDLLIDNELDITAMRVKSEENIADQLSRGIRDKLSAFIKNGSNKITVSPDDLHILSAWSLNTLLGYNCAVKKFMIWKFQSGIEDFRLPMTVLDIERFCLWAGRSFYLVNNHKVNSQTIKKYLSGFKAWHDFHRA…	Tribe2	73115	0	0.11	17	1.39535	645	0		0		0		0	1			1.57552e-11	404_AMC720	0	0	0	0	0	0	0	0	0	0	0	0	0	0	0	0	0	0	0	0
PGTT_02166	MEHSAKLQLRELYEFCYWAGRNATTTSPQDVASKTLTKYLFGIQAWHLYHSTVYPPEAKAKITVLLRSSAHTDAQSPKRPRKAPVMLKHLVSLTETLLPGGPYQKAVLDLAITAFWGMARLSELTSEREEGTLRWSATLFTSDVKFYQTPLGIAAALEIRGAKTCAPGDSQTIHLQGLNHMLCPVAAVKRRIAKAGPNNVPLFGFNTPTGRVNLVKTKVVRTLGQVWSEHGYQGITGHSFRVGGTSLRFAIGVPVEEICALGRWTSCWNSSSIDRDSTLKRARTQQTESAAVIDYSLSANATETENYTRSNRSSLLNRLSSPIAVALPSKNVLSETIDKPDTTNIYNNQNTKLYLEANKGKNK	Tribe2	45008	0	0.123	24	1.37741	363	0		0		0		0	1			1.14356e-09	dod045_p1604	0	0	0	0	0	0	0	0	0	0	0	0	0	0	0	0	0	0	0	0
PST130_17011	MEEVVRMSSDSGAMTNEDKGSPFSDEQKFIGFVWNGVAKTVRLPDGKMEQRINQMTPFLKIENMFSYEDVEILVGRLNHVTYLLPHLRCNLCSLYRWLKSWMRRRAKQHTPLDVLKDLKIWIDTLGNYEHTRIISWGPAVDIGWVGDASTSFGIDQHRNPKKISLLETVAVRLGLLMALQMRGQEGKRLMVGTDNTTTENSINNKKSRDVETNAEWSEIQKLLLSHHVDLVAKRVTSKDNKADALSRGLRSGQDVKHQVVIDMPNDLIQDFTSDGVILKAPSEMDLHVLNGWGLVTLKGYNSAVRKFLMYMQTVGRKFRLPAQANDIYNFCFWCGKSSASKNTWEISATTLKKYLSGLKAWHDYHGLPYPIGIDRKVGLMLKSSAKEDVKRPKKNPKAA…	Tribe2	80264	0	0.101	16	1.31579	608	0		0		0		0	1			9.07749e-12	dod045_p1157	1	0	0	0	0	0	0	0	0	0.788	390	0	0	0	0	0	0	0	0	0
MELLI_sc2638.2	MSSSLPLRHLQALVSGGSTQPNLSQLQLHLLRGWQDSTLRSYNGAVKKFLVFWNGSNDTPFYLPAAPNDIYEFCWWAGRNEFLGTAHDISSKTLKNYLSGLQAWHLLHDLPYPHVTSARVKVLLRASARADALLPRKPPKPPVLIEHVVALYTKLVNGSESDKAILDCALCAFWGLARLGELTYDKQSGKATWINSILINDVVDWAVSSGSLTLMVRGAKTAKAGHAQRILLNSQPNMLCPVQAVKPRQETCLEASDSLFGYWDGSARVNLTRSMVIRRCKQVWDAEGWTTLSGHSFRVGGASFRNALGIPHADIQTLGRWTSNCYLIYIREYNEDELRRTASITTLINNHQKGGGSST	Tribe2	11585	0.362	0.162	20	1.94986	359	0		0		0		0	1			1.68993e-08	dod045_p1177	0	0	0	0	0	0	0	0	0	0	0	0	0	0	0	0	0	0	0	0
MELLI_sc928.4	MPKLDAFFKGVPDFHPSISQLHLLRGWRPNTLTSYNSAVKKFLLYIESTRATDFSLPASPSVIYEFCTWAGRTELNPSDEDICSKTLAKYLHGLKSWHLFHDKPYPKITQDRVIVFLRASAQADALTARRPQKPAVMLEHMMALYNGLDTTSPKDAAILDCVICAFWGMARLAELTYTAKEGVPSWLNSVLVSDALQPVGELAHIILNVRGAKTAKAGEAQQILLNAQPNRLCPVAAVMRRLSTVQGPTSALFGYNHPNGERINLTRSVVVGRCHQVWKSYGWDHISGHSFRVGGASLRAALGVSHEDIKKLGRWSSNCYILYIREYSSDELAETIGLLNVLNRSMS	Tribe2	25580	0	0.118	34	2.01729	347	0		0		1	4.8e-06	0	1			4.85553e-09	dod045_p1177	0	0	0	0	0	0	0	0	0	0	0	0	0	0	0	0	0	0	0	0
MELLI_sc7912.2	MALHPSTPRLQSFLSCGSNLTISPLQEHLLDGWKTTTLTSYNSAVKRFIDFYERDRQKPFHLPASEQDIYDFCLAIGRTRREHSENKVCSKTVAKYLYALQAWHLFHQTSYPKTSKDIVTVALRASVHADAAAPARPQKPAVMIYHLLALYNSLNRDHPKDAAILDCVICAFWGMARLAELTYDSATSKPDRLNAVLCNDALRPASDMSHIVLAVRGAKTAQPGATQPILLNSQPNRLCPVQAVLRRLSTANDPTESLFGYRGPDGSRLNLTRATVVSRCKQIWREHGWDSISGHSFRVGGTSLRAALGVNHADIKTLGRWTSDCYKIHEVLRGRTCDSGLGVAGLEPGQTECISHHALIPRTGLSVGSGFL	Tribe2	23909	0.066	0.175	17	2.95699	372	0		0		0		0	1			4.89407e-08	dod045_p1157	0	0	0	0	0	0	0	0	0	0	0	0	0	0	0	0	0	0	0	0
PGTT_16360	MAPLELSKLKAFLADGSEPREPLPIDIHYLKGFKWNTIVSYNTAVKKYMRFKEATNGIPFRLPNIAETLQHKGALGGAVLDMALTAFWGMARLAEVTYATEEGPIKKALSLLTSDVQQLEAGSNSVLNLVLRSAKTCTPGTVKLLQQRNIGGQLCPVKAIQSRLEEAGGRETSLFGYFEDGVRHHVTRNTAVAILKEVWANGGFHSLSGHSFRVGGASLRMAMGVPIEEICQLGRWTSNCYKLYIREYSKKELAEAKIRKPIGDSNWLTILKNEK	Tribe2	59198	0.001	0.123	20	1.45455	275	0		0		0		0	1			9.42196e-09	dod045_p1177	0	0	0	0	0	0	0	0	0	0	0	0	0	0	0	0	0	0	0	0
[truncated: 22,625 more rows]

## Sheet: Ranked_tribes_incl._Mli_members
Tribe ID	Total number of members	# of Mli members	# of Mlp members	# of Pgt members	# of Pst members	Average Protein Length	# of secreted members	# of members with hit to HESPs	# of members with hit to Haustorial ESTs	# of small cysteine-rich members	#n of members with NLS motif	# of members with internal repeats	# of members with Blast hit against Swissprot	# of members with PFAM domain	Secretion signal score	Hit to HESPs	Hit to Haustorial ESTs score	SCR score	NLS or motif score	Repeats score	Combined score	Ranking
[truncated: 940 more rows]

[truncated: 2 more sheets: top_200_tribes_PFAM_annotation, Transporters]
